# Supplementary material for: The structure of the human LACTB filament reveals the mechanisms of assembly and membrane binding
Source: PLoS Biol. 2022 Dec 19;20(12):e3001899. doi: 10.1371/journal.pbio.3001899 (PMC9815587; doi:10.1371/journal.pbio.3001899)
Supplement: S1 Data — Sheets show the values underlying the data displayed in all figures and include an explanation of all data. Sheet Fig 1F shows the raw data from in vitro substrate fluorescence assays for WT LACTB underlying Fig 1F. Sheet Fig 3D details the raw data from in vitro substrate fluorescence assays for LACTB mutants underlying Fig 3D. Sheet Fig 4E describes the raw data from in vitro substrate fluorescence assays for LACTB mutants underlying Fig 4E. Sheet Fig 5G shows the raw data from in vitro substrate fluorescence assays in the presence of liposomes underlying Fig 5G. Sheet Fig 5H describes the raw data from LACTB membrane-binding assays based on membrane composition underlying Fig 5H. Sheet Fig 5I reports the raw data from LACTB membrane-binding assays for LACTB mutants underlying Fig 5I. Sheet S7C Fig represents the raw data from LACTB membrane-binding assays based on membrane composition underlying S7C Fig. Sheet S7D Fig shows the raw data from LACTB membrane binding assays for WT LACTB based on binding classification underlying S7D Fig. Sheet S8B Fig details the raw data from in vitro substrate fluorescence assays for LACTB mutants underlying S8B Fig. Sheet S8C Fig describes the raw data from LACTB membrane binding assays for LACTB mutants underlying S8C Fig. (XLSX) [file pbio.3001899.s012.xlsx]

## Sheet: Numerical Values for Figure Pan
F1_Data			Mean			sum(X)/N
			Standard Deviation			sqrt(sum(X-u))/N
	F		Standard Error of the Mean			(sqrt(sum(X-u))/N)/sqrt(N)
	WT Average Rate/Slope:		20.7		Legend:
	Standard Deviation:		2.1		The average slope and standard error of the mean of WT LACTB enzyme activity was plotted as a line graph. n=3 replicates.
	Standard Error of Mean:		1.23		See raw data in sheet Fig 1F
F3_Data
	D	Catalytic Activity Average Rates/Slopes
					Legend:
	WT Mean		20.7		Mean slopes with standard deviation of WT LACTB and LACTB dimer interface mutant enzyme activity were derived and plotted in bar graphs. n ≥ 3 replicates.
	WT Standard Deviation		2.1		See raw data in sheet Fig 3D
	E149R-N150A Mean		-0.6
	E149R-N150A Standard Deviation		0.5
	N364A-E365A Mean		16.2
	N364A-E365A Standard Deviation		1.5
	I368A-N370A-R371E Mean		-0.8
	I368A-N370A-R371E Standard Deviation		0.3
F4_Data
	E	Catalytic Activity Average Rates/Slopes			Legend:
					Mean slopes with standard deviation of WT LACTB and LACTB oligomer interface mutant enzyme activity were derived and plotted in bar graphs. n= ≥ 3 replicates.
	WT Mean		20.7		See raw data in sheet Fig 4E
	WT Standard Deviation		2.1
	R117E Mean		13.2
	R117E Standard Deviation		0.7
	R151E Mean		8.2
	R151E Standard Deviation		2.5
	H352E Mean		8.4
	H352E Standard Deviation		1.4
	D355K Mean		3.7
	D355K Standard Deviation		0.8
	Y377K Mean		7.3
	Y377K Standard Deviation		3.4
	ΔK470-Q479 Mean		-1.5
	ΔK470-Q479 Standard Deviation		0.8
	G474Y Mean		6.9
	G474Y Standard Deviation		1.3
	R477E Mean		-0.6
	R477E Standard Deviation		0.1
F5_Data
	G					Legend:
						Mean slopes with standard deviation of WT LACTB and WT LACTB with liposomes enzyme activity were derived and plotted in bar graphs. n≥3 replicates.
	WT Mean			41.023		An unpaired, two-tailed, student's t-test was performed to determine statistical significance between enzyme activity of WT LACTB and WT LACTB in the presence of liposomes.
	WT Standard Deviation			1.1087		See raw data in sheet Fig 5G
	WT + Liposomes			36.869
	WT + Liposomes Standard Deviation			0.61177
	H					Legend:
						Mean liposome tethering with standard error of the mean of WT LACTB with PC:PE:PI:CL, PC:PE:PI, PC:PE, and PC:PE:PI liposomes were derived and plotted in bar graphs. n≥3 replicates
	PC:PE:PI:CL Mean			19.02		An unpaired, two-tailed Welch's t-test was performed to determine statistical significance between liposome tethering of WT LACTB with PC:PE:PI:CL and PC:PE:PI, PC:PE, and PC liposomes
	PC:PE:PI:CL Standard Error of the Mean			4.59		See raw data in sheet Fig 5H
	PC:PE:PI Mean			6.7
	PC:PE:PI Standard Error of the Mean			1.13
	PC:PE Mean			3.66
	PC:PE Standard Error of the Mean			1.85
	PC Mean			7.11
	PC Standard Error of the Mean			1.93
	I					Legend:
						Mean liposome tethering with standard error of the mean of WT LACTB, K274-K284 Mut, K259-K266 Mut, and ∆L6 in the presence of PC:PE:PI:CL liposomes were derived and plotted in bar graphs. n=5 replicates for WT LACTB and n=3 replicates for K274-K284 Mut, K259-K266 Mut, and ∆L6
	WT Mean			19.02		An unpaired, two-tailed Welch's t-test was performed to determine statistical significance between liposome tethering of WT LACTB, K274-K284 Mut, K259-K266 Mut, and ∆L6 in the presence of liposomes
	WT Standard Error of the Mean			4.59		See raw data in sheet Fig 5I
	K274-K284 Mean			10.09
	K274-K284 Standard Error of the Mean			6.78
	K259-K266 Mean			6.46
	K259-K266 Standard Error of the Mean			2
	ΔL6 Mean			3.2
	ΔL6 Standard Error of the Mean			1
S7_Data
	C
	PC:PE:PI:CL Mean			36.8		Legend:
	PC:PE:PI:CL Standard Error of the Mean			6		Mean total liposome binding % with standard error of the mean of WT LACTB with PC:PE:PI:CL, PC:PE:PI, PC:PE, and PC:PE:PI liposomes were derived and plotted in bar graphs. n=5 replicates for PC:PE:PI:CL and n=3 replicates for PC:PE:PI, PC:PE, PC
						See raw data in sheet S7C Fig
	PC:PE:PI Mean			17.9
	PC:PE:PI Standard Error of the Mean			5
	PC:PE Mean			16.4
	PC:PE Standard Error of the Mean			2.1
	PC Mean			22.5
	PC Standard Error of the Mean			1.4
	D
	Anchoring Mean			48.1		Legend:
	Anchoring Standard Error of the Mean			9.8		Mean anchoring, flanking, bridging, and zippering % with standard error of the mean of WT LACTB with PC:PE:PI:CL liposomes were derived and plotted in bar graphs. N=5 replicates
						See raw data in sheet S7D Fig
	Flanking Mean			32.88
	Flanking Standard Error of the Mean			6.2
	Bridging Mean			14.13
	Bridging Standard Error of the Mean			3.2
	Zippering Mean			4.89
	Zippering Standard Error of the Mean			1.8
S8_Data
	B					Legend:
						Mean slopes with standard deviation of WT LACTB and LACTB membrane mutant enzyme activity were derived and plotted in bar graphs. n=4 replicates.
	WT Mean			20.7		See raw data in sheet S8B Fig
	WT Standard Deviation			2.1
	K274-K284 Mean			5.6158
	K274-K284 Standard Deviation			0.42087
	K259-K266 Mean			52.833
	K259-K266 Standard Deviation			1.8503
	ΔL6 Mean			14.715
	ΔL6 Standard Deviation			0.34893
	C					Legend:
						Mean total liposome binding % with standard error of the mean of WT LACTB, K274-K284 Mut, K259-K266 Mut, and ∆L6 in the presence of PC:PE:PI:CL liposomes were derived and plotted in bar graphs. n=5 replicates for PC:PE:PI:CL and n=3 replicates for PC:PE:PI, PC:PE, PC
	WT Mean			36.8		See raw data in sheet S7C Fig
	WT Standard Error of the Mean			6
	K274-K284 Mean			33.7
	K274-K284 Standard Error of the Mean			3.9
	K259-K266 Mean			26.3
	K259-K266 Standard Error of the Mean			2.3
	ΔL6 Mean			28.1
	ΔL6 Standard Error of the Mean			1.5

## Sheet: Fig 1F
Summary data for Figure 1F
LACTB Mutant	Assay date	File name	Rate/slope	Average	Standard Deviation	Standard Error of the Mean	Figure	Comments
WT LACTB	2022-02-07	Halil9	22.4
WT LACTB	2022-02-07	Halil10	18.3	20.6667	2.12211	1.2252	1F	The average slope of WT LACTB was plotted in the graph for Fig 1F.
WT LACTB	2022-02-07	Halil11	21.3
User: USER							File Name:	Figure:	Mutants:
Path: C:\Program Files (x86)\BMG\CLARIOstar\User\Data							Halil9	1F	WT LACTB
Test ID: 3855
Test Name: Jeremy_AydinLab_time
Date: 2/7/2022
Time: 4:45:22 PM
Fluorescence (FI)
Well	Content	Raw Data (380-20/460-30)	Raw Data (380-20/460-30)	Raw Data (380-20/460-30)	Raw Data (380-20/460-30)	Raw Data (380-20/460-30)	Raw Data (380-20/460-30)	Raw Data (380-20/460-30)	Raw Data (380-20/460-30)	Raw Data (380-20/460-30)	Raw Data (380-20/460-30)	Raw Data (380-20/460-30)	Raw Data (380-20/460-30)	Raw Data (380-20/460-30)	Raw Data (380-20/460-30)	Raw Data (380-20/460-30)	Raw Data (380-20/460-30)	Raw Data (380-20/460-30)	Raw Data (380-20/460-30)	Raw Data (380-20/460-30)	Raw Data (380-20/460-30)	Raw Data (380-20/460-30)	Raw Data (380-20/460-30)	Raw Data (380-20/460-30)	Raw Data (380-20/460-30)	Raw Data (380-20/460-30)	Raw Data (380-20/460-30)	Raw Data (380-20/460-30)	Raw Data (380-20/460-30)	Raw Data (380-20/460-30)	Raw Data (380-20/460-30)	Raw Data (380-20/460-30)	Raw Data (380-20/460-30)	Raw Data (380-20/460-30)	Raw Data (380-20/460-30)	Raw Data (380-20/460-30)	Raw Data (380-20/460-30)	Raw Data (380-20/460-30)	Raw Data (380-20/460-30)	Raw Data (380-20/460-30)	Raw Data (380-20/460-30)	Raw Data (380-20/460-30)	Raw Data (380-20/460-30)	Raw Data (380-20/460-30)	Raw Data (380-20/460-30)	Raw Data (380-20/460-30)	Raw Data (380-20/460-30)	Raw Data (380-20/460-30)	Raw Data (380-20/460-30)
	Time [s]	0	10	20	30	40	50	60	70	80	90	100	110	120	130	140	150	160	170	180	190	200	210	220	230	240	250	260	270	280	290	300	310	320	330	340	350	360	370	380	390	400	410	420	430	440	450	460	470
O13	WT LACTB	27635	27378	27358	27290	27224	27579	27646	28049	28418	28636	29063	29064	29527	29544	29976	30011	30312	30568	30704	31018	31413	31545	31961	32078	32266	32327	32571	32976	32941	33303	33714	33715	33889	34341	34691	34797	34964	35230	35558	35377	35789	35905	36224	36473	36543	36810	36827	37301
O14	WT LACTB	28274	28225	28230	28292	28447	28802	28687	29133	29340	29381	29831	30276	30421	30765	30659	31315	31689	31787	32147	32177	32128	32532	32690	33156	33271	33374	33937	34022	34114	34539	34805	35103	35148	35538	35587	35969	36025	36542	36581	36699	37030	36990	37368	37644	37741	38169	37969	38496
O15	WT LACTB	27891	27609	27935	27683	28090	28371	28299	28420	28827	29303	29673	29615	29925	30077	30449	30624	31196	30980	31436	31496	31954	32242	32299	32645	32727	33210	33110	33516	33494	34039	33860	34407	34268	34647	34480	35169	34740	35289	35269	35786	36124	36090	36476	36631	36908	37103	37230	37431
O19	Buffer	26459	25925	25887	25752	25459	25650	25572	25382	25430	25297	25058	24919	24805	24789	24567	24621	24658	24447	24664	24580	24479	24431	24660	24326	24475	24206	24447	24579	24199	24493	24443	24410	24412	24355	24105	24095	24040	24273	24218	24169	24073	24245	24203	24311	24259	24257	24275	24275
O20	Buffer	24722	24447	24228	24048	23611	23854	23708	23760	23698	23265	23025	23274	23217	23256	23191	23373	23112	23263	22864	22987	23031	23099	23129	22862	22991	23010	22973	23042	22675	22978	22836	22934	22728	22663	22834	22666	22637	22516	22650	22632	22643	22583	22458	22429	22547	22603	22510	22486
O21	Buffer	35283	23627	23689	23283	23342	23290	23022	23153	23326	23129	22904	22709	22849	22839	22513	22483	22537	22714	22671	22348	22404	22186	22171	22304	22301	22405	22194	22266	22166	22064	22126	21992	21965	22033	21989	22136	21860	22049	22071	22025	22071	22069	22003	21894	21703	21825	22062	21742
User: USER						File name:	Figure:	Mutants:
Path: C:\Program Files (x86)\BMG\CLARIOstar\User\Data						Halil10	1F	WT LACTB
Test ID: 3856
Test Name: Jeremy_AydinLab_time
Date: 2/7/2022
Time: 5:04:40 PM
Fluorescence (FI)
Well	Content	Raw Data (380-20/460-30)	Raw Data (380-20/460-30)	Raw Data (380-20/460-30)	Raw Data (380-20/460-30)	Raw Data (380-20/460-30)	Raw Data (380-20/460-30)	Raw Data (380-20/460-30)	Raw Data (380-20/460-30)	Raw Data (380-20/460-30)	Raw Data (380-20/460-30)	Raw Data (380-20/460-30)	Raw Data (380-20/460-30)	Raw Data (380-20/460-30)	Raw Data (380-20/460-30)	Raw Data (380-20/460-30)	Raw Data (380-20/460-30)	Raw Data (380-20/460-30)	Raw Data (380-20/460-30)	Raw Data (380-20/460-30)	Raw Data (380-20/460-30)	Raw Data (380-20/460-30)	Raw Data (380-20/460-30)	Raw Data (380-20/460-30)	Raw Data (380-20/460-30)	Raw Data (380-20/460-30)	Raw Data (380-20/460-30)	Raw Data (380-20/460-30)	Raw Data (380-20/460-30)	Raw Data (380-20/460-30)	Raw Data (380-20/460-30)	Raw Data (380-20/460-30)	Raw Data (380-20/460-30)	Raw Data (380-20/460-30)	Raw Data (380-20/460-30)	Raw Data (380-20/460-30)	Raw Data (380-20/460-30)	Raw Data (380-20/460-30)	Raw Data (380-20/460-30)	Raw Data (380-20/460-30)	Raw Data (380-20/460-30)	Raw Data (380-20/460-30)	Raw Data (380-20/460-30)	Raw Data (380-20/460-30)	Raw Data (380-20/460-30)	Raw Data (380-20/460-30)	Raw Data (380-20/460-30)	Raw Data (380-20/460-30)	Raw Data (380-20/460-30)
	Time [s]	0	10	20	30	40	50	60	70	80	90	100	110	120	130	140	150	160	170	180	190	200	210	220	230	240	250	260	270	280	290	300	310	320	330	340	350	360	370	380	390	400	410	420	430	440	450	460	470
P01	WT LACTB	25583	25629	25727	25838	26112	26121	26321	26511	26819	26979	26983	27235	27594	27619	27686	27878	28240	28330	28597	28821	28919	29193	28893	29447	29762	29881	29899	30007	30169	30341	30591	30745	30969	31238	31404	31450	31733	31556	32090	32047	32231	32301	32398	32499	32536	32850	33174	33275
P02	WT LACTB	27899	28386	28382	28318	28713	28704	29057	29280	29561	29471	30030	30035	30399	30440	30972	31166	31296	31306	31470	31780	31833	32241	32262	32655	32609	33006	33154	33091	33408	33604	34123	34107	34333	34292	34542	34966	35203	35245	35707	35446	35801	35902	35984	36361	36785	36570	36681	36904
P03	WT LACTB	27814	27951	28011	28265	28558	28593	29218	28742	29273	29184	29261	29521	29823	30068	30345	30767	30881	30845	31141	31140	31725	31600	32059	32234	32204	32811	32838	32756	33052	33308	33514	33308	33977	33951	33921	34422	34200	34702	35017	35178	35126	35158	35565	35569	35937	36065	36076	36328
P07	Buffer	21698	21892	21607	21394	21595	21607	21591	21424	21259	21071	21065	20760	21086	21005	21148	20897	20665	20973	20973	20748	20772	20807	20846	20581	20627	20434	20696	20781	20600	20437	20547	20676	20858	20927	20515	20718	20608	20660	20641	20395	20491	20621	20675	20493	20816	20585	20457	20533
P08	Buffer	25188	25128	25070	25094	24797	24653	24863	24826	24834	24905	24674	24426	24749	24592	24444	24507	24531	24652	24334	24585	24158	24439	24358	24302	24431	24237	24287	24096	24216	24221	24334	24305	24305	24167	24180	24094	24206	24331	24262	24295	24004	24452	24243	24367	24078	24020	24109	24083
P09	Buffer	24526	24264	24055	23925	23876	24050	23865	23897	23830	23822	23977	23562	23897	23612	23539	23408	23436	23523	23497	23202	23504	23292	23498	23145	23344	23232	23317	23316	23305	23329	23321	23355	23194	23134	23188	23393	23128	23100	23178	23120	23214	23338	23021	23018	23139	23070	23247	23140
User: USER						File name:	Figure:	Mutants:
Path: C:\Program Files (x86)\BMG\CLARIOstar\User\Data						Halil11	1F	WT LACTB
Test ID: 3857
Test Name: Jeremy_AydinLab_time
Date: 2/7/2022
Time: 5:15:48 PM
Fluorescence (FI)
Well	Content	Raw Data (380-20/460-30)	Raw Data (380-20/460-30)	Raw Data (380-20/460-30)	Raw Data (380-20/460-30)	Raw Data (380-20/460-30)	Raw Data (380-20/460-30)	Raw Data (380-20/460-30)	Raw Data (380-20/460-30)	Raw Data (380-20/460-30)	Raw Data (380-20/460-30)	Raw Data (380-20/460-30)	Raw Data (380-20/460-30)	Raw Data (380-20/460-30)	Raw Data (380-20/460-30)	Raw Data (380-20/460-30)	Raw Data (380-20/460-30)	Raw Data (380-20/460-30)	Raw Data (380-20/460-30)	Raw Data (380-20/460-30)	Raw Data (380-20/460-30)	Raw Data (380-20/460-30)	Raw Data (380-20/460-30)	Raw Data (380-20/460-30)	Raw Data (380-20/460-30)	Raw Data (380-20/460-30)	Raw Data (380-20/460-30)	Raw Data (380-20/460-30)	Raw Data (380-20/460-30)	Raw Data (380-20/460-30)	Raw Data (380-20/460-30)	Raw Data (380-20/460-30)	Raw Data (380-20/460-30)	Raw Data (380-20/460-30)	Raw Data (380-20/460-30)	Raw Data (380-20/460-30)	Raw Data (380-20/460-30)	Raw Data (380-20/460-30)	Raw Data (380-20/460-30)	Raw Data (380-20/460-30)	Raw Data (380-20/460-30)	Raw Data (380-20/460-30)	Raw Data (380-20/460-30)	Raw Data (380-20/460-30)	Raw Data (380-20/460-30)	Raw Data (380-20/460-30)	Raw Data (380-20/460-30)	Raw Data (380-20/460-30)	Raw Data (380-20/460-30)
	Time [s]	0	10	20	30	40	50	60	70	80	90	100	110	120	130	140	150	160	170	180	190	200	210	220	230	240	250	260	270	280	290	300	310	320	330	340	350	360	370	380	390	400	410	420	430	440	450	460	470
P13	WT LACTB	27473	27676	27500	27684	28018	27961	28480	28699	28965	29073	29418	29679	29820	30287	30319	30581	30740	31090	30981	31358	31522	31992	31999	32167	32484	32325	32894	33043	33414	33589	33941	34146	34349	34343	34275	34912	34794	35178	35524	35521	35923	36156	36027	36281	36505	36661	36705	36791
P14	WT LACTB	25795	26171	26149	26161	26809	26781	27067	27449	27669	27383	28014	28274	28419	28676	29064	29383	29547	29637	30112	30159	30449	30603	30860	31046	31114	31382	31853	31850	32066	32064	32459	32750	33121	32983	33083	33608	33555	34032	34067	34256	34311	34571	34734	35210	35210	35346	35435	35604
P15	WT LACTB	28594	28991	29317	29429	29585	29800	30159	30276	30469	30708	31052	31312	31640	31830	31925	32332	32267	32707	32867	33003	33486	33653	34000	34246	34408	34503	34661	34944	35310	35308	35527	35658	35981	36229	36379	36645	36944	37133	37193	37659	37885	37836	38045	38351	38375	38545	38838	38889
P19	Buffer	25835	25459	25268	25249	25037	24951	25077	24810	24621	24790	24754	24657	24494	24619	24489	24320	24429	24362	24501	24460	24293	24478	24145	24290	24133	24113	24416	24083	24251	24415	24186	24158	24067	24242	24050	23993	23821	24119	24231	23915	24216	24063	23932	24187	24038	23878	23794	24162
P20	Buffer	25631	25457	24876	24822	24671	24463	24434	24454	24449	24191	24201	24443	24441	24166	24173	24109	24161	24250	24068	24178	23883	23986	24099	23947	24016	24083	23771	24125	23938	24149	23977	24064	24207	24070	23966	24022	24040	24007	23845	23896	24020	23812	23829	23780	23826	23860	23647	23822
P21	Buffer	25782	25719	25763	25804	25392	25277	25380	25401	25262	25540	25081	25210	25384	25136	25027	25408	25235	25183	25000	25110	25079	25086	25008	24854	25273	25113	24983	24958	24831	25022	24904	24800	24915	24907	24835	24945	24832	24760	24808	24755	24788	24538	24644	24458	24564	24667	24593	24486
[truncated: 25 more columns]

## Sheet: Fig 3D
List of mutants, assay dates, file names, average/standard deviation of enzyme activity. Raw data is included on the subsequent sheets for calculation of average and standard deviation of enzymatic activity.
Averages and standard deviations are calculated from independently performed enzyme assays.
LACTB Mutant	Assay date	File name	Rate/slope	Average	Standard Deviation	Figure	Comments
WT LACTB	2022-02-07	Halil9	22.4
WT LACTB	2022-02-07	Halil10	18.3	20.7	2.1	3D/4E
WT LACTB	2022-02-07	Halil11	21.3
E149R-N150A	2022-01-27	Halil3	-1.1
E149R-N150A	2022-01-27	Halil4	-0.8
E149R-N150A	2022-01-28	Halil5	-1	-0.6	0.5	3D
E149R-N150A	2022-01-28	Halil6	-0.02
E149R-N150A	2022-01-28	Halil7	-0.3
N364A-E365A	2022-02-07	Halil8	12.2
N364A-E365A	2022-02-07	Halil9	17.4	16.2	1.5	3D
N364A-E365A	2022-02-07	Halil10	16.7
N364A-E365A	2022-02-07	Halil11	14.6
I368A-N370A-R371E	2022-02-09	Halil15	-1
I368A-N370A-R371E	2022-02-09	Halil16	-0.5	-0.8	0.3	3D
I368A-N370A-R371E	2022-02-09	Halil17	-0.94
User: USER						File Name:	Figure:	Mutants:
Path: C:\Program Files (x86)\BMG\CLARIOstar\User\Data						Halil9	3D	WT LACTB
Test ID: 3855
Test Name: Jeremy_AydinLab_time
Date: 2/7/2022
Time: 4:45:22 PM
Fluorescence (FI)
Well	Content	Raw Data (380-20/460-30)	Raw Data (380-20/460-30)	Raw Data (380-20/460-30)	Raw Data (380-20/460-30)	Raw Data (380-20/460-30)	Raw Data (380-20/460-30)	Raw Data (380-20/460-30)	Raw Data (380-20/460-30)	Raw Data (380-20/460-30)	Raw Data (380-20/460-30)	Raw Data (380-20/460-30)	Raw Data (380-20/460-30)	Raw Data (380-20/460-30)	Raw Data (380-20/460-30)	Raw Data (380-20/460-30)	Raw Data (380-20/460-30)	Raw Data (380-20/460-30)	Raw Data (380-20/460-30)	Raw Data (380-20/460-30)	Raw Data (380-20/460-30)	Raw Data (380-20/460-30)	Raw Data (380-20/460-30)	Raw Data (380-20/460-30)	Raw Data (380-20/460-30)	Raw Data (380-20/460-30)	Raw Data (380-20/460-30)	Raw Data (380-20/460-30)	Raw Data (380-20/460-30)	Raw Data (380-20/460-30)	Raw Data (380-20/460-30)	Raw Data (380-20/460-30)	Raw Data (380-20/460-30)	Raw Data (380-20/460-30)	Raw Data (380-20/460-30)	Raw Data (380-20/460-30)	Raw Data (380-20/460-30)	Raw Data (380-20/460-30)	Raw Data (380-20/460-30)	Raw Data (380-20/460-30)	Raw Data (380-20/460-30)	Raw Data (380-20/460-30)	Raw Data (380-20/460-30)	Raw Data (380-20/460-30)	Raw Data (380-20/460-30)	Raw Data (380-20/460-30)	Raw Data (380-20/460-30)	Raw Data (380-20/460-30)	Raw Data (380-20/460-30)
	Time [s]	0	10	20	30	40	50	60	70	80	90	100	110	120	130	140	150	160	170	180	190	200	210	220	230	240	250	260	270	280	290	300	310	320	330	340	350	360	370	380	390	400	410	420	430	440	450	460	470
O13	WT LACTB	27635	27378	27358	27290	27224	27579	27646	28049	28418	28636	29063	29064	29527	29544	29976	30011	30312	30568	30704	31018	31413	31545	31961	32078	32266	32327	32571	32976	32941	33303	33714	33715	33889	34341	34691	34797	34964	35230	35558	35377	35789	35905	36224	36473	36543	36810	36827	37301
O14	WT LACTB	28274	28225	28230	28292	28447	28802	28687	29133	29340	29381	29831	30276	30421	30765	30659	31315	31689	31787	32147	32177	32128	32532	32690	33156	33271	33374	33937	34022	34114	34539	34805	35103	35148	35538	35587	35969	36025	36542	36581	36699	37030	36990	37368	37644	37741	38169	37969	38496
O15	WT LACTB	27891	27609	27935	27683	28090	28371	28299	28420	28827	29303	29673	29615	29925	30077	30449	30624	31196	30980	31436	31496	31954	32242	32299	32645	32727	33210	33110	33516	33494	34039	33860	34407	34268	34647	34480	35169	34740	35289	35269	35786	36124	36090	36476	36631	36908	37103	37230	37431
O19	Buffer	26459	25925	25887	25752	25459	25650	25572	25382	25430	25297	25058	24919	24805	24789	24567	24621	24658	24447	24664	24580	24479	24431	24660	24326	24475	24206	24447	24579	24199	24493	24443	24410	24412	24355	24105	24095	24040	24273	24218	24169	24073	24245	24203	24311	24259	24257	24275	24275
O20	Buffer	24722	24447	24228	24048	23611	23854	23708	23760	23698	23265	23025	23274	23217	23256	23191	23373	23112	23263	22864	22987	23031	23099	23129	22862	22991	23010	22973	23042	22675	22978	22836	22934	22728	22663	22834	22666	22637	22516	22650	22632	22643	22583	22458	22429	22547	22603	22510	22486
O21	Buffer	35283	23627	23689	23283	23342	23290	23022	23153	23326	23129	22904	22709	22849	22839	22513	22483	22537	22714	22671	22348	22404	22186	22171	22304	22301	22405	22194	22266	22166	22064	22126	21992	21965	22033	21989	22136	21860	22049	22071	22025	22071	22069	22003	21894	21703	21825	22062	21742
User: USER						File name:	Figure:	Mutants:
Path: C:\Program Files (x86)\BMG\CLARIOstar\User\Data						Halil10	3D	WT LACTB
Test ID: 3856
Test Name: Jeremy_AydinLab_time
Date: 2/7/2022
Time: 5:04:40 PM
Fluorescence (FI)
Well	Content	Raw Data (380-20/460-30)	Raw Data (380-20/460-30)	Raw Data (380-20/460-30)	Raw Data (380-20/460-30)	Raw Data (380-20/460-30)	Raw Data (380-20/460-30)	Raw Data (380-20/460-30)	Raw Data (380-20/460-30)	Raw Data (380-20/460-30)	Raw Data (380-20/460-30)	Raw Data (380-20/460-30)	Raw Data (380-20/460-30)	Raw Data (380-20/460-30)	Raw Data (380-20/460-30)	Raw Data (380-20/460-30)	Raw Data (380-20/460-30)	Raw Data (380-20/460-30)	Raw Data (380-20/460-30)	Raw Data (380-20/460-30)	Raw Data (380-20/460-30)	Raw Data (380-20/460-30)	Raw Data (380-20/460-30)	Raw Data (380-20/460-30)	Raw Data (380-20/460-30)	Raw Data (380-20/460-30)	Raw Data (380-20/460-30)	Raw Data (380-20/460-30)	Raw Data (380-20/460-30)	Raw Data (380-20/460-30)	Raw Data (380-20/460-30)	Raw Data (380-20/460-30)	Raw Data (380-20/460-30)	Raw Data (380-20/460-30)	Raw Data (380-20/460-30)	Raw Data (380-20/460-30)	Raw Data (380-20/460-30)	Raw Data (380-20/460-30)	Raw Data (380-20/460-30)	Raw Data (380-20/460-30)	Raw Data (380-20/460-30)	Raw Data (380-20/460-30)	Raw Data (380-20/460-30)	Raw Data (380-20/460-30)	Raw Data (380-20/460-30)	Raw Data (380-20/460-30)	Raw Data (380-20/460-30)	Raw Data (380-20/460-30)	Raw Data (380-20/460-30)
	Time [s]	0	10	20	30	40	50	60	70	80	90	100	110	120	130	140	150	160	170	180	190	200	210	220	230	240	250	260	270	280	290	300	310	320	330	340	350	360	370	380	390	400	410	420	430	440	450	460	470
P01	WT LACTB	25583	25629	25727	25838	26112	26121	26321	26511	26819	26979	26983	27235	27594	27619	27686	27878	28240	28330	28597	28821	28919	29193	28893	29447	29762	29881	29899	30007	30169	30341	30591	30745	30969	31238	31404	31450	31733	31556	32090	32047	32231	32301	32398	32499	32536	32850	33174	33275
P02	WT LACTB	27899	28386	28382	28318	28713	28704	29057	29280	29561	29471	30030	30035	30399	30440	30972	31166	31296	31306	31470	31780	31833	32241	32262	32655	32609	33006	33154	33091	33408	33604	34123	34107	34333	34292	34542	34966	35203	35245	35707	35446	35801	35902	35984	36361	36785	36570	36681	36904
P03	WT LACTB	27814	27951	28011	28265	28558	28593	29218	28742	29273	29184	29261	29521	29823	30068	30345	30767	30881	30845	31141	31140	31725	31600	32059	32234	32204	32811	32838	32756	33052	33308	33514	33308	33977	33951	33921	34422	34200	34702	35017	35178	35126	35158	35565	35569	35937	36065	36076	36328
P07	Buffer	21698	21892	21607	21394	21595	21607	21591	21424	21259	21071	21065	20760	21086	21005	21148	20897	20665	20973	20973	20748	20772	20807	20846	20581	20627	20434	20696	20781	20600	20437	20547	20676	20858	20927	20515	20718	20608	20660	20641	20395	20491	20621	20675	20493	20816	20585	20457	20533
P08	Buffer	25188	25128	25070	25094	24797	24653	24863	24826	24834	24905	24674	24426	24749	24592	24444	24507	24531	24652	24334	24585	24158	24439	24358	24302	24431	24237	24287	24096	24216	24221	24334	24305	24305	24167	24180	24094	24206	24331	24262	24295	24004	24452	24243	24367	24078	24020	24109	24083
P09	Buffer	24526	24264	24055	23925	23876	24050	23865	23897	23830	23822	23977	23562	23897	23612	23539	23408	23436	23523	23497	23202	23504	23292	23498	23145	23344	23232	23317	23316	23305	23329	23321	23355	23194	23134	23188	23393	23128	23100	23178	23120	23214	23338	23021	23018	23139	23070	23247	23140
User: USER						File name:	Figure:	Mutants:
Path: C:\Program Files (x86)\BMG\CLARIOstar\User\Data						Halil11	3D	WT LACTB
Test ID: 3857
Test Name: Jeremy_AydinLab_time
Date: 2/7/2022
Time: 5:15:48 PM
Fluorescence (FI)
Well	Content	Raw Data (380-20/460-30)	Raw Data (380-20/460-30)	Raw Data (380-20/460-30)	Raw Data (380-20/460-30)	Raw Data (380-20/460-30)	Raw Data (380-20/460-30)	Raw Data (380-20/460-30)	Raw Data (380-20/460-30)	Raw Data (380-20/460-30)	Raw Data (380-20/460-30)	Raw Data (380-20/460-30)	Raw Data (380-20/460-30)	Raw Data (380-20/460-30)	Raw Data (380-20/460-30)	Raw Data (380-20/460-30)	Raw Data (380-20/460-30)	Raw Data (380-20/460-30)	Raw Data (380-20/460-30)	Raw Data (380-20/460-30)	Raw Data (380-20/460-30)	Raw Data (380-20/460-30)	Raw Data (380-20/460-30)	Raw Data (380-20/460-30)	Raw Data (380-20/460-30)	Raw Data (380-20/460-30)	Raw Data (380-20/460-30)	Raw Data (380-20/460-30)	Raw Data (380-20/460-30)	Raw Data (380-20/460-30)	Raw Data (380-20/460-30)	Raw Data (380-20/460-30)	Raw Data (380-20/460-30)	Raw Data (380-20/460-30)	Raw Data (380-20/460-30)	Raw Data (380-20/460-30)	Raw Data (380-20/460-30)	Raw Data (380-20/460-30)	Raw Data (380-20/460-30)	Raw Data (380-20/460-30)	Raw Data (380-20/460-30)	Raw Data (380-20/460-30)	Raw Data (380-20/460-30)	Raw Data (380-20/460-30)	Raw Data (380-20/460-30)	Raw Data (380-20/460-30)	Raw Data (380-20/460-30)	Raw Data (380-20/460-30)	Raw Data (380-20/460-30)
	Time [s]	0	10	20	30	40	50	60	70	80	90	100	110	120	130	140	150	160	170	180	190	200	210	220	230	240	250	260	270	280	290	300	310	320	330	340	350	360	370	380	390	400	410	420	430	440	450	460	470
P13	WT LACTB	27473	27676	27500	27684	28018	27961	28480	28699	28965	29073	29418	29679	29820	30287	30319	30581	30740	31090	30981	31358	31522	31992	31999	32167	32484	32325	32894	33043	33414	33589	33941	34146	34349	34343	34275	34912	34794	35178	35524	35521	35923	36156	36027	36281	36505	36661	36705	36791
P14	WT LACTB	25795	26171	26149	26161	26809	26781	27067	27449	27669	27383	28014	28274	28419	28676	29064	29383	29547	29637	30112	30159	30449	30603	30860	31046	31114	31382	31853	31850	32066	32064	32459	32750	33121	32983	33083	33608	33555	34032	34067	34256	34311	34571	34734	35210	35210	35346	35435	35604
P15	WT LACTB	28594	28991	29317	29429	29585	29800	30159	30276	30469	30708	31052	31312	31640	31830	31925	32332	32267	32707	32867	33003	33486	33653	34000	34246	34408	34503	34661	34944	35310	35308	35527	35658	35981	36229	36379	36645	36944	37133	37193	37659	37885	37836	38045	38351	38375	38545	38838	38889
P19	Buffer	25835	25459	25268	25249	25037	24951	25077	24810	24621	24790	24754	24657	24494	24619	24489	24320	24429	24362	24501	24460	24293	24478	24145	24290	24133	24113	24416	24083	24251	24415	24186	24158	24067	24242	24050	23993	23821	24119	24231	23915	24216	24063	23932	24187	24038	23878	23794	24162
P20	Buffer	25631	25457	24876	24822	24671	24463	24434	24454	24449	24191	24201	24443	24441	24166	24173	24109	24161	24250	24068	24178	23883	23986	24099	23947	24016	24083	23771	24125	23938	24149	23977	24064	24207	24070	23966	24022	24040	24007	23845	23896	24020	23812	23829	23780	23826	23860	23647	23822
P21	Buffer	25782	25719	25763	25804	25392	25277	25380	25401	25262	25540	25081	25210	25384	25136	25027	25408	25235	25183	25000	25110	25079	25086	25008	24854	25273	25113	24983	24958	24831	25022	24904	24800	24915	24907	24835	24945	24832	24760	24808	24755	24788	24538	24644	24458	24564	24667	24593	24486
User: USER						File name:	Figure:	Mutants:
Path: C:\Program Files (x86)\BMG\CLARIOstar\User\Data						Halil3	3D	E149R-N150A
Test ID: 3803
Test Name: Jeremy_AydinLab_time
Date: 1/27/2022
Time: 3:54:16 PM
Fluorescence (FI)
Well	Content	Raw Data (380-20/460-30)	Raw Data (380-20/460-30)	Raw Data (380-20/460-30)	Raw Data (380-20/460-30)	Raw Data (380-20/460-30)	Raw Data (380-20/460-30)	Raw Data (380-20/460-30)	Raw Data (380-20/460-30)	Raw Data (380-20/460-30)	Raw Data (380-20/460-30)	Raw Data (380-20/460-30)	Raw Data (380-20/460-30)	Raw Data (380-20/460-30)	Raw Data (380-20/460-30)	Raw Data (380-20/460-30)	Raw Data (380-20/460-30)	Raw Data (380-20/460-30)	Raw Data (380-20/460-30)	Raw Data (380-20/460-30)	Raw Data (380-20/460-30)	Raw Data (380-20/460-30)	Raw Data (380-20/460-30)	Raw Data (380-20/460-30)	Raw Data (380-20/460-30)	Raw Data (380-20/460-30)	Raw Data (380-20/460-30)	Raw Data (380-20/460-30)	Raw Data (380-20/460-30)	Raw Data (380-20/460-30)	Raw Data (380-20/460-30)	Raw Data (380-20/460-30)	Raw Data (380-20/460-30)	Raw Data (380-20/460-30)	Raw Data (380-20/460-30)	Raw Data (380-20/460-30)	Raw Data (380-20/460-30)	Raw Data (380-20/460-30)	Raw Data (380-20/460-30)	Raw Data (380-20/460-30)	Raw Data (380-20/460-30)	Raw Data (380-20/460-30)	Raw Data (380-20/460-30)	Raw Data (380-20/460-30)	Raw Data (380-20/460-30)	Raw Data (380-20/460-30)	Raw Data (380-20/460-30)	Raw Data (380-20/460-30)	Raw Data (380-20/460-30)
	Time [s]	0	10	20	30	40	50	60	70	80	90	100	110	120	130	140	150	160	170	180	190	200	210	220	230	240	250	260	270	280	290	300	310	320	330	340	350	360	370	380	390	400	410	420	430	440	450	460	470
M04	E149R-N150A	27630	27113	26817	26696	26840	26689	26375	26408	26222	26109	26424	26224	26355	26149	25733	25894	25603	25647	25661	25447	25760	25623	25848	25766	25537	25508	25643	25752	25687	25767	25820	25692	25767	25777	25477	25501	25548	25610	25411	25434	25400	25507	25502	25356	25392	25470	25577	25465
M05	E149R-N150A	27215	26578	26721	26513	26413	26198	25983	25704	25852	25645	25652	25512	25546	25329	25325	25492	25460	25464	25201	25458	25368	25171	25282	25343	25185	25243	25345	25106	24910	25092	25200	24915	25019	24852	25291	25318	25118	24828	25009	25114	25016	24949	25046	25063	25149	24836	24979	24850
M06	E149R-N150A	25412	25090	25137	25019	24821	24783	24646	24455	24580	24470	24114	24013	24135	24053	24075	24156	24070	24122	23844	23963	24018	24007	23819	24125	24058	23951	23924	23923	23843	23721	23629	23903	23902	24014	23913	23809	23826	23846	23667	24121	23705	23638	23591	23549	23666	23626	23697	23544
M10	Buffer	27208	26851	26573	26247	26188	26002	25721	25980	25616	25568	25559	25561	25601	25277	25303	24995	25346	25275	25011	25126	25395	24968	25292	25104	24974	25245	25369	25078	25040	25207	24934	25077	24656	24849	25047	24663	25037	24842	24935	24919	24761	24966	24894	24826	24930	24943	24885	24928
M11	Buffer	28901	28329	28219	28002	27928	27677	27530	27463	27503	27690	27452	27552	27316	27288	27293	27307	27416	27263	26989	26916	27113	27189	26862	26885	26788	26906	26994	26633	26953	26825	26624	26798	26943	26811	27093	26946	26515	26601	26771	26759	26801	26610	26541	26780	26855	26922	26646	26449
M12	Buffer	25578	24860	25064	24792	24634	24734	24799	24423	24198	24444	24340	23911	24255	24082	24203	24237	24401	23834	23951	23983	23910	23792	23648	23999	23687	23821	23752	23830	23806	23805	23392	23840	23748	23663	23708	23768	23613	23498	23765	23996	23919	23551	23778	23621	23526	23569	23627	23634
User: USER						File name:	Figure:	Mutants:
Path: C:\Program Files (x86)\BMG\CLARIOstar\User\Data						Halil4	3D	E149R-N150A
Test ID: 3804
Test Name: Jeremy_AydinLab_time
Date: 1/27/2022
Time: 4:32:21 PM
Fluorescence (FI)
Well	Content	Raw Data (380-20/460-30)	Raw Data (380-20/460-30)	Raw Data (380-20/460-30)	Raw Data (380-20/460-30)	Raw Data (380-20/460-30)	Raw Data (380-20/460-30)	Raw Data (380-20/460-30)	Raw Data (380-20/460-30)	Raw Data (380-20/460-30)	Raw Data (380-20/460-30)	Raw Data (380-20/460-30)	Raw Data (380-20/460-30)	Raw Data (380-20/460-30)	Raw Data (380-20/460-30)	Raw Data (380-20/460-30)	Raw Data (380-20/460-30)	Raw Data (380-20/460-30)	Raw Data (380-20/460-30)	Raw Data (380-20/460-30)	Raw Data (380-20/460-30)	Raw Data (380-20/460-30)	Raw Data (380-20/460-30)	Raw Data (380-20/460-30)	Raw Data (380-20/460-30)	Raw Data (380-20/460-30)	Raw Data (380-20/460-30)	Raw Data (380-20/460-30)	Raw Data (380-20/460-30)	Raw Data (380-20/460-30)	Raw Data (380-20/460-30)	Raw Data (380-20/460-30)	Raw Data (380-20/460-30)	Raw Data (380-20/460-30)	Raw Data (380-20/460-30)	Raw Data (380-20/460-30)	Raw Data (380-20/460-30)	Raw Data (380-20/460-30)	Raw Data (380-20/460-30)	Raw Data (380-20/460-30)	Raw Data (380-20/460-30)	Raw Data (380-20/460-30)	Raw Data (380-20/460-30)	Raw Data (380-20/460-30)	Raw Data (380-20/460-30)	Raw Data (380-20/460-30)	Raw Data (380-20/460-30)	Raw Data (380-20/460-30)	Raw Data (380-20/460-30)
	Time [s]	0	10	20	30	40	50	60	70	80	90	100	110	120	130	140	150	160	170	180	190	200	210	220	230	240	250	260	270	280	290	300	310	320	330	340	350	360	370	380	390	400	410	420	430	440	450	460	470
M16	E149R-N150A	35508	33997	33669	33195	32640	32818	32461	32109	32453	32263	32408	32367	32565	32316	31960	32072	32404	32177	31950	31894	31970	31950	32041	32120	31806	31803	32140	32077	32056	31863	31857	31901	31709	32026	31880	31949	31802	32022	31808	32005	31908	31940	31630	32110	31662	31708	31751	31662
M17	E149R-N150A	32374	31938	31336	30424	30609	30499	30152	30017	29927	30041	30103	29788	30021	29928	29924	30024	29750	29638	29905	29779	29511	29814	29795	29647	29571	29600	29782	29720	29606	29677	29583	29507	29705	29429	29887	29661	29593	29546	29547	29590	29371	29385	29375	29207	29708	29483	29438	29415
M18	E149R-N150A	36345	34465	34152	33526	33216	32881	32997	32827	32736	32846	32503	32597	33131	32859	32526	32587	32845	32752	32744	32801	32380	32530	32599	32695	32321	32622	32404	32329	32395	32378	32290	32425	32231	32159	32063	31964	32169	32174	31908	32052	32291	32011	32106	32238	32065	32275	32336	31907
M19	E149R-N150A	24153	24147	23746	23706	23580	23331	23231	23446	23263	23162	22968	23137	22958	22844	22914	23079	23162	22959	23195	23116	23194	22983	23227	23133	23391	23298	23349	23254	23332	23314	23441	23319	23197	23432	23275	23211	23455	23724	23350	23601	23224	23239	23439	23494	23437	23505	23432	23657
M20	E149R-N150A	24124	23636	23490	23225	23095	23146	22881	22836	22889	22712	22713	22666	22570	22532	22620	22740	22697	22531	22752	22727	22804	22714	22590	22715	22649	23061	22829	23041	22909	22924	22941	23105	23016	22968	22906	22937	22875	22997	23060	22984	23029	23018	23144	23197	22924	22852	22994	23140
M21	E149R-N150A	26029	25663	25434	24904	24717	24681	24699	24536	24560	24528	24679	24460	24443	24381	24416	24467	24130	24180	24364	24261	24343	24253	24433	24372	24376	24339	24512	24721	24593	24400	24595	24346	24693	24544	24607	24763	24416	24273	24435	24733	24581	24480	24547	24578	24672	24738	24668	24880
M22	Buffer	24414	23956	23755	23651	23460	23094	23010	22947	22826	22836	22930	23103	22780	22889	22417	22546	22542	22583	22670	22485	22555	22555	22776	22694	22679	22823	22767	22505	22780	22721	22473	22502	22761	22476	22681	22419	22358	22530	22483	22424	22229	22382	22328	22422	22271	22351	22303	22247
M23	Buffer	23804	23379	23090	22670	22571	22518	22344	21981	22327	22057	22049	21831	21896	22007	21837	21680	21646	21616	21796	21860	21647	21836	21674	21909	21726	21722	21835	21817	21795	21676	21635	21643	21571	21668	21580	21818	21699	21705	21512	21519	21715	21480	21706	21503	21501	21538	21538	21522
M24	Buffer	21909	21806	21659	21386	21393	21473	21213	21326	21288	21249	21234	21141	21342	21203	21469	21278	21357	21056	21235	21347	21588	21621	21598	21877	21943	21926	22084	22151	22197	22072	22276	22251	22318	22327	22379	22350	22340	22394	22587	22347	22230	22505	21959	22342	22214	22467	22302	22336
User: USER
Path: C:\Program Files (x86)\BMG\CLARIOstar\User\Data
Test ID: 3805						File name:	Figure:	Mutants:
Test Name: Jeremy_AydinLab_time						Halil5	3D	E149R-N150A
Date: 1/28/2022
Time: 10:28:25 AM
Fluorescence (FI)
Well	Content	Raw Data (380-20/460-30)	Raw Data (380-20/460-30)	Raw Data (380-20/460-30)	Raw Data (380-20/460-30)	Raw Data (380-20/460-30)	Raw Data (380-20/460-30)	Raw Data (380-20/460-30)	Raw Data (380-20/460-30)	Raw Data (380-20/460-30)	Raw Data (380-20/460-30)	Raw Data (380-20/460-30)	Raw Data (380-20/460-30)	Raw Data (380-20/460-30)	Raw Data (380-20/460-30)	Raw Data (380-20/460-30)	Raw Data (380-20/460-30)	Raw Data (380-20/460-30)	Raw Data (380-20/460-30)	Raw Data (380-20/460-30)	Raw Data (380-20/460-30)	Raw Data (380-20/460-30)	Raw Data (380-20/460-30)	Raw Data (380-20/460-30)	Raw Data (380-20/460-30)	Raw Data (380-20/460-30)	Raw Data (380-20/460-30)	Raw Data (380-20/460-30)	Raw Data (380-20/460-30)	Raw Data (380-20/460-30)	Raw Data (380-20/460-30)	Raw Data (380-20/460-30)	Raw Data (380-20/460-30)	Raw Data (380-20/460-30)	Raw Data (380-20/460-30)	Raw Data (380-20/460-30)	Raw Data (380-20/460-30)	Raw Data (380-20/460-30)	Raw Data (380-20/460-30)	Raw Data (380-20/460-30)	Raw Data (380-20/460-30)	Raw Data (380-20/460-30)	Raw Data (380-20/460-30)	Raw Data (380-20/460-30)	Raw Data (380-20/460-30)	Raw Data (380-20/460-30)	Raw Data (380-20/460-30)	Raw Data (380-20/460-30)	Raw Data (380-20/460-30)
	Time [s]	0	11	22	33	44	55	66	77	88	99	110	121	132	143	154	165	176	187	198	209	220	231	242	253	264	275	286	297	308	319	330	341	352	363	374	385	396	407	418	429	440	451	462	473	484	495	506	517
N07	E149R-N150A	25972	25735	25487	25422	25165	24990	24801	24896	24950	24855	24990	24786	24806	24437	24587	24370	24775	24719	24728	24587	24587	24555	24479	24409	24225	24362	24372	24342	24403	24232	24432	24190	24193	24186	24125	24162	24356	24021	23997	24121	24138	23876	24088	24165	24038	23971	23997	23812
N08	E149R-N150A	26192	25744	25696	25171	25153	25140	25302	25072	25117	25115	25438	24991	25111	25039	25293	25179	25207	25135	25102	25143	25180	25036	25206	25013	25023	24943	24840	24972	25125	25180	25282	24723	24806	24784	25125	25208	24728	24980	24884	24985	24802	24905	24768	24896	24708	24744	24621	24904
N09	E149R-N150A	24566	24277	24104	23972	23841	23727	23541	23529	23495	23212	23443	23402	23378	23549	23391	23413	23467	23271	23189	23405	23215	23506	23381	23424	23144	23279	23411	23192	23283	23338	23171	23277	23179	23043	23172	23135	23010	23185	23009	22896	22930	23027	23017	23039	23043	22925	22911	22909
N13	Buffer	27161	26298	26325	26544	26228	26282	26368	26269	26074	26109	25875	26336	26039	26136	25891	25899	26149	26004	25628	25845	25752	25986	25922	25772	25617	26082	25944	25796	26039	25509	25749	25782	25652	25887	25721	25483	25871	25585	25564	25582	25430	25558	25574	25347	25811	25676	25339	25431
N14	Buffer	25835	25562	25364	24986	24906	25065	24866	24754	24758	24456	24981	24618	24672	24545	24826	24873	24510	24646	24823	24835	24743	24768	24476	24437	24592	24388	24434	24276	24382	24452	24525	24844	24429	24728	24692	24628	24645	24676	24409	24359	24506	24455	24137	24468	24180	24300	24377	24183
N15	Buffer	27708	27654	27357	27256	27196	27011	26761	26915	26589	26564	26654	26659	26410	26459	26220	26321	26334	26135	26200	26264	25983	25963	26080	26235	25861	25913	25895	25584	25910	26103	26102	25892	25819	25765	25692	26075	25861	25788	26100	25991	25675	25487	25421	25741	25821	25679	25746	25807
User: USER						File name:	Figure:	Mutants:
Path: C:\Program Files (x86)\BMG\CLARIOstar\User\Data						Halil8	3D	N364A-E365A
Test ID: 3854
Test Name: Jeremy_AydinLab_time
Date: 2/7/2022
Time: 4:17:39 PM
Fluorescence (FI)
Well	Content	Raw Data (380-20/460-30)	Raw Data (380-20/460-30)	Raw Data (380-20/460-30)	Raw Data (380-20/460-30)	Raw Data (380-20/460-30)	Raw Data (380-20/460-30)	Raw Data (380-20/460-30)	Raw Data (380-20/460-30)	Raw Data (380-20/460-30)	Raw Data (380-20/460-30)	Raw Data (380-20/460-30)	Raw Data (380-20/460-30)	Raw Data (380-20/460-30)	Raw Data (380-20/460-30)	Raw Data (380-20/460-30)	Raw Data (380-20/460-30)	Raw Data (380-20/460-30)	Raw Data (380-20/460-30)	Raw Data (380-20/460-30)	Raw Data (380-20/460-30)	Raw Data (380-20/460-30)	Raw Data (380-20/460-30)	Raw Data (380-20/460-30)	Raw Data (380-20/460-30)	Raw Data (380-20/460-30)	Raw Data (380-20/460-30)	Raw Data (380-20/460-30)	Raw Data (380-20/460-30)	Raw Data (380-20/460-30)	Raw Data (380-20/460-30)	Raw Data (380-20/460-30)	Raw Data (380-20/460-30)	Raw Data (380-20/460-30)	Raw Data (380-20/460-30)	Raw Data (380-20/460-30)	Raw Data (380-20/460-30)	Raw Data (380-20/460-30)	Raw Data (380-20/460-30)	Raw Data (380-20/460-30)	Raw Data (380-20/460-30)	Raw Data (380-20/460-30)	Raw Data (380-20/460-30)	Raw Data (380-20/460-30)	Raw Data (380-20/460-30)	Raw Data (380-20/460-30)	Raw Data (380-20/460-30)	Raw Data (380-20/460-30)	Raw Data (380-20/460-30)
	Time [s]	0	10	20	30	40	50	60	70	80	90	100	110	120	130	140	150	160	170	180	190	200	210	220	230	240	250	260	270	280	290	300	310	320	330	340	350	360	370	380	390	400	410	420	430	440	450	460	470
O04	N364A-E365A	49063	49374	50102	49565	48947	48436	47343	47270	46332	45825	45862	45179	45139	44684	44837	44563	44411	44055	44367	44161	44425	44533	44089	44217	44657	44569	44121	44465	44346	44207	44245	44539	44743	44922	45041	45307	45291	45571	45835	45472	45694	46072	46057	45656	46185	46002	45959	45624
O05	N364A-E365A	15112	15342	15563	15828	15698	15956	15967	16103	16478	16502	16703	16652	17067	17238	17369	17341	17502	17516	17596	17778	18000	18126	18495	18253	18403	18576	18965	18880	19026	19044	19159	19271	19392	19672	19767	19793	20102	20039	20141	20355	20467	20601	20765	20655	20900	20936	21143	21134
O06	N364A-E365A	15248	15214	15447	15821	15766	15772	16059	16216	16398	16516	16666	16691	16711	16860	17214	17226	17184	17444	17718	17711	17864	17914	17968	18219	18200	18507	18455	18461	18747	18935	19074	19215	19324	19385	19595	19567	19652	19812	19971	20014	20315	20553	20403	20427	20636	20799	20759	20880
O07	Buffer	13715	13556	13695	13522	13698	13629	13475	13476	13503	13517	13696	13384	13361	13482	13491	13385	13358	13454	13245	13450	13382	13196	13252	13502	13299	13325	13363	13324	13193	13135	13394	13332	13340	13339	13335	13244	13314	13221	13391	13274	13344	13199	13218	13231	13234	13183	13281	13233
O08	Buffer	14224	13908	13823	13889	13723	13676	13760	13655	13658	13492	13637	13479	13632	13429	13361	13340	13513	13470	13454	13490	13412	13364	13283	13367	13446	13364	13286	13317	13338	13287	13257	13400	13413	13295	13434	13297	13211	13307	13280	13298	13205	13304	13270	13358	13243	13250	13458	13332
O09	Buffer	13836	14054	13696	13723	13585	13686	13507	13347	13291	13368	13390	13221	13300	13212	13257	13261	13363	13194	13152	13251	13012	12926	13191	13120	13131	13037	12936	12883	13006	13011	13046	12980	12998	13025	12896	12928	12896	12995	12734	12981	12907	12817	13083	12976	12871	13064	12938	13026
User: USER						File name:	Figure:	Mutants:
Path: C:\Program Files (x86)\BMG\CLARIOstar\User\Data						Halil9	3D	N364A-E365A
Test ID: 3855
Test Name: Jeremy_AydinLab_time
Date: 2/7/2022
Time: 4:45:22 PM
Fluorescence (FI)
Well	Content	Raw Data (380-20/460-30)	Raw Data (380-20/460-30)	Raw Data (380-20/460-30)	Raw Data (380-20/460-30)	Raw Data (380-20/460-30)	Raw Data (380-20/460-30)	Raw Data (380-20/460-30)	Raw Data (380-20/460-30)	Raw Data (380-20/460-30)	Raw Data (380-20/460-30)	Raw Data (380-20/460-30)	Raw Data (380-20/460-30)	Raw Data (380-20/460-30)	Raw Data (380-20/460-30)	Raw Data (380-20/460-30)	Raw Data (380-20/460-30)	Raw Data (380-20/460-30)	Raw Data (380-20/460-30)	Raw Data (380-20/460-30)	Raw Data (380-20/460-30)	Raw Data (380-20/460-30)	Raw Data (380-20/460-30)	Raw Data (380-20/460-30)	Raw Data (380-20/460-30)	Raw Data (380-20/460-30)	Raw Data (380-20/460-30)	Raw Data (380-20/460-30)	Raw Data (380-20/460-30)	Raw Data (380-20/460-30)	Raw Data (380-20/460-30)	Raw Data (380-20/460-30)	Raw Data (380-20/460-30)	Raw Data (380-20/460-30)	Raw Data (380-20/460-30)	Raw Data (380-20/460-30)	Raw Data (380-20/460-30)	Raw Data (380-20/460-30)	Raw Data (380-20/460-30)	Raw Data (380-20/460-30)	Raw Data (380-20/460-30)	Raw Data (380-20/460-30)	Raw Data (380-20/460-30)	Raw Data (380-20/460-30)	Raw Data (380-20/460-30)	Raw Data (380-20/460-30)	Raw Data (380-20/460-30)	Raw Data (380-20/460-30)	Raw Data (380-20/460-30)
	Time [s]	0	10	20	30	40	50	60	70	80	90	100	110	120	130	140	150	160	170	180	190	200	210	220	230	240	250	260	270	280	290	300	310	320	330	340	350	360	370	380	390	400	410	420	430	440	450	460	470
O16	N364A-E365A	27843	27813	27860	27748	28012	28180	28160	28524	28700	28751	28892	29279	29147	29559	29714	29869	29983	30262	30466	30629	31090	31141	31236	31459	31690	31711	31741	32250	32353	32448	32686	32838	32763	33354	33484	33497	33421	33942	33953	33929	34166	34510	34682	35245	35232	35165	35282	35832
O17	N364A-E365A	27211	26749	27084	26824	27132	26930	27134	27340	27592	27796	27842	27921	28247	28715	28576	28995	29296	29229	29486	29773	30078	29823	30129	30116	30609	30843	30669	30705	31197	31313	31584	31780	31527	31886	31938	32334	32444	32747	33026	32946	33331	33357	33503	33882	33875	34142	34214	34512
O18	N364A-E365A	25193	24993	24963	25023	25049	25249	25397	25481	25600	25920	25964	26305	26464	26674	27197	26993	27248	27601	27678	28081	27879	28179	28477	28477	28749	29105	29307	29461	29692	29579	29704	30294	30039	30383	30379	30883	30577	31087	31127	31400	31372	31745	32009	32195	32236	32271	32341	32742
O19	Buffer	26459	25925	25887	25752	25459	25650	25572	25382	25430	25297	25058	24919	24805	24789	24567	24621	24658	24447	24664	24580	24479	24431	24660	24326	24475	24206	24447	24579	24199	24493	24443	24410	24412	24355	24105	24095	24040	24273	24218	24169	24073	24245	24203	24311	24259	24257	24275	24275
O20	Buffer	24722	24447	24228	24048	23611	23854	23708	23760	23698	23265	23025	23274	23217	23256	23191	23373	23112	23263	22864	22987	23031	23099	23129	22862	22991	23010	22973	23042	22675	22978	22836	22934	22728	22663	22834	22666	22637	22516	22650	22632	22643	22583	22458	22429	22547	22603	22510	22486
O21	Buffer	35283	23627	23689	23283	23342	23290	23022	23153	23326	23129	22904	22709	22849	22839	22513	22483	22537	22714	22671	22348	22404	22186	22171	22304	22301	22405	22194	22266	22166	22064	22126	21992	21965	22033	21989	22136	21860	22049	22071	22025	22071	22069	22003	21894	21703	21825	22062	21742
User: USER						File name:	Figure:	Mutants:
Path: C:\Program Files (x86)\BMG\CLARIOstar\User\Data						Halil10	3D	N364A-E365A
Test ID: 3856
Test Name: Jeremy_AydinLab_time
Date: 2/7/2022
Time: 5:04:40 PM
Fluorescence (FI)
Well	Content	Raw Data (380-20/460-30)	Raw Data (380-20/460-30)	Raw Data (380-20/460-30)	Raw Data (380-20/460-30)	Raw Data (380-20/460-30)	Raw Data (380-20/460-30)	Raw Data (380-20/460-30)	Raw Data (380-20/460-30)	Raw Data (380-20/460-30)	Raw Data (380-20/460-30)	Raw Data (380-20/460-30)	Raw Data (380-20/460-30)	Raw Data (380-20/460-30)	Raw Data (380-20/460-30)	Raw Data (380-20/460-30)	Raw Data (380-20/460-30)	Raw Data (380-20/460-30)	Raw Data (380-20/460-30)	Raw Data (380-20/460-30)	Raw Data (380-20/460-30)	Raw Data (380-20/460-30)	Raw Data (380-20/460-30)	Raw Data (380-20/460-30)	Raw Data (380-20/460-30)	Raw Data (380-20/460-30)	Raw Data (380-20/460-30)	Raw Data (380-20/460-30)	Raw Data (380-20/460-30)	Raw Data (380-20/460-30)	Raw Data (380-20/460-30)	Raw Data (380-20/460-30)	Raw Data (380-20/460-30)	Raw Data (380-20/460-30)	Raw Data (380-20/460-30)	Raw Data (380-20/460-30)	Raw Data (380-20/460-30)	Raw Data (380-20/460-30)	Raw Data (380-20/460-30)	Raw Data (380-20/460-30)	Raw Data (380-20/460-30)	Raw Data (380-20/460-30)	Raw Data (380-20/460-30)	Raw Data (380-20/460-30)	Raw Data (380-20/460-30)	Raw Data (380-20/460-30)	Raw Data (380-20/460-30)	Raw Data (380-20/460-30)	Raw Data (380-20/460-30)
	Time [s]	0	10	20	30	40	50	60	70	80	90	100	110	120	130	140	150	160	170	180	190	200	210	220	230	240	250	260	270	280	290	300	310	320	330	340	350	360	370	380	390	400	410	420	430	440	450	460	470
P04	N364A-E365A	27039	26968	26963	27276	27169	26961	27407	27739	28057	28235	28478	28512	28861	28683	29085	29135	29503	29700	29848	29911	30240	30275	30499	30607	30698	30837	31114	31204	31110	31144	30509	31374	31911	32404	32297	32404	32681	32971	33206	32923	31946	32416	33617	34207	34125	34204	34022	34420
P05	N364A-E365A	27485	27584	27409	27586	27874	27895	28152	28398	28547	28663	28732	29214	29547	29371	29578	29853	30252	30080	30306	30731	30935	31073	31325	31387	31876	31647	31997	32070	32383	32338	32482	32615	32919	32807	33241	33548	33528	33411	33703	34017	34169	34388	34557	34789	34809	34865	34923	35023
P06	N364A-E365A	27494	27409	27672	27945	27862	27730	28121	28438	28512	28812	28910	29040	29309	29522	29512	29687	30027	30080	30275	30702	30561	30881	30890	31182	31275	31760	31799	31701	32245	32296	32492	32663	32885	32797	32621	33319	33394	33568	33910	34025	33978	34194	34101	34435	34660	34965	34867	34902
P07	Buffer	21698	21892	21607	21394	21595	21607	21591	21424	21259	21071	21065	20760	21086	21005	21148	20897	20665	20973	20973	20748	20772	20807	20846	20581	20627	20434	20696	20781	20600	20437	20547	20676	20858	20927	20515	20718	20608	20660	20641	20395	20491	20621	20675	20493	20816	20585	20457	20533
P08	Buffer	25188	25128	25070	25094	24797	24653	24863	24826	24834	24905	24674	24426	24749	24592	24444	24507	24531	24652	24334	24585	24158	24439	24358	24302	24431	24237	24287	24096	24216	24221	24334	24305	24305	24167	24180	24094	24206	24331	24262	24295	24004	24452	24243	24367	24078	24020	24109	24083
P09	Buffer	24526	24264	24055	23925	23876	24050	23865	23897	23830	23822	23977	23562	23897	23612	23539	23408	23436	23523	23497	23202	23504	23292	23498	23145	23344	23232	23317	23316	23305	23329	23321	23355	23194	23134	23188	23393	23128	23100	23178	23120	23214	23338	23021	23018	23139	23070	23247	23140
User: USER						File name:	Figures:	Mutants:
Path: C:\Program Files (x86)\BMG\CLARIOstar\User\Data						Halil15	3D	I368A-N370A-R371E
Test ID: 3871
Test Name: Jeremy_AydinLab_time
Date: 2/9/2022
Time: 4:03:38 PM
Fluorescence (FI)
Well	Content	Raw Data (380-20/460-30)	Raw Data (380-20/460-30)	Raw Data (380-20/460-30)	Raw Data (380-20/460-30)	Raw Data (380-20/460-30)	Raw Data (380-20/460-30)	Raw Data (380-20/460-30)	Raw Data (380-20/460-30)	Raw Data (380-20/460-30)	Raw Data (380-20/460-30)	Raw Data (380-20/460-30)	Raw Data (380-20/460-30)	Raw Data (380-20/460-30)	Raw Data (380-20/460-30)	Raw Data (380-20/460-30)	Raw Data (380-20/460-30)	Raw Data (380-20/460-30)	Raw Data (380-20/460-30)	Raw Data (380-20/460-30)	Raw Data (380-20/460-30)	Raw Data (380-20/460-30)	Raw Data (380-20/460-30)	Raw Data (380-20/460-30)	Raw Data (380-20/460-30)	Raw Data (380-20/460-30)	Raw Data (380-20/460-30)	Raw Data (380-20/460-30)	Raw Data (380-20/460-30)	Raw Data (380-20/460-30)	Raw Data (380-20/460-30)	Raw Data (380-20/460-30)	Raw Data (380-20/460-30)	Raw Data (380-20/460-30)	Raw Data (380-20/460-30)	Raw Data (380-20/460-30)	Raw Data (380-20/460-30)	Raw Data (380-20/460-30)	Raw Data (380-20/460-30)	Raw Data (380-20/460-30)	Raw Data (380-20/460-30)	Raw Data (380-20/460-30)	Raw Data (380-20/460-30)	Raw Data (380-20/460-30)	Raw Data (380-20/460-30)	Raw Data (380-20/460-30)	Raw Data (380-20/460-30)	Raw Data (380-20/460-30)	Raw Data (380-20/460-30)
	Time [s]	0	10	20	30	40	50	60	70	80	90	100	110	120	130	140	150	160	170	180	190	200	210	220	230	240	250	260	270	280	290	300	310	320	330	340	350	360	370	380	390	400	410	420	430	440	450	460	470
F05	I368A-N370A-R371E	22760	22442	22262	21883	21671	21627	21802	21390	21540	21397	21520	21255	21690	21357	21608	21583	21514	21567	21846	21338	21876	21530	21722	21552	21649	21717	21330	21561	21408	21495	21577	21476	21527	21438	21233	21317	21050	21229	21106	21211	21160	21122	21014	21044	21101	20710	21021	21183
F06	I368A-N370A-R371E	22363	22109	21840	21493	21311	21344	21257	21143	20962	21001	21036	20961	20981	21159	20839	20784	21072	21034	21062	20806	20636	20928	20780	21067	20860	20703	20786	20894	20829	20907	20988	20919	20713	20815	20867	20853	20790	20601	20779	20845	20983	20662	20848	20638	20775	20865	20597	20793
User: USER						File name:	Figures:	Mutants:
Path: C:\Program Files (x86)\BMG\CLARIOstar\User\Data						Halil16	3D	I368A-N370A-R371E
Test ID: 3872
Test Name: Jeremy_AydinLab_time
Date: 2/9/2022
Time: 4:32:30 PM
Fluorescence (FI)
Well	Content	Raw Data (380-20/460-30)	Raw Data (380-20/460-30)	Raw Data (380-20/460-30)	Raw Data (380-20/460-30)	Raw Data (380-20/460-30)	Raw Data (380-20/460-30)	Raw Data (380-20/460-30)	Raw Data (380-20/460-30)	Raw Data (380-20/460-30)	Raw Data (380-20/460-30)	Raw Data (380-20/460-30)	Raw Data (380-20/460-30)	Raw Data (380-20/460-30)	Raw Data (380-20/460-30)	Raw Data (380-20/460-30)	Raw Data (380-20/460-30)	Raw Data (380-20/460-30)	Raw Data (380-20/460-30)	Raw Data (380-20/460-30)	Raw Data (380-20/460-30)	Raw Data (380-20/460-30)	Raw Data (380-20/460-30)	Raw Data (380-20/460-30)	Raw Data (380-20/460-30)	Raw Data (380-20/460-30)	Raw Data (380-20/460-30)	Raw Data (380-20/460-30)	Raw Data (380-20/460-30)	Raw Data (380-20/460-30)	Raw Data (380-20/460-30)	Raw Data (380-20/460-30)	Raw Data (380-20/460-30)	Raw Data (380-20/460-30)	Raw Data (380-20/460-30)	Raw Data (380-20/460-30)	Raw Data (380-20/460-30)	Raw Data (380-20/460-30)	Raw Data (380-20/460-30)	Raw Data (380-20/460-30)	Raw Data (380-20/460-30)	Raw Data (380-20/460-30)	Raw Data (380-20/460-30)	Raw Data (380-20/460-30)	Raw Data (380-20/460-30)	Raw Data (380-20/460-30)	Raw Data (380-20/460-30)	Raw Data (380-20/460-30)	Raw Data (380-20/460-30)
	Time [s]	0	10	20	30	40	50	60	70	80	90	100	110	120	130	140	150	160	170	180	190	200	210	220	230	240	250	260	270	280	290	300	310	320	330	340	350	360	370	380	390	400	410	420	430	440	450	460	470
F17	I368A-N370A-R371E	22426	21568	21306	20840	21011	20734	20652	20459	20394	20457	20259	20350	20103	19896	20148	19844	19766	19855	19902	19717	19796	19659	19761	19585	19589	19399	19386	19717	19663	19387	19111	19407	19440	19383	19350	19150	19308	19306	19441	19232	19451	19197	19452	19541	19354	19375	19449	19415
F18	I368A-N370A-R371E	20645	20021	19148	19208	18829	18866	18783	18683	18444	18484	18284	18453	18250	18243	18068	17939	18129	17834	17824	17869	17842	17993	17686	17796	17586	17598	17598	17575	17644	17774	17548	17422	17530	17593	17773	17607	17621	17500	17620	17606	17480	17394	17561	17355	17587	17442	17434	17579
User: USER						File name:	Figures:	Mutants:
Path: C:\Program Files (x86)\BMG\CLARIOstar\User\Data						Halil17	3D	I368A-N370A-R371E
Test ID: 3874
Test Name: Jeremy_AydinLab_time
Date: 2/9/2022
Time: 5:09:15 PM
Fluorescence (FI)
Well	Content	Raw Data (380-20/460-30)	Raw Data (380-20/460-30)	Raw Data (380-20/460-30)	Raw Data (380-20/460-30)	Raw Data (380-20/460-30)	Raw Data (380-20/460-30)	Raw Data (380-20/460-30)	Raw Data (380-20/460-30)	Raw Data (380-20/460-30)	Raw Data (380-20/460-30)	Raw Data (380-20/460-30)	Raw Data (380-20/460-30)	Raw Data (380-20/460-30)	Raw Data (380-20/460-30)	Raw Data (380-20/460-30)	Raw Data (380-20/460-30)	Raw Data (380-20/460-30)	Raw Data (380-20/460-30)	Raw Data (380-20/460-30)	Raw Data (380-20/460-30)	Raw Data (380-20/460-30)	Raw Data (380-20/460-30)	Raw Data (380-20/460-30)	Raw Data (380-20/460-30)	Raw Data (380-20/460-30)	Raw Data (380-20/460-30)	Raw Data (380-20/460-30)	Raw Data (380-20/460-30)	Raw Data (380-20/460-30)	Raw Data (380-20/460-30)	Raw Data (380-20/460-30)	Raw Data (380-20/460-30)	Raw Data (380-20/460-30)	Raw Data (380-20/460-30)	Raw Data (380-20/460-30)	Raw Data (380-20/460-30)	Raw Data (380-20/460-30)	Raw Data (380-20/460-30)	Raw Data (380-20/460-30)	Raw Data (380-20/460-30)	Raw Data (380-20/460-30)	Raw Data (380-20/460-30)	Raw Data (380-20/460-30)	Raw Data (380-20/460-30)	Raw Data (380-20/460-30)	Raw Data (380-20/460-30)	Raw Data (380-20/460-30)	Raw Data (380-20/460-30)
	Time [s]	0	10	20	30	40	50	60	70	80	90	100	110	120	130	140	150	160	170	180	190	200	210	220	230	240	250	260	270	280	290	300	310	320	330	340	350	360	370	380	390	400	410	420	430	440	450	460	470
G17	I368A-N370A-R371E	23845	23178	22715	22485	22202	22099	21914	21931	21633	21860	21763	21834	21879	21844	21409	21361	21473	21429	21133	21306	21051	21158	21192	21315	21156	21082	21219	21036	20960	21090	21056	20794	20776	20965	20971	20813	20770	21063	20924	20798	20824	20694	20648	20494	20988	20747	20688	20891
G18	I368A-N370A-R371E	22414	22005	21274	21010	20924	20889	20833	20698	20615	20506	20394	20283	20335	20224	20336	20273	20289	20024	20100	19855	20070	19918	20073	19697	20075	19761	19926	19799	19781	19864	19828	19638	19872	19427	19642	19938	19691	19566	19681	19731	19641	19532	19602	19603	19798	19317	19463	19424
[truncated: 77 more columns]

## Sheet: Fig 4E
List of mutants, assay dates, file names, average/standard deviation of enzyme activity. Raw data is included on the subsequent sheets for calculation of average and standard deviation of enzymatic activity.
Averages and standard deviations are calculated from independently performed enzyme assays.
LACTB Mutant	Assay date	File name	Rate/slope	Average	Standard Deviation	Figure	Comments
WT LACTB	2022-02-07	Halil9	22.4
WT LACTB	2022-02-07	Halil10	18.3	20.7	2.1	4E
WT LACTB	2022-02-07	Halil11	21.3
R151E	2022-01-27	Halil3	9.4
R151E	2022-01-28	Halil5	11.1	8.2	2.52323	4E
R151E	2022-01-28	Halil6	5.5
R151E	2022-01-28	Halil7	6.8
H352E	2022-01-28	Halil6	7.4	8.4	1.4	4E
H352E	2022-01-28	Halil7	9.4
D355K	2022-01-28	Halil6	3.1	3.7	0.8	4E
D355K	2022-01-28	Halil7	4.2
Y377K	2022-02-09	Halil15	10.6
Y377K	2022-02-09	Halil16	7.6	7.3	3.4	4E
Y377K	2022-02-09	Halil17	3.8
ΔK470-Q479	2022-02-14	Halil19	-0.62
ΔK470-Q479	2022-02-14	Halil20	-2.6	-1.5	0.8	4E
ΔK470-Q479	2022-02-14	Halil21	-1.3
ΔK470-Q479	2022-02-14	Halil22	-1.4
G474Y	2022-02-16	Halil23	5.4
G474Y	2022-02-16	Halil24	7.2	6.9	1.3	4E
G474Y	2022-02-16	Halil25	8
R477E	2022-02-16	Halil23	-0.54
R477E	2022-02-16	Halil24	-0.63	-0.6	0.1	4E
R477E	2022-02-16	Halil25	-0.5
R117E	2022-02-25	Halil27	14
R117E	2022-02-25	Halil28	13	13.2	0.7	4E
R117E	2022-02-25	Halil29	12.7
User: USER						File Name:	Figure:	Mutants:
Path: C:\Program Files (x86)\BMG\CLARIOstar\User\Data						Halil9	4E	WT LACTB
Test ID: 3855
Test Name: Jeremy_AydinLab_time
Date: 2/7/2022
Time: 4:45:22 PM
Fluorescence (FI)
Well	Content	Raw Data (380-20/460-30)	Raw Data (380-20/460-30)	Raw Data (380-20/460-30)	Raw Data (380-20/460-30)	Raw Data (380-20/460-30)	Raw Data (380-20/460-30)	Raw Data (380-20/460-30)	Raw Data (380-20/460-30)	Raw Data (380-20/460-30)	Raw Data (380-20/460-30)	Raw Data (380-20/460-30)	Raw Data (380-20/460-30)	Raw Data (380-20/460-30)	Raw Data (380-20/460-30)	Raw Data (380-20/460-30)	Raw Data (380-20/460-30)	Raw Data (380-20/460-30)	Raw Data (380-20/460-30)	Raw Data (380-20/460-30)	Raw Data (380-20/460-30)	Raw Data (380-20/460-30)	Raw Data (380-20/460-30)	Raw Data (380-20/460-30)	Raw Data (380-20/460-30)	Raw Data (380-20/460-30)	Raw Data (380-20/460-30)	Raw Data (380-20/460-30)	Raw Data (380-20/460-30)	Raw Data (380-20/460-30)	Raw Data (380-20/460-30)	Raw Data (380-20/460-30)	Raw Data (380-20/460-30)	Raw Data (380-20/460-30)	Raw Data (380-20/460-30)	Raw Data (380-20/460-30)	Raw Data (380-20/460-30)	Raw Data (380-20/460-30)	Raw Data (380-20/460-30)	Raw Data (380-20/460-30)	Raw Data (380-20/460-30)	Raw Data (380-20/460-30)	Raw Data (380-20/460-30)	Raw Data (380-20/460-30)	Raw Data (380-20/460-30)	Raw Data (380-20/460-30)	Raw Data (380-20/460-30)	Raw Data (380-20/460-30)	Raw Data (380-20/460-30)
	Time [s]	0	10	20	30	40	50	60	70	80	90	100	110	120	130	140	150	160	170	180	190	200	210	220	230	240	250	260	270	280	290	300	310	320	330	340	350	360	370	380	390	400	410	420	430	440	450	460	470
O13	WT LACTB	27635	27378	27358	27290	27224	27579	27646	28049	28418	28636	29063	29064	29527	29544	29976	30011	30312	30568	30704	31018	31413	31545	31961	32078	32266	32327	32571	32976	32941	33303	33714	33715	33889	34341	34691	34797	34964	35230	35558	35377	35789	35905	36224	36473	36543	36810	36827	37301
O14	WT LACTB	28274	28225	28230	28292	28447	28802	28687	29133	29340	29381	29831	30276	30421	30765	30659	31315	31689	31787	32147	32177	32128	32532	32690	33156	33271	33374	33937	34022	34114	34539	34805	35103	35148	35538	35587	35969	36025	36542	36581	36699	37030	36990	37368	37644	37741	38169	37969	38496
O15	WT LACTB	27891	27609	27935	27683	28090	28371	28299	28420	28827	29303	29673	29615	29925	30077	30449	30624	31196	30980	31436	31496	31954	32242	32299	32645	32727	33210	33110	33516	33494	34039	33860	34407	34268	34647	34480	35169	34740	35289	35269	35786	36124	36090	36476	36631	36908	37103	37230	37431
O19	Buffer	26459	25925	25887	25752	25459	25650	25572	25382	25430	25297	25058	24919	24805	24789	24567	24621	24658	24447	24664	24580	24479	24431	24660	24326	24475	24206	24447	24579	24199	24493	24443	24410	24412	24355	24105	24095	24040	24273	24218	24169	24073	24245	24203	24311	24259	24257	24275	24275
O20	Buffer	24722	24447	24228	24048	23611	23854	23708	23760	23698	23265	23025	23274	23217	23256	23191	23373	23112	23263	22864	22987	23031	23099	23129	22862	22991	23010	22973	23042	22675	22978	22836	22934	22728	22663	22834	22666	22637	22516	22650	22632	22643	22583	22458	22429	22547	22603	22510	22486
O21	Buffer	35283	23627	23689	23283	23342	23290	23022	23153	23326	23129	22904	22709	22849	22839	22513	22483	22537	22714	22671	22348	22404	22186	22171	22304	22301	22405	22194	22266	22166	22064	22126	21992	21965	22033	21989	22136	21860	22049	22071	22025	22071	22069	22003	21894	21703	21825	22062	21742
User: USER						File name:	Figure:	Mutants:
Path: C:\Program Files (x86)\BMG\CLARIOstar\User\Data						Halil10	4E	WT LACTB
Test ID: 3856
Test Name: Jeremy_AydinLab_time
Date: 2/7/2022
Time: 5:04:40 PM
Fluorescence (FI)
Well	Content	Raw Data (380-20/460-30)	Raw Data (380-20/460-30)	Raw Data (380-20/460-30)	Raw Data (380-20/460-30)	Raw Data (380-20/460-30)	Raw Data (380-20/460-30)	Raw Data (380-20/460-30)	Raw Data (380-20/460-30)	Raw Data (380-20/460-30)	Raw Data (380-20/460-30)	Raw Data (380-20/460-30)	Raw Data (380-20/460-30)	Raw Data (380-20/460-30)	Raw Data (380-20/460-30)	Raw Data (380-20/460-30)	Raw Data (380-20/460-30)	Raw Data (380-20/460-30)	Raw Data (380-20/460-30)	Raw Data (380-20/460-30)	Raw Data (380-20/460-30)	Raw Data (380-20/460-30)	Raw Data (380-20/460-30)	Raw Data (380-20/460-30)	Raw Data (380-20/460-30)	Raw Data (380-20/460-30)	Raw Data (380-20/460-30)	Raw Data (380-20/460-30)	Raw Data (380-20/460-30)	Raw Data (380-20/460-30)	Raw Data (380-20/460-30)	Raw Data (380-20/460-30)	Raw Data (380-20/460-30)	Raw Data (380-20/460-30)	Raw Data (380-20/460-30)	Raw Data (380-20/460-30)	Raw Data (380-20/460-30)	Raw Data (380-20/460-30)	Raw Data (380-20/460-30)	Raw Data (380-20/460-30)	Raw Data (380-20/460-30)	Raw Data (380-20/460-30)	Raw Data (380-20/460-30)	Raw Data (380-20/460-30)	Raw Data (380-20/460-30)	Raw Data (380-20/460-30)	Raw Data (380-20/460-30)	Raw Data (380-20/460-30)	Raw Data (380-20/460-30)
	Time [s]	0	10	20	30	40	50	60	70	80	90	100	110	120	130	140	150	160	170	180	190	200	210	220	230	240	250	260	270	280	290	300	310	320	330	340	350	360	370	380	390	400	410	420	430	440	450	460	470
P01	WT LACTB	25583	25629	25727	25838	26112	26121	26321	26511	26819	26979	26983	27235	27594	27619	27686	27878	28240	28330	28597	28821	28919	29193	28893	29447	29762	29881	29899	30007	30169	30341	30591	30745	30969	31238	31404	31450	31733	31556	32090	32047	32231	32301	32398	32499	32536	32850	33174	33275
P02	WT LACTB	27899	28386	28382	28318	28713	28704	29057	29280	29561	29471	30030	30035	30399	30440	30972	31166	31296	31306	31470	31780	31833	32241	32262	32655	32609	33006	33154	33091	33408	33604	34123	34107	34333	34292	34542	34966	35203	35245	35707	35446	35801	35902	35984	36361	36785	36570	36681	36904
P03	WT LACTB	27814	27951	28011	28265	28558	28593	29218	28742	29273	29184	29261	29521	29823	30068	30345	30767	30881	30845	31141	31140	31725	31600	32059	32234	32204	32811	32838	32756	33052	33308	33514	33308	33977	33951	33921	34422	34200	34702	35017	35178	35126	35158	35565	35569	35937	36065	36076	36328
P07	Buffer	21698	21892	21607	21394	21595	21607	21591	21424	21259	21071	21065	20760	21086	21005	21148	20897	20665	20973	20973	20748	20772	20807	20846	20581	20627	20434	20696	20781	20600	20437	20547	20676	20858	20927	20515	20718	20608	20660	20641	20395	20491	20621	20675	20493	20816	20585	20457	20533
P08	Buffer	25188	25128	25070	25094	24797	24653	24863	24826	24834	24905	24674	24426	24749	24592	24444	24507	24531	24652	24334	24585	24158	24439	24358	24302	24431	24237	24287	24096	24216	24221	24334	24305	24305	24167	24180	24094	24206	24331	24262	24295	24004	24452	24243	24367	24078	24020	24109	24083
P09	Buffer	24526	24264	24055	23925	23876	24050	23865	23897	23830	23822	23977	23562	23897	23612	23539	23408	23436	23523	23497	23202	23504	23292	23498	23145	23344	23232	23317	23316	23305	23329	23321	23355	23194	23134	23188	23393	23128	23100	23178	23120	23214	23338	23021	23018	23139	23070	23247	23140
User: USER						File name:	Figure:	Mutants:
Path: C:\Program Files (x86)\BMG\CLARIOstar\User\Data						Halil11	4E	WT LACTB
Test ID: 3857
Test Name: Jeremy_AydinLab_time
Date: 2/7/2022
Time: 5:15:48 PM
Fluorescence (FI)
Well	Content	Raw Data (380-20/460-30)	Raw Data (380-20/460-30)	Raw Data (380-20/460-30)	Raw Data (380-20/460-30)	Raw Data (380-20/460-30)	Raw Data (380-20/460-30)	Raw Data (380-20/460-30)	Raw Data (380-20/460-30)	Raw Data (380-20/460-30)	Raw Data (380-20/460-30)	Raw Data (380-20/460-30)	Raw Data (380-20/460-30)	Raw Data (380-20/460-30)	Raw Data (380-20/460-30)	Raw Data (380-20/460-30)	Raw Data (380-20/460-30)	Raw Data (380-20/460-30)	Raw Data (380-20/460-30)	Raw Data (380-20/460-30)	Raw Data (380-20/460-30)	Raw Data (380-20/460-30)	Raw Data (380-20/460-30)	Raw Data (380-20/460-30)	Raw Data (380-20/460-30)	Raw Data (380-20/460-30)	Raw Data (380-20/460-30)	Raw Data (380-20/460-30)	Raw Data (380-20/460-30)	Raw Data (380-20/460-30)	Raw Data (380-20/460-30)	Raw Data (380-20/460-30)	Raw Data (380-20/460-30)	Raw Data (380-20/460-30)	Raw Data (380-20/460-30)	Raw Data (380-20/460-30)	Raw Data (380-20/460-30)	Raw Data (380-20/460-30)	Raw Data (380-20/460-30)	Raw Data (380-20/460-30)	Raw Data (380-20/460-30)	Raw Data (380-20/460-30)	Raw Data (380-20/460-30)	Raw Data (380-20/460-30)	Raw Data (380-20/460-30)	Raw Data (380-20/460-30)	Raw Data (380-20/460-30)	Raw Data (380-20/460-30)	Raw Data (380-20/460-30)
	Time [s]	0	10	20	30	40	50	60	70	80	90	100	110	120	130	140	150	160	170	180	190	200	210	220	230	240	250	260	270	280	290	300	310	320	330	340	350	360	370	380	390	400	410	420	430	440	450	460	470
P13	WT LACTB	27473	27676	27500	27684	28018	27961	28480	28699	28965	29073	29418	29679	29820	30287	30319	30581	30740	31090	30981	31358	31522	31992	31999	32167	32484	32325	32894	33043	33414	33589	33941	34146	34349	34343	34275	34912	34794	35178	35524	35521	35923	36156	36027	36281	36505	36661	36705	36791
P14	WT LACTB	25795	26171	26149	26161	26809	26781	27067	27449	27669	27383	28014	28274	28419	28676	29064	29383	29547	29637	30112	30159	30449	30603	30860	31046	31114	31382	31853	31850	32066	32064	32459	32750	33121	32983	33083	33608	33555	34032	34067	34256	34311	34571	34734	35210	35210	35346	35435	35604
P15	WT LACTB	28594	28991	29317	29429	29585	29800	30159	30276	30469	30708	31052	31312	31640	31830	31925	32332	32267	32707	32867	33003	33486	33653	34000	34246	34408	34503	34661	34944	35310	35308	35527	35658	35981	36229	36379	36645	36944	37133	37193	37659	37885	37836	38045	38351	38375	38545	38838	38889
P19	Buffer	25835	25459	25268	25249	25037	24951	25077	24810	24621	24790	24754	24657	24494	24619	24489	24320	24429	24362	24501	24460	24293	24478	24145	24290	24133	24113	24416	24083	24251	24415	24186	24158	24067	24242	24050	23993	23821	24119	24231	23915	24216	24063	23932	24187	24038	23878	23794	24162
P20	Buffer	25631	25457	24876	24822	24671	24463	24434	24454	24449	24191	24201	24443	24441	24166	24173	24109	24161	24250	24068	24178	23883	23986	24099	23947	24016	24083	23771	24125	23938	24149	23977	24064	24207	24070	23966	24022	24040	24007	23845	23896	24020	23812	23829	23780	23826	23860	23647	23822
P21	Buffer	25782	25719	25763	25804	25392	25277	25380	25401	25262	25540	25081	25210	25384	25136	25027	25408	25235	25183	25000	25110	25079	25086	25008	24854	25273	25113	24983	24958	24831	25022	24904	24800	24915	24907	24835	24945	24832	24760	24808	24755	24788	24538	24644	24458	24564	24667	24593	24486
User: USER						File name:	Figure:	Mutants:
Path: C:\Program Files (x86)\BMG\CLARIOstar\User\Data						Halil3	4E	R151E
Test ID: 3803
Test Name: Jeremy_AydinLab_time
Date: 1/27/2022
Time: 3:54:16 PM
Fluorescence (FI)
Well	Content	Raw Data (380-20/460-30)	Raw Data (380-20/460-30)	Raw Data (380-20/460-30)	Raw Data (380-20/460-30)	Raw Data (380-20/460-30)	Raw Data (380-20/460-30)	Raw Data (380-20/460-30)	Raw Data (380-20/460-30)	Raw Data (380-20/460-30)	Raw Data (380-20/460-30)	Raw Data (380-20/460-30)	Raw Data (380-20/460-30)	Raw Data (380-20/460-30)	Raw Data (380-20/460-30)	Raw Data (380-20/460-30)	Raw Data (380-20/460-30)	Raw Data (380-20/460-30)	Raw Data (380-20/460-30)	Raw Data (380-20/460-30)	Raw Data (380-20/460-30)	Raw Data (380-20/460-30)	Raw Data (380-20/460-30)	Raw Data (380-20/460-30)	Raw Data (380-20/460-30)	Raw Data (380-20/460-30)	Raw Data (380-20/460-30)	Raw Data (380-20/460-30)	Raw Data (380-20/460-30)	Raw Data (380-20/460-30)	Raw Data (380-20/460-30)	Raw Data (380-20/460-30)	Raw Data (380-20/460-30)	Raw Data (380-20/460-30)	Raw Data (380-20/460-30)	Raw Data (380-20/460-30)	Raw Data (380-20/460-30)	Raw Data (380-20/460-30)	Raw Data (380-20/460-30)	Raw Data (380-20/460-30)	Raw Data (380-20/460-30)	Raw Data (380-20/460-30)	Raw Data (380-20/460-30)	Raw Data (380-20/460-30)	Raw Data (380-20/460-30)	Raw Data (380-20/460-30)	Raw Data (380-20/460-30)	Raw Data (380-20/460-30)	Raw Data (380-20/460-30)
	Time [s]	0	10	20	30	40	50	60	70	80	90	100	110	120	130	140	150	160	170	180	190	200	210	220	230	240	250	260	270	280	290	300	310	320	330	340	350	360	370	380	390	400	410	420	430	440	450	460	470
M07	R151E	29545	29006	29348	29349	29385	29268	29529	29752	29567	29383	29771	29770	30049	29759	30018	30463	30277	30665	30707	30682	31031	30982	31260	31222	31557	31658	31549	31862	31928	31539	31949	32066	32231	32312	32270	32614	32902	32792	33067	32735	33312	33231	33251	33656	33588	33619	33811	33587
M08	R151E	28579	27981	28435	28135	28270	28342	28547	28642	28766	29246	29075	28944	29385	29449	29576	29953	29525	29765	30082	30243	30448	30405	30396	30730	30749	31038	30911	31172	31343	31526	31612	31690	31886	32091	31941	32383	32132	32302	32050	32335	32533	32743	32825	32924	32855	33098	33282	33647
M09	R151E	28434	28177	28492	28509	28640	28571	28734	28628	28838	28472	28777	29027	29024	29064	29414	29400	29629	29849	30070	29901	30470	30576	30361	30557	30868	30812	30975	31207	31462	31359	31455	31507	31554	31913	31685	31953	31855	32074	32316	32324	32415	32606	32583	32596	32823	33077	32871	33114
M10	Buffer	27208	26851	26573	26247	26188	26002	25721	25980	25616	25568	25559	25561	25601	25277	25303	24995	25346	25275	25011	25126	25395	24968	25292	25104	24974	25245	25369	25078	25040	25207	24934	25077	24656	24849	25047	24663	25037	24842	24935	24919	24761	24966	24894	24826	24930	24943	24885	24928
M11	Buffer	28901	28329	28219	28002	27928	27677	27530	27463	27503	27690	27452	27552	27316	27288	27293	27307	27416	27263	26989	26916	27113	27189	26862	26885	26788	26906	26994	26633	26953	26825	26624	26798	26943	26811	27093	26946	26515	26601	26771	26759	26801	26610	26541	26780	26855	26922	26646	26449
M12	Buffer	25578	24860	25064	24792	24634	24734	24799	24423	24198	24444	24340	23911	24255	24082	24203	24237	24401	23834	23951	23983	23910	23792	23648	23999	23687	23821	23752	23830	23806	23805	23392	23840	23748	23663	23708	23768	23613	23498	23765	23996	23919	23551	23778	23621	23526	23569	23627	23634
User: USER
Path: C:\Program Files (x86)\BMG\CLARIOstar\User\Data
Test ID: 3805						File name:	Figure:	Mutants:
Test Name: Jeremy_AydinLab_time						Halil5	4E	R151E
Date: 1/28/2022
Time: 10:28:25 AM
Fluorescence (FI)
Well	Content	Raw Data (380-20/460-30)	Raw Data (380-20/460-30)	Raw Data (380-20/460-30)	Raw Data (380-20/460-30)	Raw Data (380-20/460-30)	Raw Data (380-20/460-30)	Raw Data (380-20/460-30)	Raw Data (380-20/460-30)	Raw Data (380-20/460-30)	Raw Data (380-20/460-30)	Raw Data (380-20/460-30)	Raw Data (380-20/460-30)	Raw Data (380-20/460-30)	Raw Data (380-20/460-30)	Raw Data (380-20/460-30)	Raw Data (380-20/460-30)	Raw Data (380-20/460-30)	Raw Data (380-20/460-30)	Raw Data (380-20/460-30)	Raw Data (380-20/460-30)	Raw Data (380-20/460-30)	Raw Data (380-20/460-30)	Raw Data (380-20/460-30)	Raw Data (380-20/460-30)	Raw Data (380-20/460-30)	Raw Data (380-20/460-30)	Raw Data (380-20/460-30)	Raw Data (380-20/460-30)	Raw Data (380-20/460-30)	Raw Data (380-20/460-30)	Raw Data (380-20/460-30)	Raw Data (380-20/460-30)	Raw Data (380-20/460-30)	Raw Data (380-20/460-30)	Raw Data (380-20/460-30)	Raw Data (380-20/460-30)	Raw Data (380-20/460-30)	Raw Data (380-20/460-30)	Raw Data (380-20/460-30)	Raw Data (380-20/460-30)	Raw Data (380-20/460-30)	Raw Data (380-20/460-30)	Raw Data (380-20/460-30)	Raw Data (380-20/460-30)	Raw Data (380-20/460-30)	Raw Data (380-20/460-30)	Raw Data (380-20/460-30)	Raw Data (380-20/460-30)
	Time [s]	0	11	22	33	44	55	66	77	88	99	110	121	132	143	154	165	176	187	198	209	220	231	242	253	264	275	286	297	308	319	330	341	352	363	374	385	396	407	418	429	440	451	462	473	484	495	506	517
N10	R151E	27638	27495	27486	27860	27713	28308	28449	28456	28645	29175	29302	29615	29717	29988	30046	30654	30451	30906	31005	31534	31446	31884	31958	32126	32309	32605	32758	32678	32868	33191	33396	33326	33654	33826	33836	34150	34451	34531	34368	34813	34968	34525	35299	35376	35365	35683	35681	35467
N11	R151E	27188	27091	27255	27373	27458	27493	27773	27788	28028	28255	28601	28446	29120	29127	29601	29800	29994	30076	30172	30337	30724	30819	31103	31311	31467	31207	31676	31781	31993	32203	32119	32477	32463	32520	32680	32780	32892	33084	33288	33465	33560	33469	33411	33846	33726	34026	34164	34114
N12	R151E	24249	24131	24746	24712	24826	25041	25269	25385	25635	26085	26091	26404	27048	26927	27245	27649	27880	27774	27738	28046	28049	28428	28906	28694	28845	29349	29289	29536	29552	29956	29839	30236	30367	30325	30511	30690	30700	31026	31010	31302	31198	31474	31660	31704	31668	31806	32191	32098
N13	Buffer	27161	26298	26325	26544	26228	26282	26368	26269	26074	26109	25875	26336	26039	26136	25891	25899	26149	26004	25628	25845	25752	25986	25922	25772	25617	26082	25944	25796	26039	25509	25749	25782	25652	25887	25721	25483	25871	25585	25564	25582	25430	25558	25574	25347	25811	25676	25339	25431
N14	Buffer	25835	25562	25364	24986	24906	25065	24866	24754	24758	24456	24981	24618	24672	24545	24826	24873	24510	24646	24823	24835	24743	24768	24476	24437	24592	24388	24434	24276	24382	24452	24525	24844	24429	24728	24692	24628	24645	24676	24409	24359	24506	24455	24137	24468	24180	24300	24377	24183
N15	Buffer	27708	27654	27357	27256	27196	27011	26761	26915	26589	26564	26654	26659	26410	26459	26220	26321	26334	26135	26200	26264	25983	25963	26080	26235	25861	25913	25895	25584	25910	26103	26102	25892	25819	25765	25692	26075	25861	25788	26100	25991	25675	25487	25421	25741	25821	25679	25746	25807
User: USER						File name:	Figures:	Mutants:
Path: C:\Program Files (x86)\BMG\CLARIOstar\User\Data						Halil6	4E	R151E
Test ID: 3811
Test Name: Jeremy_AydinLab_time
Date: 1/28/2022
Time: 3:52:38 PM
Fluorescence (FI)
Well	Content	Raw Data (380-20/460-30)	Raw Data (380-20/460-30)	Raw Data (380-20/460-30)	Raw Data (380-20/460-30)	Raw Data (380-20/460-30)	Raw Data (380-20/460-30)	Raw Data (380-20/460-30)	Raw Data (380-20/460-30)	Raw Data (380-20/460-30)	Raw Data (380-20/460-30)	Raw Data (380-20/460-30)	Raw Data (380-20/460-30)	Raw Data (380-20/460-30)	Raw Data (380-20/460-30)	Raw Data (380-20/460-30)	Raw Data (380-20/460-30)	Raw Data (380-20/460-30)	Raw Data (380-20/460-30)	Raw Data (380-20/460-30)	Raw Data (380-20/460-30)	Raw Data (380-20/460-30)	Raw Data (380-20/460-30)	Raw Data (380-20/460-30)	Raw Data (380-20/460-30)	Raw Data (380-20/460-30)	Raw Data (380-20/460-30)	Raw Data (380-20/460-30)	Raw Data (380-20/460-30)	Raw Data (380-20/460-30)	Raw Data (380-20/460-30)	Raw Data (380-20/460-30)	Raw Data (380-20/460-30)	Raw Data (380-20/460-30)	Raw Data (380-20/460-30)	Raw Data (380-20/460-30)	Raw Data (380-20/460-30)	Raw Data (380-20/460-30)	Raw Data (380-20/460-30)	Raw Data (380-20/460-30)	Raw Data (380-20/460-30)	Raw Data (380-20/460-30)	Raw Data (380-20/460-30)	Raw Data (380-20/460-30)	Raw Data (380-20/460-30)	Raw Data (380-20/460-30)	Raw Data (380-20/460-30)	Raw Data (380-20/460-30)	Raw Data (380-20/460-30)
	Time [s]	0	15	30	45	60	75	90	105	120	135	150	165	180	195	210	225	240	255	270	285	300	315	330	345	360	375	390	405	420	435	450	465	480	495	510	525	540	555	570	585	600	615	630	645	660	675	690	705
O22	R151E	15980	16933	19262	20409	21385	17687	16098	16721	17016	17397	17603	17874	17473	17848	17955	18230	18345	18459	18743	19133	20039	19301	19267	19292	19469	19605	20001	19944	20002	20030	20418	20483	20553	20680	20638	20763	20800	21009	21227	21240	21311	21304	21451	21475	21490	21571	21711	21973
O23	R151E	13992	14259	14214	14391	14666	14964	14975	15410	15623	15646	16013	16374	16283	16541	16856	16858	17143	17128	17301	17418	17498	17819	17943	18389	18149	18148	18290	18445	18668	18805	18991	18901	18982	19331	19191	19363	19610	19595	19449	19758	19792	19783	19922	20033	20082	20087	20363	20328
O24	R151E	79466	13597	13986	13970	14144	14321	14660	14747	15172	15183	15453	15547	15751	15956	16050	16240	16280	16613	16629	16658	17073	17096	17177	17434	17437	17796	17643	17841	17962	17951	18121	18254	18125	18520	18464	18672	18622	18565	18900	19002	19051	18956	19251	19018	19247	19311	19366	19252
P19	Buffer	12768	12647	12539	12346	12291	12450	12366	12223	12149	12315	12314	12291	12252	12214	12362	12169	12256	12359	12137	12093	12279	12087	12135	12048	12129	12213	12192	12100	12105	12223	12088	12265	12156	12157	12156	12178	12299	12039	12187	12066	12203	12045	12089	12226	12284	12048	11996	12127
P20	Buffer	11651	11798	11345	11538	11441	11360	11431	11389	11439	11260	11346	11329	11344	11386	11206	11249	11207	11184	11349	11285	11451	11112	11132	11195	11308	11144	11294	11177	11167	11096	11229	11078	11077	11248	11099	10980	11129	11120	10993	11119	11177	11148	11162	11277	11098	10972	11254	11123
P21	Buffer	12724	12556	12448	12381	12401	12441	12245	12143	12089	12092	12123	12334	12081	12143	12169	12212	12168	12044	12228	12206	12073	12096	11989	12007	11878	11923	11878	11878	11896	12032	11978	11974	11792	11948	11770	11927	11876	11883	11926	11989	11867	11918	11993	11951	11826	12032	11854	11932
User: USER						File name:	Figures:	Mutants:
Path: C:\Program Files (x86)\BMG\CLARIOstar\User\Data						Halil7	4E	R151E
Test ID: 3812
Test Name: Jeremy_AydinLab_time
Date: 1/28/2022
Time: 4:30:47 PM
Fluorescence (FI)
Well	Content	Raw Data (380-20/460-30)	Raw Data (380-20/460-30)	Raw Data (380-20/460-30)	Raw Data (380-20/460-30)	Raw Data (380-20/460-30)	Raw Data (380-20/460-30)	Raw Data (380-20/460-30)	Raw Data (380-20/460-30)	Raw Data (380-20/460-30)	Raw Data (380-20/460-30)	Raw Data (380-20/460-30)	Raw Data (380-20/460-30)	Raw Data (380-20/460-30)	Raw Data (380-20/460-30)	Raw Data (380-20/460-30)	Raw Data (380-20/460-30)	Raw Data (380-20/460-30)	Raw Data (380-20/460-30)	Raw Data (380-20/460-30)	Raw Data (380-20/460-30)	Raw Data (380-20/460-30)	Raw Data (380-20/460-30)	Raw Data (380-20/460-30)	Raw Data (380-20/460-30)	Raw Data (380-20/460-30)	Raw Data (380-20/460-30)	Raw Data (380-20/460-30)	Raw Data (380-20/460-30)	Raw Data (380-20/460-30)	Raw Data (380-20/460-30)	Raw Data (380-20/460-30)	Raw Data (380-20/460-30)	Raw Data (380-20/460-30)	Raw Data (380-20/460-30)	Raw Data (380-20/460-30)	Raw Data (380-20/460-30)	Raw Data (380-20/460-30)	Raw Data (380-20/460-30)	Raw Data (380-20/460-30)	Raw Data (380-20/460-30)	Raw Data (380-20/460-30)	Raw Data (380-20/460-30)	Raw Data (380-20/460-30)	Raw Data (380-20/460-30)	Raw Data (380-20/460-30)	Raw Data (380-20/460-30)	Raw Data (380-20/460-30)	Raw Data (380-20/460-30)
	Time [s]	0	16	32	48	64	80	96	112	128	144	160	176	192	208	224	240	256	272	288	304	320	336	352	368	384	400	416	432	448	464	480	496	512	528	544	560	576	592	608	624	640	656	672	688	704	720	736	752
N10	R151E	14541	14948	14879	15217	15280	15493	15673	15976	16207	16552	16698	16973	16988	17410	17614	17834	17975	18164	18265	18228	18578	18744	18960	19152	18917	19125	19364	19521	19849	19701	19542	19905	19905	19878	20187	20094	20365	20223	20248	20453	20468	20718	20621	20603	20933	20809	20882	21147
N11	R151E	15247	15186	15490	15640	16091	15982	16461	16680	16881	17059	17304	17387	17703	17996	17983	18227	18360	18495	18676	18779	18877	19262	19340	19399	19375	19713	19801	19871	19906	19990	19961	20166	20298	20120	20562	20563	20757	20853	20805	20876	21126	21026	21258	21319	21213	21487	21579	21556
N12	R151E	13415	13455	13503	13789	13808	14252	14319	14370	14768	14891	15187	15290	15674	15786	15927	16076	15890	16319	16509	16718	16867	16990	16974	17066	17135	17297	17361	17480	17480	17736	17900	17846	17883	17989	17891	17974	18323	18376	18261	18256	18496	18828	18338	18630	18566	18745	18929	18976
N19	Buffer	12131	11852	11705	11583	11610	11497	11456	11507	11638	11409	11535	11458	11652	11406	11479	11526	11487	11535	11506	11530	11484	11394	11291	11443	11556	11399	11662	11544	11361	11392	11402	11334	11221	11419	11424	11363	11455	11376	11335	11245	11321	11360	11412	11283	11524	11342	11429	11415
N20	Buffer	16287	15477	15502	15592	15598	15788	16139	16315	16794	17091	17245	17601	17544	17570	17669	17694	17718	17489	17509	17692	17652	17594	17611	17499	17317	17238	17250	17364	17426	17379	17517	17348	17467	17482	17389	17381	17411	17495	17340	17383	17540	17312	17421	17278	17545	17492	17400	17405
N21	Buffer	14931	14634	14538	14397	14420	14529	14567	14325	14492	14657	14673	14654	14743	14826	14812	14780	14781	14897	14677	14804	14845	14810	14765	14753	14767	14579	14693	14555	14732	14822	14827	14702	14758	14676	14469	14726	14645	14683	14756	14755	14752	14501	14900	14545	14561	14488	14585	14590
User: USER						File name:	Figures:	Mutants:
Path: C:\Program Files (x86)\BMG\CLARIOstar\User\Data						Halil6	4E	H352E
Test ID: 3811							4E	D355K
Test Name: Jeremy_AydinLab_time
Date: 1/28/2022
Time: 3:52:38 PM
Fluorescence (FI)
Well	Content	Raw Data (380-20/460-30)	Raw Data (380-20/460-30)	Raw Data (380-20/460-30)	Raw Data (380-20/460-30)	Raw Data (380-20/460-30)	Raw Data (380-20/460-30)	Raw Data (380-20/460-30)	Raw Data (380-20/460-30)	Raw Data (380-20/460-30)	Raw Data (380-20/460-30)	Raw Data (380-20/460-30)	Raw Data (380-20/460-30)	Raw Data (380-20/460-30)	Raw Data (380-20/460-30)	Raw Data (380-20/460-30)	Raw Data (380-20/460-30)	Raw Data (380-20/460-30)	Raw Data (380-20/460-30)	Raw Data (380-20/460-30)	Raw Data (380-20/460-30)	Raw Data (380-20/460-30)	Raw Data (380-20/460-30)	Raw Data (380-20/460-30)	Raw Data (380-20/460-30)	Raw Data (380-20/460-30)	Raw Data (380-20/460-30)	Raw Data (380-20/460-30)	Raw Data (380-20/460-30)	Raw Data (380-20/460-30)	Raw Data (380-20/460-30)	Raw Data (380-20/460-30)	Raw Data (380-20/460-30)	Raw Data (380-20/460-30)	Raw Data (380-20/460-30)	Raw Data (380-20/460-30)	Raw Data (380-20/460-30)	Raw Data (380-20/460-30)	Raw Data (380-20/460-30)	Raw Data (380-20/460-30)	Raw Data (380-20/460-30)	Raw Data (380-20/460-30)	Raw Data (380-20/460-30)	Raw Data (380-20/460-30)	Raw Data (380-20/460-30)	Raw Data (380-20/460-30)	Raw Data (380-20/460-30)	Raw Data (380-20/460-30)	Raw Data (380-20/460-30)
	Time [s]	0	15	30	45	60	75	90	105	120	135	150	165	180	195	210	225	240	255	270	285	300	315	330	345	360	375	390	405	420	435	450	465	480	495	510	525	540	555	570	585	600	615	630	645	660	675	690	705
P13	H352E	15113	15181	15033	15089	15195	15523	15494	15627	15976	16099	16251	16496	16868	16848	17017	17296	17485	17514	17677	17688	18070	18164	18323	18457	18528	18528	18826	19188	18950	19251	19253	19535	19695	19810	19931	20043	19895	20288	20492	20739	20622	20882	20955	21110	21138	21175	21749	21314
P14	H352E	13518	13936	14121	14389	14628	14610	14663	14939	14817	15148	15431	15479	15513	15575	15818	15836	16004	16165	16397	16390	16313	16579	16614	16890	16832	16915	17117	17302	17440	17484	17576	17504	17765	17883	17899	18192	18247	18291	18689	18712	18742	18646	18669	18770	18882	19102	19301	19120
P15	H352E	14139	13961	14226	14433	14491	14449	14750	14749	14990	15204	15396	15608	15875	16146	16131	16323	16416	16768	16819	16987	17140	17459	17543	17610	17695	17903	17950	18159	18223	18511	18699	18733	18981	18987	19204	19455	19333	19397	19734	19712	19805	19891	19970	20244	20448	20655	20899	20773
P16	D355K	14065	14367	14688	14820	15220	15435	15814	15753	16195	16516	16685	17045	17293	17274	17624	18042	18004	18168	18359	18425	18717	18596	18694	18897	18977	19180	19260	19451	19307	19476	19595	19746	20041	19974	20130	20024	20357	20112	20387	20204	20473	20207	20573	20703	20602	20666	20737	20841
P17	D355K	6516	6320	6405	6395	6318	6262	6360	6298	6308	6287	6338	6181	6249	6292	6199	6263	6226	6381	6294	6127	6251	6259	6278	6235	6178	6120	6215	6230	6138	6232	6185	6098	6148	6178	6004	6149	6175	6197	6184	6234	6164	6218	6137	6179	6089	6158	6130	6065
P18	D355K	15174	15326	15709	15894	16207	16489	16568	16994	17197	17459	17705	18089	18365	18583	18928	18990	19252	19326	19729	19836	20024	19790	20055	20289	20399	20700	20828	20784	20972	21214	21254	21410	21731	21504	21659	21737	22161	21872	21754	21989	21922	21969	22101	22218	22306	22259	22389	22587
P19	Buffer	12768	12647	12539	12346	12291	12450	12366	12223	12149	12315	12314	12291	12252	12214	12362	12169	12256	12359	12137	12093	12279	12087	12135	12048	12129	12213	12192	12100	12105	12223	12088	12265	12156	12157	12156	12178	12299	12039	12187	12066	12203	12045	12089	12226	12284	12048	11996	12127
P20	Buffer	11651	11798	11345	11538	11441	11360	11431	11389	11439	11260	11346	11329	11344	11386	11206	11249	11207	11184	11349	11285	11451	11112	11132	11195	11308	11144	11294	11177	11167	11096	11229	11078	11077	11248	11099	10980	11129	11120	10993	11119	11177	11148	11162	11277	11098	10972	11254	11123
P21	Buffer	12724	12556	12448	12381	12401	12441	12245	12143	12089	12092	12123	12334	12081	12143	12169	12212	12168	12044	12228	12206	12073	12096	11989	12007	11878	11923	11878	11878	11896	12032	11978	11974	11792	11948	11770	11927	11876	11883	11926	11989	11867	11918	11993	11951	11826	12032	11854	11932
User: USER						File name:	Figures:	Mutants:
Path: C:\Program Files (x86)\BMG\CLARIOstar\User\Data						Halil7	4E	H352E
Test ID: 3812							4E	D355K
Test Name: Jeremy_AydinLab_time
Date: 1/28/2022
Time: 4:30:47 PM
Fluorescence (FI)
Well	Content	Raw Data (380-20/460-30)	Raw Data (380-20/460-30)	Raw Data (380-20/460-30)	Raw Data (380-20/460-30)	Raw Data (380-20/460-30)	Raw Data (380-20/460-30)	Raw Data (380-20/460-30)	Raw Data (380-20/460-30)	Raw Data (380-20/460-30)	Raw Data (380-20/460-30)	Raw Data (380-20/460-30)	Raw Data (380-20/460-30)	Raw Data (380-20/460-30)	Raw Data (380-20/460-30)	Raw Data (380-20/460-30)	Raw Data (380-20/460-30)	Raw Data (380-20/460-30)	Raw Data (380-20/460-30)	Raw Data (380-20/460-30)	Raw Data (380-20/460-30)	Raw Data (380-20/460-30)	Raw Data (380-20/460-30)	Raw Data (380-20/460-30)	Raw Data (380-20/460-30)	Raw Data (380-20/460-30)	Raw Data (380-20/460-30)	Raw Data (380-20/460-30)	Raw Data (380-20/460-30)	Raw Data (380-20/460-30)	Raw Data (380-20/460-30)	Raw Data (380-20/460-30)	Raw Data (380-20/460-30)	Raw Data (380-20/460-30)	Raw Data (380-20/460-30)	Raw Data (380-20/460-30)	Raw Data (380-20/460-30)	Raw Data (380-20/460-30)	Raw Data (380-20/460-30)	Raw Data (380-20/460-30)	Raw Data (380-20/460-30)	Raw Data (380-20/460-30)	Raw Data (380-20/460-30)	Raw Data (380-20/460-30)	Raw Data (380-20/460-30)	Raw Data (380-20/460-30)	Raw Data (380-20/460-30)	Raw Data (380-20/460-30)	Raw Data (380-20/460-30)
	Time [s]	0	16	32	48	64	80	96	112	128	144	160	176	192	208	224	240	256	272	288	304	320	336	352	368	384	400	416	432	448	464	480	496	512	528	544	560	576	592	608	624	640	656	672	688	704	720	736	752
N13	H352E	13691	13571	13677	13725	14044	14022	14161	14481	14629	15021	15216	15306	15569	15830	15905	16279	16481	16523	16740	16815	16986	17189	17250	17524	17699	17880	18037	18240	18238	18487	18517	18652	18974	19114	18927	19480	19339	19633	19786	19848	19831	19900	20272	20356	20270	20129	20444	20518
N14	H352E	14520	14496	14348	14632	14659	14993	15157	15464	15814	15874	16055	16384	16669	17064	16938	17177	17410	17668	17623	17893	18013	18233	18403	18293	18861	18823	19021	19318	19245	19507	19877	19838	19669	20016	20342	20361	20454	20889	20596	20748	21108	21233	21275	21684	21652	21901	21790	21979
N15	H352E	13776	13797	13720	13772	14048	14283	14562	14641	14847	15125	15259	15484	15573	15878	16209	16277	16400	16653	17003	17025	17437	17465	17499	17764	17980	18120	18074	18309	18566	18639	18498	18724	19039	19062	19245	19381	19497	19499	19834	19817	20241	20194	20223	20366	20381	20456	20535	20779
N16	D355K	13358	13470	13436	13561	13723	13879	14148	14132	14290	14178	14491	14647	14718	15010	14899	15165	15278	15257	15555	15492	15562	15818	15916	15938	16240	16036	16160	16305	16343	16330	16465	16410	16431	16716	16636	16631	16732	17093	17026	16889	16853	16836	17086	16946	17102	17246	17281	17232
N17	D355K	13916	14247	14756	14655	14760	15013	14904	15170	15379	15448	15701	15991	16040	15959	16164	16164	16279	16370	16537	16377	16617	16580	16722	16766	16990	16901	17038	17050	17034	17187	17391	17283	17158	17401	17529	17411	17623	17638	17466	17630	17627	17658	17720	17655	17831	17831	17749	17860
N18	D355K	12267	12278	12359	12486	12482	12611	12894	12960	13049	13245	13312	13442	13390	13762	13799	13942	14036	14025	14212	14104	14277	14466	14585	14605	14552	14638	14849	14861	15004	14952	15090	15090	15129	15417	15286	15251	15421	15395	15542	15274	15468	15796	15541	15839	15850	15711	15677	15878
N19	Buffer	12131	11852	11705	11583	11610	11497	11456	11507	11638	11409	11535	11458	11652	11406	11479	11526	11487	11535	11506	11530	11484	11394	11291	11443	11556	11399	11662	11544	11361	11392	11402	11334	11221	11419	11424	11363	11455	11376	11335	11245	11321	11360	11412	11283	11524	11342	11429	11415
N20	Buffer	16287	15477	15502	15592	15598	15788	16139	16315	16794	17091	17245	17601	17544	17570	17669	17694	17718	17489	17509	17692	17652	17594	17611	17499	17317	17238	17250	17364	17426	17379	17517	17348	17467	17482	17389	17381	17411	17495	17340	17383	17540	17312	17421	17278	17545	17492	17400	17405
N21	Buffer	14931	14634	14538	14397	14420	14529	14567	14325	14492	14657	14673	14654	14743	14826	14812	14780	14781	14897	14677	14804	14845	14810	14765	14753	14767	14579	14693	14555	14732	14822	14827	14702	14758	14676	14469	14726	14645	14683	14756	14755	14752	14501	14900	14545	14561	14488	14585	14590
User: USER						File name:	Figures:	Mutants:
Path: C:\Program Files (x86)\BMG\CLARIOstar\User\Data						Halil15	4E	Y377K
Test ID: 3871
Test Name: Jeremy_AydinLab_time
Date: 2/9/2022
Time: 4:03:38 PM
Fluorescence (FI)
Well	Content	Raw Data (380-20/460-30)	Raw Data (380-20/460-30)	Raw Data (380-20/460-30)	Raw Data (380-20/460-30)	Raw Data (380-20/460-30)	Raw Data (380-20/460-30)	Raw Data (380-20/460-30)	Raw Data (380-20/460-30)	Raw Data (380-20/460-30)	Raw Data (380-20/460-30)	Raw Data (380-20/460-30)	Raw Data (380-20/460-30)	Raw Data (380-20/460-30)	Raw Data (380-20/460-30)	Raw Data (380-20/460-30)	Raw Data (380-20/460-30)	Raw Data (380-20/460-30)	Raw Data (380-20/460-30)	Raw Data (380-20/460-30)	Raw Data (380-20/460-30)	Raw Data (380-20/460-30)	Raw Data (380-20/460-30)	Raw Data (380-20/460-30)	Raw Data (380-20/460-30)	Raw Data (380-20/460-30)	Raw Data (380-20/460-30)	Raw Data (380-20/460-30)	Raw Data (380-20/460-30)	Raw Data (380-20/460-30)	Raw Data (380-20/460-30)	Raw Data (380-20/460-30)	Raw Data (380-20/460-30)	Raw Data (380-20/460-30)	Raw Data (380-20/460-30)	Raw Data (380-20/460-30)	Raw Data (380-20/460-30)	Raw Data (380-20/460-30)	Raw Data (380-20/460-30)	Raw Data (380-20/460-30)	Raw Data (380-20/460-30)	Raw Data (380-20/460-30)	Raw Data (380-20/460-30)	Raw Data (380-20/460-30)	Raw Data (380-20/460-30)	Raw Data (380-20/460-30)	Raw Data (380-20/460-30)	Raw Data (380-20/460-30)	Raw Data (380-20/460-30)
	Time [s]	0	10	20	30	40	50	60	70	80	90	100	110	120	130	140	150	160	170	180	190	200	210	220	230	240	250	260	270	280	290	300	310	320	330	340	350	360	370	380	390	400	410	420	430	440	450	460	470
F07	Y377K	25460	25313	25473	24970	25332	25124	24828	24894	25272	25111	25274	25488	25533	25574	25448	25830	25909	26095	25936	26230	26299	26584	26546	26847	26747	26922	26848	26678	27400	27278	27506	27694	27855	27910	27874	28066	28079	28313	28148	28428	28674	28747	28834	28899	28891	29350	29040	29156
F08	Y377K	24622	24530	24326	23884	24294	24348	24374	24358	24475	24656	24832	24721	24704	24666	25330	25298	25333	25520	25773	26171	26068	26133	26247	25920	26559	26351	26548	26811	26817	27122	27099	27006	27071	27183	27287	27582	27666	27757	28023	27633	27824	28133	28042	28295	28568	28716	28688	28730
User: USER						File name:	Figures:	Mutants:
Path: C:\Program Files (x86)\BMG\CLARIOstar\User\Data						Halil16	4E	Y377K
Test ID: 3872
Test Name: Jeremy_AydinLab_time
Date: 2/9/2022
Time: 4:32:30 PM
Fluorescence (FI)
Well	Content	Raw Data (380-20/460-30)	Raw Data (380-20/460-30)	Raw Data (380-20/460-30)	Raw Data (380-20/460-30)	Raw Data (380-20/460-30)	Raw Data (380-20/460-30)	Raw Data (380-20/460-30)	Raw Data (380-20/460-30)	Raw Data (380-20/460-30)	Raw Data (380-20/460-30)	Raw Data (380-20/460-30)	Raw Data (380-20/460-30)	Raw Data (380-20/460-30)	Raw Data (380-20/460-30)	Raw Data (380-20/460-30)	Raw Data (380-20/460-30)	Raw Data (380-20/460-30)	Raw Data (380-20/460-30)	Raw Data (380-20/460-30)	Raw Data (380-20/460-30)	Raw Data (380-20/460-30)	Raw Data (380-20/460-30)	Raw Data (380-20/460-30)	Raw Data (380-20/460-30)	Raw Data (380-20/460-30)	Raw Data (380-20/460-30)	Raw Data (380-20/460-30)	Raw Data (380-20/460-30)	Raw Data (380-20/460-30)	Raw Data (380-20/460-30)	Raw Data (380-20/460-30)	Raw Data (380-20/460-30)	Raw Data (380-20/460-30)	Raw Data (380-20/460-30)	Raw Data (380-20/460-30)	Raw Data (380-20/460-30)	Raw Data (380-20/460-30)	Raw Data (380-20/460-30)	Raw Data (380-20/460-30)	Raw Data (380-20/460-30)	Raw Data (380-20/460-30)	Raw Data (380-20/460-30)	Raw Data (380-20/460-30)	Raw Data (380-20/460-30)	Raw Data (380-20/460-30)	Raw Data (380-20/460-30)	Raw Data (380-20/460-30)	Raw Data (380-20/460-30)
	Time [s]	0	10	20	30	40	50	60	70	80	90	100	110	120	130	140	150	160	170	180	190	200	210	220	230	240	250	260	270	280	290	300	310	320	330	340	350	360	370	380	390	400	410	420	430	440	450	460	470
F19	Y377K	24802	23948	23711	23364	23352	23172	23318	23254	23326	23627	23431	23602	23707	23670	23482	23697	23750	23605	23783	24020	24098	23964	24029	24041	24342	24252	24342	24486	24677	24427	24580	24738	24594	24713	24933	24955	25149	25025	25173	25331	25236	25432	25517	25582	25505	25682	25864	26075
F20	Y377K	22953	22196	21780	21724	21784	21574	21587	21779	21827	21821	22006	22180	22203	21878	22321	22358	22591	22507	22570	22631	22657	23016	22773	22747	22889	22883	23216	23189	23368	23574	23633	23545	23810	23784	23981	24016	24017	24216	24470	24524	24626	24705	24870	24692	25030	24932	25183	25055
User: USER						File name:	Figures:	Mutants:
Path: C:\Program Files (x86)\BMG\CLARIOstar\User\Data						Halil17	4E	Y377K
Test ID: 3874
Test Name: Jeremy_AydinLab_time
Date: 2/9/2022
Time: 5:09:15 PM
Fluorescence (FI)
Well	Content	Raw Data (380-20/460-30)	Raw Data (380-20/460-30)	Raw Data (380-20/460-30)	Raw Data (380-20/460-30)	Raw Data (380-20/460-30)	Raw Data (380-20/460-30)	Raw Data (380-20/460-30)	Raw Data (380-20/460-30)	Raw Data (380-20/460-30)	Raw Data (380-20/460-30)	Raw Data (380-20/460-30)	Raw Data (380-20/460-30)	Raw Data (380-20/460-30)	Raw Data (380-20/460-30)	Raw Data (380-20/460-30)	Raw Data (380-20/460-30)	Raw Data (380-20/460-30)	Raw Data (380-20/460-30)	Raw Data (380-20/460-30)	Raw Data (380-20/460-30)	Raw Data (380-20/460-30)	Raw Data (380-20/460-30)	Raw Data (380-20/460-30)	Raw Data (380-20/460-30)	Raw Data (380-20/460-30)	Raw Data (380-20/460-30)	Raw Data (380-20/460-30)	Raw Data (380-20/460-30)	Raw Data (380-20/460-30)	Raw Data (380-20/460-30)	Raw Data (380-20/460-30)	Raw Data (380-20/460-30)	Raw Data (380-20/460-30)	Raw Data (380-20/460-30)	Raw Data (380-20/460-30)	Raw Data (380-20/460-30)	Raw Data (380-20/460-30)	Raw Data (380-20/460-30)	Raw Data (380-20/460-30)	Raw Data (380-20/460-30)	Raw Data (380-20/460-30)	Raw Data (380-20/460-30)	Raw Data (380-20/460-30)	Raw Data (380-20/460-30)	Raw Data (380-20/460-30)	Raw Data (380-20/460-30)	Raw Data (380-20/460-30)	Raw Data (380-20/460-30)
	Time [s]	0	10	20	30	40	50	60	70	80	90	100	110	120	130	140	150	160	170	180	190	200	210	220	230	240	250	260	270	280	290	300	310	320	330	340	350	360	370	380	390	400	410	420	430	440	450	460	470
G19	Y377K	24793	24398	23983	23621	23597	23320	23248	23220	23320	23274	22875	23226	23171	23188	23236	23338	23336	23473	23357	23602	23710	23668	23480	23399	23591	23626	23638	23719	23738	23893	23839	23662	24048	24001	24176	23846	23863	24007	24093	24079	24187	24230	24309	24361	24294	24353	24415	24638
G20	Y377K	22976	22293	21813	22033	21732	21818	21497	21308	21529	21433	21704	21774	21677	21643	21820	21723	21858	21682	21842	21491	21776	22018	21893	21875	22082	21662	21887	22160	21830	22113	22371	22217	22140	21950	22154	22376	22353	22337	22513	22472	22539	22223	22546	22563	22916	22987	22423	22763
User: USER						File name:	Figures:	Mutants:
Path: C:\Program Files (x86)\BMG\CLARIOstar\User\Data						Halil19	4E	ΔK470-Q479
Test ID: 3908
Test Name: Jeremy_AydinLab_time
Date: 2/14/2022
Time: 3:01:11 PM
Fluorescence (FI)
Well	Content	Raw Data (380-20/460-30)	Raw Data (380-20/460-30)	Raw Data (380-20/460-30)	Raw Data (380-20/460-30)	Raw Data (380-20/460-30)	Raw Data (380-20/460-30)	Raw Data (380-20/460-30)	Raw Data (380-20/460-30)	Raw Data (380-20/460-30)	Raw Data (380-20/460-30)	Raw Data (380-20/460-30)	Raw Data (380-20/460-30)	Raw Data (380-20/460-30)	Raw Data (380-20/460-30)	Raw Data (380-20/460-30)	Raw Data (380-20/460-30)	Raw Data (380-20/460-30)	Raw Data (380-20/460-30)	Raw Data (380-20/460-30)	Raw Data (380-20/460-30)	Raw Data (380-20/460-30)	Raw Data (380-20/460-30)	Raw Data (380-20/460-30)	Raw Data (380-20/460-30)	Raw Data (380-20/460-30)	Raw Data (380-20/460-30)	Raw Data (380-20/460-30)	Raw Data (380-20/460-30)	Raw Data (380-20/460-30)	Raw Data (380-20/460-30)	Raw Data (380-20/460-30)	Raw Data (380-20/460-30)	Raw Data (380-20/460-30)	Raw Data (380-20/460-30)	Raw Data (380-20/460-30)	Raw Data (380-20/460-30)	Raw Data (380-20/460-30)	Raw Data (380-20/460-30)	Raw Data (380-20/460-30)	Raw Data (380-20/460-30)	Raw Data (380-20/460-30)	Raw Data (380-20/460-30)	Raw Data (380-20/460-30)	Raw Data (380-20/460-30)	Raw Data (380-20/460-30)	Raw Data (380-20/460-30)	Raw Data (380-20/460-30)	Raw Data (380-20/460-30)
	Time [s]	0	10	20	30	40	50	60	70	80	90	100	110	120	130	140	150	160	170	180	190	200	210	220	230	240	250	260	270	280	290	300	310	320	330	340	350	360	370	380	390	400	410	420	430	440	450	460	470
A21	ΔK470-Q479	25611	24731	23768	23444	23090	23018	23305	22831	22550	22607	22786	22701	22617	22529	22291	22324	22238	22575	22360	22139	22442	22149	22177	22042	22210	21925	22113	22259	22118	22265	22364	22026	22170	22090	22296	22010	22049	22200	22160	22237	22168	21987	22391	22208	22382	22259	22001	21948
A22	ΔK470-Q479	25900	25599	24699	24638	24470	24116	24082	23842	23959	23768	23750	23620	23837	23387	23275	23359	23408	23439	23287	23516	23462	23229	23349	23481	23139	23404	23452	23181	23302	23509	23045	23489	23096	23534	23334	23186	23024	23109	23176	23298	23474	23394	23094	23023	23191	23214	23194	23043
A23	Buffer	24897	23995	23517	23193	22980	22770	22656	22566	22566	22620	22664	22412	22342	22118	22177	22177	22070	22057	22029	22318	22177	22041	22467	22150	22050	22080	22173	22094	22021	22050	22151	22162	22258	22217	22110	22040	22049	21902	22083	22098	21924	21978	22128	22203	22028	21958	22009	21893
A24	Buffer	23374	22621	21994	21640	21560	21687	21422	21233	21453	21401	21255	21305	21235	21229	21286	21116	21031	21217	21130	20950	20864	20883	21072	20944	20972	20887	21095	20991	21052	20795	21065	20762	20551	21089	20737	20926	20978	20988	20646	21202	20760	21052	20906	21064	20870	20975	20940	21121
User: USER						File name:	Figures:	Mutants:
Path: C:\Program Files (x86)\BMG\CLARIOstar\User\Data						Halil20	4E	ΔK470-Q479
Test ID: 3909
Test Name: Jeremy_AydinLab_time
Date: 2/14/2022
Time: 3:25:01 PM
Fluorescence (FI)
Well	Content	Raw Data (380-20/460-30)	Raw Data (380-20/460-30)	Raw Data (380-20/460-30)	Raw Data (380-20/460-30)	Raw Data (380-20/460-30)	Raw Data (380-20/460-30)	Raw Data (380-20/460-30)	Raw Data (380-20/460-30)	Raw Data (380-20/460-30)	Raw Data (380-20/460-30)	Raw Data (380-20/460-30)	Raw Data (380-20/460-30)	Raw Data (380-20/460-30)	Raw Data (380-20/460-30)	Raw Data (380-20/460-30)	Raw Data (380-20/460-30)	Raw Data (380-20/460-30)	Raw Data (380-20/460-30)	Raw Data (380-20/460-30)	Raw Data (380-20/460-30)	Raw Data (380-20/460-30)	Raw Data (380-20/460-30)	Raw Data (380-20/460-30)	Raw Data (380-20/460-30)	Raw Data (380-20/460-30)	Raw Data (380-20/460-30)	Raw Data (380-20/460-30)	Raw Data (380-20/460-30)	Raw Data (380-20/460-30)	Raw Data (380-20/460-30)	Raw Data (380-20/460-30)	Raw Data (380-20/460-30)	Raw Data (380-20/460-30)	Raw Data (380-20/460-30)	Raw Data (380-20/460-30)	Raw Data (380-20/460-30)	Raw Data (380-20/460-30)	Raw Data (380-20/460-30)	Raw Data (380-20/460-30)	Raw Data (380-20/460-30)	Raw Data (380-20/460-30)	Raw Data (380-20/460-30)	Raw Data (380-20/460-30)	Raw Data (380-20/460-30)	Raw Data (380-20/460-30)	Raw Data (380-20/460-30)	Raw Data (380-20/460-30)	Raw Data (380-20/460-30)
	Time [s]	0	10	20	30	40	50	60	70	80	90	100	110	120	130	140	150	160	170	180	190	200	210	220	230	240	250	260	270	280	290	300	310	320	330	340	350	360	370	380	390	400	410	420	430	440	450	460	470
B21	ΔK470-Q479	25695	25061	24374	24399	24138	24074	23754	23512	23505	23456	23523	23202	23268	23436	23307	23024	23169	23042	23184	22947	22955	22965	22711	22895	22839	22670	22948	22480	22848	22754	22892	23060	22789	22583	23091	22826	22788	22672	22902	22961	22684	22603	22576	22738	22669	22564	22694	22562
B22	ΔK470-Q479	25007	23899	23456	23272	23323	23183	22778	22835	22739	22622	22473	22582	22460	22554	22334	22161	22228	21979	22357	21985	22239	22117	22283	22094	22382	21948	21953	22063	21970	22029	21924	21932	21960	22002	22026	21765	21910	21964	21995	21966	22070	21959	21801	21822	22047	21939	21821	21910
B23	Buffer	23121	22621	21917	21952	21828	21583	21589	21598	21457	21122	21372	21179	20875	20944	20945	21000	20948	20783	20685	20624	20812	20715	20741	20662	20721	20873	20278	20498	20819	20796	20659	20802	20534	20477	20574	20664	20606	20671	20609	20533	20589	20566	20361	20490	20489	20432	20389	20242
B24	Buffer	22464	21578	20693	20811	20700	20542	20404	20383	20313	20143	20392	20184	20142	19979	20148	20122	20365	20130	20167	20032	20138	20098	19969	20011	19987	19978	19905	19927	19734	19657	19818	19813	19807	19709	19578	19771	19398	19690	19676	19449	19739	19749	19576	19590	19810	19665	19711	19464
User: USER						File name:	Figures:	Mutants:
Path: C:\Program Files (x86)\BMG\CLARIOstar\User\Data						Halil21	4E	ΔK470-Q479
Test ID: 3910
Test Name: Jeremy_AydinLab_time
Date: 2/14/2022
Time: 3:50:43 PM
Fluorescence (FI)
Well	Content	Raw Data (380-20/460-30)	Raw Data (380-20/460-30)	Raw Data (380-20/460-30)	Raw Data (380-20/460-30)	Raw Data (380-20/460-30)	Raw Data (380-20/460-30)	Raw Data (380-20/460-30)	Raw Data (380-20/460-30)	Raw Data (380-20/460-30)	Raw Data (380-20/460-30)	Raw Data (380-20/460-30)	Raw Data (380-20/460-30)	Raw Data (380-20/460-30)	Raw Data (380-20/460-30)	Raw Data (380-20/460-30)	Raw Data (380-20/460-30)	Raw Data (380-20/460-30)	Raw Data (380-20/460-30)	Raw Data (380-20/460-30)	Raw Data (380-20/460-30)	Raw Data (380-20/460-30)	Raw Data (380-20/460-30)	Raw Data (380-20/460-30)	Raw Data (380-20/460-30)	Raw Data (380-20/460-30)	Raw Data (380-20/460-30)	Raw Data (380-20/460-30)	Raw Data (380-20/460-30)	Raw Data (380-20/460-30)	Raw Data (380-20/460-30)	Raw Data (380-20/460-30)	Raw Data (380-20/460-30)	Raw Data (380-20/460-30)	Raw Data (380-20/460-30)	Raw Data (380-20/460-30)	Raw Data (380-20/460-30)	Raw Data (380-20/460-30)	Raw Data (380-20/460-30)	Raw Data (380-20/460-30)	Raw Data (380-20/460-30)	Raw Data (380-20/460-30)	Raw Data (380-20/460-30)	Raw Data (380-20/460-30)	Raw Data (380-20/460-30)	Raw Data (380-20/460-30)	Raw Data (380-20/460-30)	Raw Data (380-20/460-30)	Raw Data (380-20/460-30)
	Time [s]	0	10	20	30	40	50	60	70	80	90	100	110	120	130	140	150	160	170	180	190	200	210	220	230	240	250	260	270	280	290	300	310	320	330	340	350	360	370	380	390	400	410	420	430	440	450	460	470
C09	ΔK470-Q479	21810	21375	20705	20789	20375	20197	20099	19903	19910	19735	19904	19510	19498	19450	19456	19131	19071	18981	18934	18683	18884	18769	18814	18535	18582	18546	18422	18563	18698	18435	18616	18533	18403	18724	18585	18784	18618	18447	18574	18715	18461	18610	18516	18542	18371	18479	18695	18369
C10	ΔK470-Q479	23066	22632	22109	22000	21882	21513	21369	21373	20997	21204	21168	20864	21135	20626	20658	20706	20667	20604	20495	20393	20272	20427	20270	20481	20251	20178	20049	20228	20265	20219	20087	20427	20017	20087	20045	20100	20158	20048	19865	19954	19947	20071	20102	20021	19920	20070	19918	20282
C11	Buffer	22031	21715	21203	21094	20921	20554	20585	20249	20276	20147	20303	19999	19841	19765	19853	19694	19545	19522	19421	19455	19142	19224	19294	19286	19268	19250	19138	19254	19262	19291	19420	19173	19107	19099	19102	19310	19099	19110	19340	18973	19261	19236	18932	19040	18977	19109	19219	19221
C12	Buffer	20906	20639	20321	20125	19740	19649	19580	19417	19539	19238	19262	19154	19027	19142	19001	19009	18675	18901	18472	18548	18845	18559	18592	18737	18611	18150	18373	18343	18320	18232	18157	18010	18366	18457	18216	18218	18455	18331	18181	18372	18424	18341	18253	18359	18396	18322	18173	18530
User: USER						File name:	Figures:	Mutants:
Path: C:\Program Files (x86)\BMG\CLARIOstar\User\Data						Halil22	4E	ΔK470-Q479
Test ID: 3911
Test Name: Jeremy_AydinLab_time
Date: 2/14/2022
Time: 4:18:08 PM
Fluorescence (FI)
Well	Content	Raw Data (380-20/460-30)	Raw Data (380-20/460-30)	Raw Data (380-20/460-30)	Raw Data (380-20/460-30)	Raw Data (380-20/460-30)	Raw Data (380-20/460-30)	Raw Data (380-20/460-30)	Raw Data (380-20/460-30)	Raw Data (380-20/460-30)	Raw Data (380-20/460-30)	Raw Data (380-20/460-30)	Raw Data (380-20/460-30)	Raw Data (380-20/460-30)	Raw Data (380-20/460-30)	Raw Data (380-20/460-30)	Raw Data (380-20/460-30)	Raw Data (380-20/460-30)	Raw Data (380-20/460-30)	Raw Data (380-20/460-30)	Raw Data (380-20/460-30)	Raw Data (380-20/460-30)	Raw Data (380-20/460-30)	Raw Data (380-20/460-30)	Raw Data (380-20/460-30)	Raw Data (380-20/460-30)	Raw Data (380-20/460-30)	Raw Data (380-20/460-30)	Raw Data (380-20/460-30)	Raw Data (380-20/460-30)	Raw Data (380-20/460-30)	Raw Data (380-20/460-30)	Raw Data (380-20/460-30)	Raw Data (380-20/460-30)	Raw Data (380-20/460-30)	Raw Data (380-20/460-30)	Raw Data (380-20/460-30)	Raw Data (380-20/460-30)	Raw Data (380-20/460-30)	Raw Data (380-20/460-30)	Raw Data (380-20/460-30)	Raw Data (380-20/460-30)	Raw Data (380-20/460-30)	Raw Data (380-20/460-30)	Raw Data (380-20/460-30)	Raw Data (380-20/460-30)	Raw Data (380-20/460-30)	Raw Data (380-20/460-30)	Raw Data (380-20/460-30)
	Time [s]	0	10	20	30	40	50	60	70	80	90	100	110	120	130	140	150	160	170	180	190	200	210	220	230	240	250	260	270	280	290	300	310	320	330	340	350	360	370	380	390	400	410	420	430	440	450	460	470
C21	ΔK470-Q479	21519	20672	20302	19879	19886	19700	19621	19278	19265	19206	19143	19049	18999	18911	18760	18693	18587	18772	18757	18989	18734	18756	18649	18813	18874	18801	18943	18579	18916	18889	18856	18748	18657	18877	18617	18758	18904	18881	18782	18713	18794	18504	18829	18882	18675	18659	18877	18748
C22	ΔK470-Q479	21692	20772	20797	20521	20438	20318	20030	19985	19991	19918	19896	19903	19949	19783	19732	19615	19434	19687	19532	19486	19592	19554	19392	19417	19535	19407	19589	19502	19656	19541	19613	19470	19580	19969	19687	19480	19712	19526	19570	19660	19338	19357	19483	19248	19301	19567	19375	19245
C23	Buffer	21308	20376	19916	19702	19772	19450	19214	19209	19123	19037	19011	18883	18757	18673	18918	18642	18765	18603	18601	18654	18713	18586	18692	18844	18508	18534	18766	18839	18706	18844	18810	18733	18752	18724	18935	18720	18820	18791	18722	18543	18760	18718	18638	18774	18711	18626	18593	18465
C24	Buffer	21076	20482	19988	19703	19723	19662	19514	19436	19300	19391	19236	19455	19212	19263	19411	19059	19031	19027	18862	18743	19095	18749	19053	18788	19062	18936	18733	18928	18913	18834	18803	19001	18866	18849	18871	18656	19025	18918	19021	18753	18996	19116	18781	18903	18927	18692	18957	18802
User: USER						File name:	Figures:	Mutants:
Path: C:\Program Files (x86)\BMG\CLARIOstar\User\Data						Halil23	4E	G474Y
Test ID: 3928							4E	R477E
Test Name: Jeremy_AydinLab_time
Date: 2/16/2022
Time: 3:21:30 PM
Fluorescence (FI)
Well	Content	Raw Data (380-20/460-30)	Raw Data (380-20/460-30)	Raw Data (380-20/460-30)	Raw Data (380-20/460-30)	Raw Data (380-20/460-30)	Raw Data (380-20/460-30)	Raw Data (380-20/460-30)	Raw Data (380-20/460-30)	Raw Data (380-20/460-30)	Raw Data (380-20/460-30)	Raw Data (380-20/460-30)	Raw Data (380-20/460-30)	Raw Data (380-20/460-30)	Raw Data (380-20/460-30)	Raw Data (380-20/460-30)	Raw Data (380-20/460-30)	Raw Data (380-20/460-30)	Raw Data (380-20/460-30)	Raw Data (380-20/460-30)	Raw Data (380-20/460-30)	Raw Data (380-20/460-30)	Raw Data (380-20/460-30)	Raw Data (380-20/460-30)	Raw Data (380-20/460-30)	Raw Data (380-20/460-30)	Raw Data (380-20/460-30)	Raw Data (380-20/460-30)	Raw Data (380-20/460-30)	Raw Data (380-20/460-30)	Raw Data (380-20/460-30)	Raw Data (380-20/460-30)	Raw Data (380-20/460-30)	Raw Data (380-20/460-30)	Raw Data (380-20/460-30)	Raw Data (380-20/460-30)	Raw Data (380-20/460-30)	Raw Data (380-20/460-30)	Raw Data (380-20/460-30)	Raw Data (380-20/460-30)	Raw Data (380-20/460-30)	Raw Data (380-20/460-30)	Raw Data (380-20/460-30)	Raw Data (380-20/460-30)	Raw Data (380-20/460-30)	Raw Data (380-20/460-30)	Raw Data (380-20/460-30)	Raw Data (380-20/460-30)	Raw Data (380-20/460-30)
	Time [s]	0	10	20	30	40	50	60	70	80	90	100	110	120	130	140	150	160	170	180	190	200	210	220	230	240	250	260	270	280	290	300	310	320	330	340	350	360	370	380	390	400	410	420	430	440	450	460	470
H01	G474Y	46713	46153	46604	46701	45906	46278	46269	46610	46582	46475	46731	46638	47054	47072	47074	47424	48062	47966	47617	48326	47896	48159	48248	48358	48442	48309	48802	49030	48764	48857	49168	49256	49590	49234	49346	49711	50116	50062	50289	49878	50287	50376	50572	50309	51005	50685	50653	50733
H02	G474Y	19499	19295	19013	18714	18843	18799	18996	19090	18911	18876	19064	19225	19019	19048	19301	19364	19080	19437	19399	19338	19276	19640	19421	19582	19330	19577	19657	19456	19438	19484	19654	19499	19781	19888	19705	19840	19798	20130	20002	20107	20246	20210	20175	20734	20628	20528	20656	20920
H05	R477E	26309	25462	25395	25654	25581	25493	25246	25325	25195	25130	25166	25173	24936	25408	25260	25012	25031	25089	25093	24935	24987	25064	24815	25190	25248	25104	25039	24867	25067	24829	25044	24686	24961	24875	24884	24629	24790	24863	24697	24883	24542	24620	24667	24643	24702	24626	24925	24811
H06	R477E	24732	24334	24089	23967	23915	23818	23750	23512	23513	23361	23649	23291	23288	23285	23262	23466	23287	23207	23509	23259	23394	23423	23400	23479	23401	23603	23118	23542	23368	23174	23454	23356	23580	23375	23396	23238	23500	23254	23249	22966	22871	23104	23110	23133	22878	23022	22992	22843
H09	Buffer	27698	27551	27383	27252	26834	26675	26508	26297	26454	26077	25848	26165	25882	26024	26006	25665	25614	25932	25694	25656	25416	25608	25477	25579	25850	25385	25910	25376	25525	25625	25339	25558	25194	25511	25132	25461	25711	25686	25232	25130	25333	25331	25270	25278	24867	25274	25077	24976
H10	Buffer	25425	25142	24903	24781	24607	24240	24335	23911	24300	23982	24093	24127	23821	23783	23560	23566	23562	23496	23570	23365	23404	23403	23516	23461	23319	23038	22950	23226	23205	22998	22979	23037	22890	22598	23008	22885	22878	22558	22368	22399	22428	22482	22490	22253	22282	22127	22088	22288
H11	Buffer	25322	25013	24874	24759	24656	24619	24500	24298	24463	24248	24519	24442	24030	24028	24213	24207	23959	24171	23760	23812	23728	23899	23676	23773	23861	23497	23673	23681	23622	23417	23714	23487	23015	23129	23121	22957	23031	23079	22643	22988	23007	22712	22919	22604	23013	22607	22450	22624
User: USER						File name:	Figures:	Mutants:
Path: C:\Program Files (x86)\BMG\CLARIOstar\User\Data						Halil24	4E	G474Y
Test ID: 3929							4E	R477E
Test Name: Jeremy_AydinLab_time
Date: 2/16/2022
Time: 4:52:15 PM
Fluorescence (FI)
Well	Content	Raw Data (380-20/460-30)	Raw Data (380-20/460-30)	Raw Data (380-20/460-30)	Raw Data (380-20/460-30)	Raw Data (380-20/460-30)	Raw Data (380-20/460-30)	Raw Data (380-20/460-30)	Raw Data (380-20/460-30)	Raw Data (380-20/460-30)	Raw Data (380-20/460-30)	Raw Data (380-20/460-30)	Raw Data (380-20/460-30)	Raw Data (380-20/460-30)	Raw Data (380-20/460-30)	Raw Data (380-20/460-30)	Raw Data (380-20/460-30)	Raw Data (380-20/460-30)	Raw Data (380-20/460-30)	Raw Data (380-20/460-30)	Raw Data (380-20/460-30)	Raw Data (380-20/460-30)	Raw Data (380-20/460-30)	Raw Data (380-20/460-30)	Raw Data (380-20/460-30)	Raw Data (380-20/460-30)	Raw Data (380-20/460-30)	Raw Data (380-20/460-30)	Raw Data (380-20/460-30)	Raw Data (380-20/460-30)	Raw Data (380-20/460-30)	Raw Data (380-20/460-30)	Raw Data (380-20/460-30)	Raw Data (380-20/460-30)	Raw Data (380-20/460-30)	Raw Data (380-20/460-30)	Raw Data (380-20/460-30)	Raw Data (380-20/460-30)	Raw Data (380-20/460-30)	Raw Data (380-20/460-30)	Raw Data (380-20/460-30)	Raw Data (380-20/460-30)	Raw Data (380-20/460-30)	Raw Data (380-20/460-30)	Raw Data (380-20/460-30)	Raw Data (380-20/460-30)	Raw Data (380-20/460-30)	Raw Data (380-20/460-30)	Raw Data (380-20/460-30)
	Time [s]	0	10	20	30	40	50	60	70	80	90	100	110	120	130	140	150	160	170	180	190	200	210	220	230	240	250	260	270	280	290	300	310	320	330	340	350	360	370	380	390	400	410	420	430	440	450	460	470
H13	G474Y	33345	32703	32404	32106	31740	32146	31971	32366	32240	32687	32498	32626	32490	32695	32626	33033	32946	33594	33294	33492	33447	33663	33625	34012	34351	34135	34240	34421	34221	34580	34246	34864	34470	34915	34897	34879	35183	35130	35153	35009	35459	35421	35269	35325	35509	35669	35715	35608
H14	G474Y	30254	29609	29031	28895	29309	29385	29172	29151	29602	30030	29968	30437	30621	30470	30416	31093	30878	30700	30871	30978	31156	31241	31595	31344	31496	31410	31687	31881	31884	31963	31975	31993	32270	32097	32294	32516	32664	32415	32561	32760	32855	32776	33223	33175	33472	33180	33514	33357
H17	R477E	29616	28645	28428	28359	28208	28023	28032	27631	27800	27735	27615	27474	27524	27601	27479	27409	27642	27365	27439	27297	27071	27457	27373	27378	27388	27206	27408	27095	27355	27133	27241	27197	27140	27242	27300	27037	27105	27047	27061	27118	27073	27187	27066	26826	26863	26972	26870	26973
H18	R477E	27631	26623	26860	26526	26687	26014	25953	25924	25928	25703	25759	25815	25621	25689	25568	25505	25740	25425	25491	25575	25340	25614	25725	25246	25053	25513	25121	25164	25241	25349	25252	25393	25321	25166	25188	25139	25229	24943	25192	25065	24938	24866	25007	25170	24822	25075	24850	25242
H21	Buffer	28536	27986	27924	27536	27288	27325	27414	27196	27264	27044	26793	27007	26874	26810	26992	26707	26688	26442	26390	26393	26362	26340	26268	26399	26229	26362	26080	26065	26144	25727	25869	25625	25776	25785	25655	25601	25815	25497	25567	25399	25372	25379	25591	25273	25349	25482	25393	25317
H22	Buffer	28883	28165	28006	27807	27141	26862	27060	26784	26379	26599	26737	26597	26561	26511	26498	26473	26345	26267	26244	26458	26156	26338	26301	26437	26080	26210	26104	26047	26096	26022	25914	26057	26016	26019	25927	25903	26112	25663	25956	25855	25720	25839	25582	25635	25603	25712	25620	25779
User: USER						File name:	Figures:	Mutants:
Path: C:\Program Files (x86)\BMG\CLARIOstar\User\Data						Halil25	4E	G474Y
Test ID: 3930							4E	R477E
Test Name: Jeremy_AydinLab_time
Date: 2/16/2022
Time: 5:10:44 PM
Fluorescence (FI)
Well	Content	Raw Data (380-20/460-30)	Raw Data (380-20/460-30)	Raw Data (380-20/460-30)	Raw Data (380-20/460-30)	Raw Data (380-20/460-30)	Raw Data (380-20/460-30)	Raw Data (380-20/460-30)	Raw Data (380-20/460-30)	Raw Data (380-20/460-30)	Raw Data (380-20/460-30)	Raw Data (380-20/460-30)	Raw Data (380-20/460-30)	Raw Data (380-20/460-30)	Raw Data (380-20/460-30)	Raw Data (380-20/460-30)	Raw Data (380-20/460-30)	Raw Data (380-20/460-30)	Raw Data (380-20/460-30)	Raw Data (380-20/460-30)	Raw Data (380-20/460-30)	Raw Data (380-20/460-30)	Raw Data (380-20/460-30)	Raw Data (380-20/460-30)	Raw Data (380-20/460-30)	Raw Data (380-20/460-30)	Raw Data (380-20/460-30)	Raw Data (380-20/460-30)	Raw Data (380-20/460-30)	Raw Data (380-20/460-30)	Raw Data (380-20/460-30)	Raw Data (380-20/460-30)	Raw Data (380-20/460-30)	Raw Data (380-20/460-30)	Raw Data (380-20/460-30)	Raw Data (380-20/460-30)	Raw Data (380-20/460-30)	Raw Data (380-20/460-30)	Raw Data (380-20/460-30)	Raw Data (380-20/460-30)	Raw Data (380-20/460-30)	Raw Data (380-20/460-30)	Raw Data (380-20/460-30)	Raw Data (380-20/460-30)	Raw Data (380-20/460-30)	Raw Data (380-20/460-30)	Raw Data (380-20/460-30)	Raw Data (380-20/460-30)	Raw Data (380-20/460-30)
	Time [s]	0	10	20	30	40	50	60	70	80	90	100	110	120	130	140	150	160	170	180	190	200	210	220	230	240	250	260	270	280	290	300	310	320	330	340	350	360	370	380	390	400	410	420	430	440	450	460	470
I01	G474Y	27525	27553	27025	26898	27294	27419	27667	27641	27913	28287	28590	28598	28807	29120	29265	29347	29523	29427	29817	29949	29609	29652	30318	30126	30224	30410	30439	30672	30437	31110	30900	31268	31117	31172	30880	31292	31594	31460	31893	31596	31681	32199	31835	31961	32261	31969	32173	32401
I02	G474Y	27145	27161	26446	26625	26752	26939	27122	27291	27884	27934	28034	27895	28295	28306	28340	28824	29291	28530	29174	29201	29496	29250	29263	29854	29700	29843	29917	30143	30271	30250	30841	30618	30446	30589	31079	30888	31070	31236	31188	31472	31570	31388	31267	31738	31481	31903	31923	31820
I05	R477E	26326	25371	25006	24683	24559	24244	24311	24337	23940	24103	24128	24007	23921	24251	24050	24142	24160	24122	24419	24259	24315	24068	24140	24492	24496	24344	24465	24407	24455	24489	24175	24407	24454	24474	24492	24128	24475	24397	24340	24283	23933	24348	24321	23922	23807	24058	23999	24030
I06	R477E	24300	24050	23831	23271	23097	23166	23194	22972	23029	22958	22939	22911	23190	23069	23026	22953	23069	23038	23114	22947	23064	23135	22996	23221	23254	23376	23117	23023	23081	23176	23176	23304	23070	22848	23128	22816	22926	23019	23032	22818	22963	22969	22951	22827	22869	22924	22834	22645
I09	Buffer	24728	24400	23917	23590	23347	23317	23466	23156	23107	23124	22994	23002	22703	22902	22733	22809	22464	22479	22348	22243	22336	22343	22122	22218	22230	22164	22068	22149	22220	22112	21965	21893	22121	21834	21998	21987	22119	21824	21797	21675	21622	21512	21542	21440	21263	21362	21331	21282
I10	Buffer	24884	24320	24374	23898	24304	23791	23706	23500	23544	23834	23474	23187	23112	23266	23047	22998	23090	23286	23202	22950	23109	23104	22992	23063	22832	22946	22925	22972	23109	22847	22617	22985	22622	22959	22661	22732	22661	22695	22479	22498	22209	22421	22347	21940	22314	21906	22073	21950
User: USER						File name:	Figures:	Mutants:
Path: C:\Program Files (x86)\BMG\CLARIOstar\User\Data						Halil27	4E	R117E
Test ID: 3955
Test Name: Jeremy_AydinLab_time
Date: 2/24/2022
Time: 4:30:55 PM
Fluorescence (FI)
Well	Content	Raw Data (380-20/460-30)	Raw Data (380-20/460-30)	Raw Data (380-20/460-30)	Raw Data (380-20/460-30)	Raw Data (380-20/460-30)	Raw Data (380-20/460-30)	Raw Data (380-20/460-30)	Raw Data (380-20/460-30)	Raw Data (380-20/460-30)	Raw Data (380-20/460-30)	Raw Data (380-20/460-30)	Raw Data (380-20/460-30)	Raw Data (380-20/460-30)	Raw Data (380-20/460-30)	Raw Data (380-20/460-30)	Raw Data (380-20/460-30)	Raw Data (380-20/460-30)	Raw Data (380-20/460-30)	Raw Data (380-20/460-30)	Raw Data (380-20/460-30)	Raw Data (380-20/460-30)	Raw Data (380-20/460-30)	Raw Data (380-20/460-30)	Raw Data (380-20/460-30)	Raw Data (380-20/460-30)	Raw Data (380-20/460-30)	Raw Data (380-20/460-30)	Raw Data (380-20/460-30)	Raw Data (380-20/460-30)	Raw Data (380-20/460-30)	Raw Data (380-20/460-30)	Raw Data (380-20/460-30)	Raw Data (380-20/460-30)	Raw Data (380-20/460-30)	Raw Data (380-20/460-30)	Raw Data (380-20/460-30)	Raw Data (380-20/460-30)	Raw Data (380-20/460-30)	Raw Data (380-20/460-30)	Raw Data (380-20/460-30)	Raw Data (380-20/460-30)	Raw Data (380-20/460-30)	Raw Data (380-20/460-30)	Raw Data (380-20/460-30)	Raw Data (380-20/460-30)	Raw Data (380-20/460-30)	Raw Data (380-20/460-30)	Raw Data (380-20/460-30)
	Time [s]	0	10	20	30	40	50	60	70	80	90	100	110	120	130	140	150	160	170	180	190	200	210	220	230	240	250	260	270	280	290	300	310	320	330	340	350	360	370	380	390	400	410	420	430	440	450	460	470
O19	R117E	25828	25404	25318	24880	24881	24691	25282	25544	25417	25487	25517	25869	25823	26078	26225	26317	26438	26713	26877	26606	27035	27449	27215	27733	27809	27825	27892	27992	28140	28289	28552	28589	28683	28858	29244	29384	29250	29441	29645	29882	30073	29810	30133	30208	30320	30645	30932	30975
O20	R117E	24818	24332	23871	23858	23873	23905	23846	24326	24333	24530	24946	25235	25260	25602	25621	25879	26147	26503	26752	26581	26710	27074	27378	27426	27627	27667	27844	28665	28690	28606	28490	29142	29082	29537	29683	30168	30042	30036	30727	30601	30645	30716	31168	31521	31300	31644	31565	31840
O21	R117E	24610	23906	23950	23600	23554	24012	24158	24421	24375	24094	24548	24534	24965	25065	24794	25264	25297	25615	25945	26043	25852	26329	26276	26918	26845	27098	27105	27294	27468	27264	27876	27527	27824	27840	28091	28089	28439	28385	28487	28883	28893	29002	29263	29169	29438	29320	29557	29876
O22	Buffer	22873	21877	21289	21373	21274	21105	21079	21163	20981	21025	20850	20898	20451	20513	20811	20646	20658	20758	20842	20657	20567	20592	20425	20576	20581	20422	20207	20423	20281	20440	20415	20207	20286	20167	20093	20227	20195	20186	20182	20006	20083	19858	20173	20004	20207	20237	20281	20114
O23	Buffer	23029	22325	22119	21514	21253	21095	20945	21017	21037	21033	20806	20865	20682	20712	20657	20922	20385	20592	20731	20816	20651	20717	20673	20813	20557	20477	20660	20420	20576	20379	20498	20292	20216	20098	20340	20128	20188	20102	20047	20028	20199	19821	20102	20006	19979	20068	19767	19606
O24	Buffer	20689	19749	19684	18924	18674	18746	18753	18550	18497	18402	18703	18560	18393	18345	18310	18406	18385	18469	18669	18606	18765	18638	18631	18514	18535	18501	18599	18242	18676	18280	18599	18279	18261	18269	18325	18146	18053	18193	18123	18050	18121	17972	17947	18000	17964	18062	18019	17907
User: USER						File name:	Figures:	Mutants:
Path: C:\Program Files (x86)\BMG\CLARIOstar\User\Data						Halil28	4E	R117E
Test ID: 3956
Test Name: Jeremy_AydinLab_time
Date: 2/24/2022
Time: 5:03:00 PM
Fluorescence (FI)
Well	Content	Raw Data (380-20/460-30)	Raw Data (380-20/460-30)	Raw Data (380-20/460-30)	Raw Data (380-20/460-30)	Raw Data (380-20/460-30)	Raw Data (380-20/460-30)	Raw Data (380-20/460-30)	Raw Data (380-20/460-30)	Raw Data (380-20/460-30)	Raw Data (380-20/460-30)	Raw Data (380-20/460-30)	Raw Data (380-20/460-30)	Raw Data (380-20/460-30)	Raw Data (380-20/460-30)	Raw Data (380-20/460-30)	Raw Data (380-20/460-30)	Raw Data (380-20/460-30)	Raw Data (380-20/460-30)	Raw Data (380-20/460-30)	Raw Data (380-20/460-30)	Raw Data (380-20/460-30)	Raw Data (380-20/460-30)	Raw Data (380-20/460-30)	Raw Data (380-20/460-30)	Raw Data (380-20/460-30)	Raw Data (380-20/460-30)	Raw Data (380-20/460-30)	Raw Data (380-20/460-30)	Raw Data (380-20/460-30)	Raw Data (380-20/460-30)	Raw Data (380-20/460-30)	Raw Data (380-20/460-30)	Raw Data (380-20/460-30)	Raw Data (380-20/460-30)	Raw Data (380-20/460-30)	Raw Data (380-20/460-30)	Raw Data (380-20/460-30)	Raw Data (380-20/460-30)	Raw Data (380-20/460-30)	Raw Data (380-20/460-30)	Raw Data (380-20/460-30)	Raw Data (380-20/460-30)	Raw Data (380-20/460-30)	Raw Data (380-20/460-30)	Raw Data (380-20/460-30)	Raw Data (380-20/460-30)	Raw Data (380-20/460-30)	Raw Data (380-20/460-30)
	Time [s]	0	10	20	30	40	50	60	70	80	90	100	110	120	130	140	150	160	170	180	190	200	210	220	230	240	250	260	270	280	290	300	310	320	330	340	350	360	370	380	390	400	410	420	430	440	450	460	470
P07	R117E	26453	26062	25937	25955	25642	26158	26249	26463	26359	26733	26857	26931	27143	27103	27189	27446	27713	27952	27813	28099	28129	28285	28714	28285	28713	28953	28962	29319	29195	29385	29393	29820	29937	29858	30243	30026	30134	30587	30626	30649	30741	31037	31035	31403	31309	31583	31242	31782
P08	R117E	26073	25690	25869	25511	25692	25588	25712	25920	26296	26372	26305	26526	26578	26731	26837	27085	27217	27139	27554	27517	27623	27861	27786	28201	28226	28439	28424	28868	29071	29237	29221	29216	29380	29819	29753	29999	30202	29907	30220	30475	30721	30896	30696	31099	30992	31247	31288	31729
P09	R117E	24538	24695	24968	24903	24748	24837	24803	25035	24907	25340	25315	25511	25483	25736	25737	26132	26430	26275	26523	26513	26561	26962	27318	26876	27336	27385	27485	27655	27654	27960	28021	28248	28192	27982	28489	28637	28867	28977	29079	29518	29405	29425	29926	29608	30106	30038	30309	30118
P10	Buffer	24320	24050	23728	23455	23142	22994	23173	22789	23065	22537	22710	22656	22474	22289	22324	22224	22296	22439	22306	22046	21951	22246	22276	21853	22021	21861	21737	21881	21862	22018	21808	21750	21804	21702	21833	21536	21974	21669	21704	21738	21779	21814	21721	21847	21631	21579	21592	21432
P11	Buffer	24017	23779	23268	22819	22880	22656	22519	22511	22282	22160	22246	22226	21753	22053	22109	21883	21618	21764	22061	21328	21435	21553	21564	21510	21313	21351	21500	21507	21565	21555	21519	21503	21295	21267	21063	21288	21303	21347	21191	21259	21152	21298	21182	21068	21229	20955	21003	21313
P12	Buffer	21828	21772	21493	20979	20830	20923	20607	20983	20609	20547	20538	20602	20486	20165	20244	20151	20256	19934	19991	19658	19905	19638	19909	19666	19951	19679	19919	19537	19856	19755	19673	19803	19799	19833	19535	19629	19659	19783	19616	19661	19729	19656	19845	19518	19572	19411	19483	19384
User: USER						File name:	Figures:	Mutants:
Path: C:\Program Files (x86)\BMG\CLARIOstar\User\Data						Halil29	4E	R117E
Test ID: 3957
Test Name: Jeremy_AydinLab_time
Date: 2/24/2022
Time: 5:23:30 PM
Fluorescence (FI)
Well	Content	Raw Data (380-20/460-30)	Raw Data (380-20/460-30)	Raw Data (380-20/460-30)	Raw Data (380-20/460-30)	Raw Data (380-20/460-30)	Raw Data (380-20/460-30)	Raw Data (380-20/460-30)	Raw Data (380-20/460-30)	Raw Data (380-20/460-30)	Raw Data (380-20/460-30)	Raw Data (380-20/460-30)	Raw Data (380-20/460-30)	Raw Data (380-20/460-30)	Raw Data (380-20/460-30)	Raw Data (380-20/460-30)	Raw Data (380-20/460-30)	Raw Data (380-20/460-30)	Raw Data (380-20/460-30)	Raw Data (380-20/460-30)	Raw Data (380-20/460-30)	Raw Data (380-20/460-30)	Raw Data (380-20/460-30)	Raw Data (380-20/460-30)	Raw Data (380-20/460-30)	Raw Data (380-20/460-30)	Raw Data (380-20/460-30)	Raw Data (380-20/460-30)	Raw Data (380-20/460-30)	Raw Data (380-20/460-30)	Raw Data (380-20/460-30)	Raw Data (380-20/460-30)	Raw Data (380-20/460-30)	Raw Data (380-20/460-30)	Raw Data (380-20/460-30)	Raw Data (380-20/460-30)	Raw Data (380-20/460-30)	Raw Data (380-20/460-30)	Raw Data (380-20/460-30)	Raw Data (380-20/460-30)	Raw Data (380-20/460-30)	Raw Data (380-20/460-30)	Raw Data (380-20/460-30)	Raw Data (380-20/460-30)	Raw Data (380-20/460-30)	Raw Data (380-20/460-30)	Raw Data (380-20/460-30)	Raw Data (380-20/460-30)	Raw Data (380-20/460-30)
	Time [s]	0	10	20	30	40	50	60	70	80	90	100	110	120	130	140	150	160	170	180	190	200	210	220	230	240	250	260	270	280	290	300	310	320	330	340	350	360	370	380	390	400	410	420	430	440	450	460	470
P19	R117E	21749	21443	20992	20695	21123	21014	21247	21383	21269	21659	21718	21620	22046	21977	22174	22390	22503	22515	22501	23191	23110	23386	23090	23611	23669	23644	24019	23953	24014	24350	24398	24336	24838	24790	25004	25272	25413	25287	25608	25840	25393	26295	25994	26107	26311	26373	26606	26928
P20	R117E	24481	24199	24127	23952	23778	24156	23872	24051	24598	24534	24434	24674	24768	25088	25055	25464	25593	25729	25952	26063	26218	26443	26509	26740	26963	26967	27151	27321	27417	27724	28095	27778	28102	27934	28265	28635	28436	28627	28860	28935	29145	29279	29750	29710	29694	30115	30131	30113
P21	R117E	24629	24339	23918	23730	23962	23955	24213	24409	24603	24499	24772	25112	25190	25262	25412	25563	25600	25445	26064	26234	26587	26710	26620	26753	27324	27133	27339	27378	27439	27707	27944	28071	28070	28320	28142	28185	28814	28745	29360	29169	29390	29080	29597	29199	29766	29921	29799	30142
P22	Buffer	23260	22813	22257	21835	21613	21828	21623	21372	21498	21275	21235	21118	21217	21155	21186	21135	20991	20918	21233	21063	20963	20863	20928	21083	21269	21101	21046	20946	21094	20991	20896	20879	21021	20795	20703	20970	20795	20691	20713	20692	20752	20553	20916	20638	20584	20410	20620	20522
P23	Buffer	22985	22176	21996	21405	21152	21273	20988	21127	21107	21170	20874	20784	20951	20635	20671	20750	20809	20676	20540	20690	20563	20599	20322	20579	20593	20480	20670	20737	20720	20642	20630	20631	20736	20292	20625	20235	20284	20340	20409	20409	20284	20306	20548	20353	20028	20327	20296	20229
P24	Buffer	23839	23087	22716	22491	22483	22424	22046	22105	22084	22313	21656	21774	21910	21767	21692	21813	21515	21555	21646	21764	21399	21699	21442	21584	21505	21508	21732	21417	21564	21585	21461	21358	21298	21271	21468	21526	21345	21496	21310	21264	21136	21255	21061	20914	21145	20844	20887	20706
[truncated: 77 more columns]

## Sheet: Fig 5G
time (s)	WT LACTB + PC:PE:PI:CL Liposomes 1				WT LACTB + PC:PE:PI:CL Liposomes 2				WT LACTB + PC:PE:PI:CL Liposomes 2				WT LACTB				buffer
0	50606	49923	50085	49610	48345	46189	48974	47931	46786	45886	45043	44828	47161	46717	46467	43894	35727	34284	39256	33643
18	49271	48723	49465	48807	48329	45783	48458	47324	46178	45053	44185	44204	47418	45230	46329	44285	34251	32937	37660	32716
36	49524	49062	49650	48555	47669	45916	48168	47070	46194	45563	43756	44311	47949	45897	47080	44674	33558	33214	37119	32013
54	51025	49662	50005	48710	48311	45968	48744	47885	47112	46156	44267	45007	48165	46558	47372	44425	33617	32456	36864	31938
72	51589	50327	51303	50216	49032	46745	49530	48772	47669	46986	44852	45413	49440	46807	48409	45059	33312	32248	36001	31254
90	52708	51176	52391	50608	50296	47047	50326	49659	48360	47149	45268	45873	49649	47012	49275	45800	33278	32015	35071	30871
108	53613	51700	53421	51032	51042	47894	50953	50435	49291	47780	45945	46533	50796	49880	50741	46556	33780	31582	35018	29882
126	54137	52286	54059	52119	52119	48556	51678	51636	50438	47861	46374	47230	51839	49881	51410	47669	33809	31558	34958	29292
144	55154	53170	55218	52770	52928	48546	52316	52460	51114	48720	47261	47375	53048	51059	51845	48294	34088	31271	35462	29108
162	55610	54334	55846	53866	53982	50638	53922	53258	51826	50840	48173	48859	54213	51778	53343	49897	33792	31352	35492	29262
180	56865	55366	56470	54404	54966	51588	55210	53570	51825	51004	49111	49420	55300	52400	53555	51071	32593	31266	35657	29734
198	58000	55894	57208	55653	55496	52655	55436	55165	52859	51715	50011	49963	55798	53321	54667	50945	32248	31239	35765	29866
216	58509	56744	58394	56401	56002	53923	56157	56071	54153	52637	50682	50975	56923	54401	56052	51771	31624	31039	35567	30488
234	59541	57607	58943	57304	57248	54878	57858	56929	54577	53243	51521	51556	57909	54961	57139	52867	32029	30900	35585	30062
252	60091	57959	59719	57417	57492	55491	58101	57869	55214	53642	51981	52365	58650	56104	57311	53253	32317	31140	35737	30486
270	61395	58902	60616	58399	58309	56226	59313	58379	55772	54547	53300	52913	59709	57520	58497	54130	32446	30829	35642	30140
288	61778	59291	61077	59336	58993	56861	60061	59219	56489	55780	53517	53983	60895	58111	59036	55461	31910	31044	35299	30451
306	62998	59975	62250	59366	60084	57462	60247	60415	57310	56163	54493	54676	61823	59398	60214	56038	32422	31140	35209	30240
324	62850	60123	62703	60368	60222	58194	60946	61062	58261	56745	55016	55340	63053	60439	60738	56964	32273	31388	35030	29957
342	64234	61368	63426	60995	61136	58525	62279	61687	58897	57330	55115	55678	63038	60646	62088	57614	32135	31288	35403	29914
360	65178	61293	64513	61831	61720	59645	62862	62582	59128	57908	55737	56645	64227	61392	62396	58306	32269	31218	35244	30156
378	65703	62445	64864	62570	62142	60259	63798	62746	59908	58752	56210	57384	64568	62416	63375	58963	32397	31030	34794	29955
396	66492	62505	65272	63169	63669	61335	64635	64085	60782	59268	57017	57530	65291	63204	63535	60251	32066	31021	34989	29518
414	67739	63772	66193	63920	64012	61608	65283	64894	61110	59920	57910	58791	65762	63715	64154	60008	32072	30958	34993	29752
432	68388	63756	66941	64730	64928	62449	65919	64570	61818	60397	57902	58972	66688	65117	64908	60656	32224	31261	34886	29622
450	68793	65410	67845	65361	65126	63320	66545	65740	62790	61231	59002	59735	68335	65242	65741	61921	32301	31250	34732	29546
468	69044	65176	68308	66191	66120	63999	67016	66420	63170	61992	59501	60098	68290	66227	66671	62002	32536	31083	34644	29424
486	70204	65921	69347	66590	66552	64211	67951	66918	64464	62551	60247	61447	68881	66817	67068	62731	32146	31201	34555	29693
504	70817	66885	69770	67511	66988	65083	68323	67754	64996	62967	61152	61616	70023	67663	67894	64471	32014	31003	34701	29402
522	71724	66895	70120	67973	68496	65245	68952	68284	65442	63704	61032	62043	69998	68208	68798	64049	31926	31159	34553	29201
540	72138	67967	70900	69123	68377	65585	69474	68608	65597	64420	61732	62502	70813	69257	69235	65324	32116	30909	34316	29185
558	72327	68500	71417	68854	69483	66571	70380	69442	66116	64395	62192	63068	71760	69489	69825	65599	32307	30983	34523	29577
576	73173	69105	72061	70160	70137	66954	71183	69669	66816	65334	63424	64141	72017	70370	70472	66336	32075	30791	34406	29215
594	73505	69061	72433	70166	70381	67980	72030	70613	67300	66008	63664	64306	72845	70977	71432	66806	32063	30624	34320	29209
612	74881	70311	73374	70999	70932	67682	72241	70802	67994	66218	64012	64797	73407	71806	71703	67781	31835	30841	34477	29230
630	75194	70969	73468	71381	72114	68958	72625	71774	68459	66956	64572	65639	74027	72372	72266	68235	32004	30770	34380	29512
648	75968	71492	74766	72180	72283	68657	73598	72149	69146	67425	64789	65761	74947	72806	72665	68484	31918	30802	34744	29772
666	76648	71613	75200	72624	72783	69625	73941	72763	69641	68310	65978	66546	75203	73749	74077	68393	31814	30856	34480	29139
684	76845	72627	75563	72861	73393	70535	74194	73479	69906	68433	66008	66927	76642	74067	73750	68740	31944	30753	34371	29110
702	77168	72711	76377	73098	73952	70928	74285	74167	70912	68730	66349	67211	76615	75261	74430	69891	31814	30648	34364	29192
720	77655	73102	77114	73835	74455	71596	75583	74058	70929	69409	67177	68036	77524	75242	74668	70200	31939	30738	34138	29403
738	78467	73584	76786	74865	74983	72107	75904	74759	71451	70108	67913	68514	78200	75999	75200	71023	31829	30706	34398	29037
756	78938	74523	77809	74844	75472	72502	76533	75783	71939	70380	68488	69043	78637	76300	76117	71345	32099	30667	34301	29250
774	79491	74944	78384	75647	76084	72692	76841	76212	72670	71208	68542	69121	79000	76643	76119	71790	31980	30869	34404	29456
792	79708	75735	78961	75723	76486	73602	78001	76097	72547	71270	69581	69893	79594	77716	76977	72318	31580	30975	34267	29233
Slopes:	40.1056	34.779	38.5437	36.7025	37.9751	37.4514	39.3955	38.7126	35.4843	34.911	33.8451	34.5264	42.7171	42.8635	40.3175	38.1952	-2.73453	-2.21899	-3.29437	-2.93301
		Average slope of WT + Liposome catalytic activity:				36.8693					Average slope of WT LACTB catalytic activity:				41.0233
		Standard deviation of WT + Liposome catalytic activity:				2.11925					Standard deviation of WT LACTB catalytic activity:				2.21746
Table Analyzed	Data 1
Column B	WT
vs.	vs.
Column A	WT + Liposomes
Unpaired t test
P value	0.0047
P value summary	**
Significantly different (P < 0.05)?	Yes
One- or two-tailed P value?	Two-tailed
t, df	t=3.361, df=14
How big is the difference?
Mean of column A	36.87
Mean of column B	41.02
Difference between means (B - A) ± SEM	4.154 ± 1.236
95% confidence interval	1.503 to 6.805
R squared (eta squared)	0.4466
F test to compare variances
F, DFn, Dfd	1.095, 3, 11
P value	0.7841
P value summary	ns
Significantly different (P < 0.05)?	No
Data analyzed
Sample size, column A	12
Sample size, column B	4

## Sheet: Fig 5H
Micrograph	Random	Filaments	Anchoring	Bridging	Flanking	Zippering	Binding		Bridging+Zippering		(Bridging+Zippering)/Binding %
A4_JB_LactB_WT_PCPEPICL__002.png	0247.png	5	0	0	4	1	5		1		20
A4_JB_LactB_WT_PCPEPICL__003.png	0248.png	5	0	0	1	0	1		0		0
A4_JB_LactB_WT_PCPEPICL__004.png	0249.png	9	0	0	3	1	4		1		25
A4_JB_LactB_WT_PCPEPICL__006.png	0250.png	3	1	0	1	0	2		0		0
A4_JB_LactB_WT_PCPEPICL__007.png	0251.png	4	0	1	2	0	3		1		33.3333
A4_JB_LactB_WT_PCPEPICL__008.png	0252.png	2	0	0	1	0	1		0		0
A4_JB_LactB_WT_PCPEPICL__009.png	0253.png	5	0	1	0	1	2		2		100
A4_JB_LactB_WT_PCPEPICL__010.png	0254.png	5	0	2	0	0	2		2		100
A4_JB_LactB_WT_PCPEPICL__011.png	0255.png	2	0	1	0	0	1		1		100
A4_JB_LactB_WT_PCPEPICL__012.png	0256.png	4	0	0	2	0	2		0		0
A4_JB_LactB_WT_PCPEPICL__013.png	0257.png	1	0	1	0	0	1		1		100
A5_JB_LactB_WT_PCPEPICL__002.png	0258.png	6	1	0	1	0	2		0		0
A5_JB_LactB_WT_PCPEPICL__003.png	0259.png	5	0	0	1	0	1		0		0
A5_JB_LactB_WT_PCPEPICL__005.png	0260.png	4	0	0	1	0	1		0		0
A5_JB_LactB_WT_PCPEPICL__007.png	0261.png	3	0	1	0	0	1		1		100
A5_JB_LactB_WT_PCPEPICL__008.png	0262.png	10	1	1	0	0	2		1		50
A5_JB_LactB_WT_PCPEPICL__009.png	0263.png	5	1	0	1	0	2		0		0
A5_JB_LactB_WT_PCPEPICL__010.png	0264.png	3	0	0	2	1	3		1		33.3333
A5_JB_LactB_WT_PCPEPICL__011.png	0265.png	6	1	0	1	0	2		0		0
A5_JB_LactB_WT_PCPEPICL__012.png	0266.png	8	1	0	1	0	2		0		0
A5_JB_LactB_WT_PCPEPICL__013.png	0267.png	7	1	0	1	0	2		0		0
A5_JB_LactB_WT_PCPEPICL__014.png	0268.png	7	0	1	0	0	1		1		100
A5_JB_LactB_WT_PCPEPICL__015.png	0269.png	6	0	2	0	1	3		3		100
A5_JB_LactB_WT_PCPEPICL__016.png	0270.png	6	1	2	1	0	4		2		50
A5_JB_LactB_WT_PCPEPICL__017.png	0271.png	9	2	0	2	0	4		0		0
A5_JB_LactB_WT_PCPEPICL__018.png	0272.png	6	0	0	2	0	2		0		0
A5_JB_LactB_WT_PCPEPICL__019.png	0273.png	3	0	0	1	0	1		0		0
A5_JB_LactB_WT_PCPEPICL__020.png	0274.png	4	1	0	1	0	2		0		0
A5_JB_LactB_WT_PCPEPICL__021.png	0275.png	5	0	0	2	0	2		0		0
A5_JB_LactB_WT_PCPEPICL__022.png	0276.png	4	0	1	1	0	2		1		50
C1_LactB_WT_PCPEPICL__008.png	0277.png	6	1	0	0	0	1		0		0
C1_LactB_WT_PCPEPICL__009.png	0278.png	3	1	0	1	0	2		0		0
C1_LactB_WT_PCPEPICL__010.png	0279.png	5	1	0	1	0	2		0		0
C1_LactB_WT_PCPEPICL__011.png	0280.png	5	0	0	1	0	1		0		0
C1_LactB_WT_PCPEPICL__012.png	0281.png	3	1	0	1	0	2		0		0
C1_LactB_WT_PCPEPICL__013.png	0282.png	3	1	0	0	0	1		0		0
C1_LactB_WT_PCPEPICL__014.png	0283.png	5	0	0	0	0	0		0		#DIV/0!
C1_LactB_WT_PCPEPICL__015.png	0284.png	6	2	0	1	0	3		0		0
C1_LactB_WT_PCPEPICL__016.png	0285.png	10	2	0	0	0	2		0		0
C1_LactB_WT_PCPEPICL__017.png	0286.png	8	1	0	1	0	2		0		0
C1_LactB_WT_PCPEPICL__018.png	0287.png	8	1	0	1	1	3		1		33.3333
C1_LactB_WT_PCPEPICL__019.png	0288.png	4	0	1	0	0	1		1		100
C1_LactB_WT_PCPEPICL__020.png	0289.png	7	0	1	0	0	1		1		100
C1_LactB_WT_PCPEPICL__021.png	0290.png	12	2	0	1	0	3		0		0
C1_LactB_WT_PCPEPICL__022.png	0291.png	7	2	0	0	0	2		0		0
C1_LactB_WT_PCPEPICL__023.png	0292.png	5	2	0	0	0	2		0		0
C1_LactB_WT_PCPEPICL__024.png	0293.png	7	2	1	0	0	3		1		33.3333
C1_LactB_WT_PCPEPICL__025.png	0294.png	10	2	0	0	0	2		0		0
C1_LactB_WT_PCPEPICL__026.png	0295.png	5	1	0	0	0	1		0		0
C1_LactB_WT_PCPEPICL__027.png	0296.png	8	1	0	0	0	1		0		0
C1_LactB_WT_PCPEPICL__028.png	0297.png	4	1	0	1	0	2		0		0
C6_LactB_WT_PCPEPICL_017.png	0446.png	3	0	0	0	0	0		0		#DIV/0!
C6_LactB_WT_PCPEPICL_018.png	0447.png	1	0	0	0	0	0		0		#DIV/0!
C6_LactB_WT_PCPEPICL_019.png	0448.png	1	0	0	1	0	1		0		0
C6_LactB_WT_PCPEPICL_020.png	0449.png	3	1	0	0	0	1		0		0
C6_LactB_WT_PCPEPICL_021.png	0450.png	4	2	0	0	1	3		1		33.3333
C6_LactB_WT_PCPEPICL_022.png	0451.png	1	0	0	0	0	0		0		#DIV/0!
C6_LactB_WT_PCPEPICL_023.png	0452.png	1	1	0	0	0	1		0		0
C6_LactB_WT_PCPEPICL_024.png	0453.png	4	2	2	0	0	4		2		50
C6_LactB_WT_PCPEPICL_025.png	0454.png	2	0	1	1	0	2		1		50
C6_LactB_WT_PCPEPICL_026.png	0455.png	1	0	0	0	0	0		0		#DIV/0!
C6_LactB_WT_PCPEPICL_027.png	0456.png	0	0	0	0	0	0		0		#DIV/0!
C6_LactB_WT_PCPEPICL_028.png	0457.png	2	1	0	0	0	1		0		0
C6_LactB_WT_PCPEPICL_029.png	0458.png	4	1	0	3	0	4		0		0
C6_LactB_WT_PCPEPICL_030.png	0459.png	0	0	0	0	0	0		0		#DIV/0!
C6_LactB_WT_PCPEPICL_031.png	0460.png	3	0	0	0	0	0		0		#DIV/0!
C6_LactB_WT_PCPEPICL_032.png	0461.png	1	1	0	0	0	1		0		0
C6_LactB_WT_PCPEPICL_033.png	0462.png	5	1	0	1	0	2		0		0
C6_LactB_WT_PCPEPICL_034.png	0463.png	2	1	0	1	0	2		0		0
C6_LactB_WT_PCPEPICL_035.png	0464.png	1	0	1	0	0	1		1		100
C6_LactB_WT_PCPEPICL_036.png	0465.png	2	2	0	0	0	2		0		0
C6_LactB_WT_PCPEPICL_037.png	0466.png	4	1	2	1	0	4		2		50
C6_LactB_WT_PCPEPICL_038.png	0467.png	4	1	1	0	0	2		1		50
005_C1_LACTB_WT_lipo_trtmnt_001.png	0468.png	9	3	0	3	0	6		0		0
005_C1_LACTB_WT_lipo_trtmnt_002.png	0469.png	12	0	1	2	1	4		2		50
005_C1_LACTB_WT_lipo_trtmnt_003.png	0470.png	8	3	0	0	1	4		1		25
005_C1_LACTB_WT_lipo_trtmnt_004.png	0471.png	10	2	0	2	0	4		0		0
005_C1_LACTB_WT_lipo_trtmnt_005.png	0472.png	11	0	1	3	0	4		1		25
005_C1_LACTB_WT_lipo_trtmnt_006.png	0473.png	11	4	0	0	0	4		0		0
005_C1_LACTB_WT_lipo_trtmnt_007.png	0474.png	7	2	0	0	0	2		0		0
005_C1_LACTB_WT_lipo_trtmnt_008.png	0475.png	8	2	1	0	0	3		1		33.3333
005_C1_LACTB_WT_lipo_trtmnt_009.png	0476.png	5	2	0	1	1	4		1		25
005_C1_LACTB_WT_lipo_trtmnt_010.png	0477.png	6	2	1	0	0	3		1		33.3333
005_C1_LACTB_WT_lipo_trtmnt_011.png	0478.png	4	1	1	0	0	2		1		50
005_C1_LACTB_WT_lipo_trtmnt_012.png	0479.png	6	0	0	3	0	3		0		0
005_C1_LACTB_WT_lipo_trtmnt_013.png	0480.png	9	3	0	1	0	4		0		0
005_C1_LACTB_WT_lipo_trtmnt_014.png	0481.png	6	2	0	0	0	2		0		0
005_C1_LACTB_WT_lipo_trtmnt_015.png	0482.png	6	1	2	0	1	4		3		75
005_C1_LACTB_WT_lipo_trtmnt_016.png	0483.png	10	1	0	0	1	2		1		50
005_C1_LACTB_WT_lipo_trtmnt_017.png	0484.png	13	4	0	0	1	5		1		20
005_C1_LACTB_WT_lipo_trtmnt_018.png	0485.png	8	2	0	2	0	4		0		0
005_C1_LACTB_WT_lipo_trtmnt_019.png	0486.png	7	2	1	2	0	5		1		20
005_C1_LACTB_WT_lipo_trtmnt_020.png	0487.png	11	1	1	2	0	4		1		25
005_C1_LACTB_WT_lipo_trtmnt_021.png	0488.png	10	0	0	1	0	1		0		0
005_C1_LACTB_WT_lipo_trtmnt_022.png	0489.png	5	1	0	0	0	1		0		0
005_C1_LACTB_WT_lipo_trtmnt_023.png	0490.png	8	1	1	0	0	2		1		50
005_C1_LACTB_WT_lipo_trtmnt_024.png	0491.png	11	4	0	0	0	4		0		0
005_C1_LACTB_WT_lipo_trtmnt_025.png	0492.png	11	2	0	0	0	2		0		0
005_C1_LACTB_WT_lipo_trtmnt_026.png	0493.png	7	1	1	1	0	3		1		33.3333
005_C1_LACTB_WT_lipo_trtmnt_027.png	0494.png	7	2	0	1	0	3		0		0
005_C1_LACTB_WT_lipo_trtmnt_028.png	0495.png	9	2	0	0	0	2		0		0
005_C1_LACTB_WT_lipo_trtmnt_029.png	0496.png	5	2	0	0	0	2		0		0
005_C1_LACTB_WT_lipo_trtmnt_030.png	0497.png	9	3	0	0	0	3		0		0
005_C1_LACTB_WT_lipo_trtmnt_031.png	0498.png	5	0	1	0	0	1		1		100
005_C1_LACTB_WT_lipo_trtmnt_032.png	0499.png	6	1	1	0	0	2		1		50
005_C1_LACTB_WT_lipo_trtmnt_033.png	0500.png	8	2	0	0	0	2		0		0
005_C1_LACTB_WT_lipo_trtmnt_034.png	0501.png	8	3	0	0	1	4		1		25
005_C1_LACTB_WT_lipo_trtmnt_035.png	0502.png	8	0	0	1	0	1		0		0
005_C1_LACTB_WT_lipo_trtmnt_036.png	0503.png	8	0	1	0	0	1		1		100
005_C1_LACTB_WT_lipo_trtmnt_037.png	0504.png	7	3	1	0	0	4		1		25
005_C1_LACTB_WT_lipo_trtmnt_038.png	0505.png	9	1	0	2	0	3		0		0
005_C1_LACTB_WT_lipo_trtmnt_039.png	0506.png	8	2	1	0	0	3		1		33.3333
005_C1_LACTB_WT_lipo_trtmnt_040.png	0507.png	12	4	0	0	0	4		0		0
005_C1_LACTB_WT_lipo_trtmnt_041.png	0508.png	9	3	0	0	0	3		0		0
005_C1_LactB_WT_PCPEPICL_001.png	0520.png	8	1	0	3	0	4		0		0
005_C1_LactB_WT_PCPEPICL_002.png	0521.png	3	1	0	0	0	1		0		0
005_C1_LactB_WT_PCPEPICL_003.png	0522.png	6	0	0	1	0	1		0		0
005_C1_LactB_WT_PCPEPICL_004.png	0523.png	7	2	1	0	0	3		1		33.3333
005_C1_LactB_WT_PCPEPICL_005.png	0524.png	16	1	0	4	0	5		0		0
005_C1_LactB_WT_PCPEPICL_006.png	0525.png	8	1	1	1	0	3		1		33.3333
005_C1_LactB_WT_PCPEPICL_007.png	0526.png	5	1	0	2	0	3		0		0
005_C1_LactB_WT_PCPEPICL_008.png	0527.png	8	1	0	1	0	2		0		0
005_C1_LactB_WT_PCPEPICL_009.png	0528.png	8	1	0	0	0	1		0		0
005_C1_LactB_WT_PCPEPICL_010.png	0529.png	8	1	0	2	1	4		1		25
005_C1_LactB_WT_PCPEPICL_011.png	0530.png	3	1	0	0	0	1		0		0
005_C1_LactB_WT_PCPEPICL_012.png	0531.png	4	0	0	1	0	1		0		0
005_C1_LactB_WT_PCPEPICL_013.png	0532.png	4	0	1	0	0	1		1		100
005_C1_LactB_WT_PCPEPICL_014.png	0533.png	6	3	0	1	0	4		0		0
005_C1_LactB_WT_PCPEPICL_015.png	0534.png	8	2	2	0	0	4		2		50
005_C1_LactB_WT_PCPEPICL_016.png	0535.png	7	0	1	3	0	4		1		25
005_C1_LactB_WT_PCPEPICL_017.png	0536.png	6	1	0	0	0	1		0		0
005_C1_LactB_WT_PCPEPICL_018.png	0537.png	8	2	0	0	0	2		0		0
005_C1_LactB_WT_PCPEPICL_019.png	0538.png	7	1	0	0	0	1		0		0
005_C1_LactB_WT_PCPEPICL_020.png	0539.png	4	0	0	0	1	1		1		100
005_C1_LactB_WT_PCPEPICL_021.png	0540.png	4	2	0	1	0	3		0		0
005_C1_LactB_WT_PCPEPICL_022.png	0541.png	5	0	0	1	0	1		0		0
005_C1_LactB_WT_PCPEPICL_023.png	0542.png	5	0	0	1	0	1		0		0
005_C1_LactB_WT_PCPEPICL_024.png	0543.png	5	2	0	0	0	2		0		0
005_C1_LactB_WT_PCPEPICL_025.png	0544.png	10	2	0	1	0	3		0		0
005_C1_LactB_WT_PCPEPICL_026.png	0545.png	2	0	0	1	0	1		0		0
005_C1_LactB_WT_PCPEPICL_027.png	0546.png	3	0	1	0	0	1		1		100
005_C1_LactB_WT_PCPEPICL_028.png	0547.png	4	1	0	1	0	2		0		0
005_C1_LactB_WT_PCPEPICL_029.png	0548.png	4	0	0	0	0	0		0		#DIV/0!
005_C1_LactB_WT_PCPEPICL_030.png	0549.png	3	1	0	0	1	2		1		50
005_C1_LactB_WT_PCPEPICL_032.png	0551.png	6	0	1	1	0	2		1		50
005_B6_LactB_WT_PCPEPICL_001.png	0645.png	46	8	1	7	0	16		1		6.25
005_B6_LactB_WT_PCPEPICL_002.png	0646.png	48	12	1	2	0	15		1		6.66667
005_B6_LactB_WT_PCPEPICL_003.png	0647.png	52	5	2	9	1	17		3		17.6471
C6_LactB_WT_PC_001.png	0307.png	53	3	0	12	1	16		1		6.25
C6_LactB_WT_PC_002.png	0308.png	57	7	2	5	0	14		2		14.2857
C6_LactB_WT_PC_003.png	0309.png	89	6	0	9	2	17		2		11.7647
C6_LactB_WT_PC_004.png	0310.png	68	4	0	7	0	11		0		0
C6_LactB_WT_PC_005.png	0311.png	65	4	0	11	2	17		2		11.7647
C8_LactB_WT_PC_001.png	0326.png	23	3	0	2	0	5		0		0
C8_LactB_WT_PC_002.png	0327.png	30	2	1	6	1	10		2		20
C8_LactB_WT_PC_003.png	0328.png	27	1	0	4	2	7		2		28.5714
C8_LactB_WT_PC_004.png	0329.png	25	1	0	5	0	6		0		0
C8_LactB_WT_PC_005.png	0330.png	26	2	1	4	0	7		1		14.2857
C8_LactB_WT_PC_006.png	0331.png	30	2	0	5	0	7		0		0
C8_LactB_WT_PC_007.png	0332.png	28	2	0	3	0	5		0		0
C8_LactB_WT_PC_008.png	0333.png	25	1	0	5	0	6		0		0
C8_LactB_WT_PC_009.png	0334.png	42	4	0	5	0	9		0		0
C8_LactB_WT_PC_010.png	0335.png	30	3	0	7	0	10		0		0
C8_LactB_WT_PC_011.png	0336.png	25	1	0	5	0	6		0		0
C8_LactB_WT_PC_012.png	0337.png	31	0	0	5	2	7		2		28.5714
C9_LactB_WT_PC_001.png	0345.png	31	2	0	3	0	5		0		0
C9_LactB_WT_PC_002.png	0346.png	33	3	0	5	0	8		0		0
C9_LactB_WT_PC_003.png	0347.png	28	2	0	5	0	7		0		0
C9_LactB_WT_PC_004.png	0348.png	40	2	0	5	0	7		0		0
C9_LactB_WT_PC_005.png	0349.png	38	0	1	6	0	7		1		14.2857
C9_LactB_WT_PC_006.png	0350.png	45	5	0	4	0	9		0		0
C9_LactB_WT_PC_007.png	0351.png	49	8	1	5	0	14		1		7.14286
C9_LactB_WT_PC_020.png	0364.png	62	2	0	6	0	8		0		0
A1_LactB_WT_PCPE_001.png	0190.png	15	0	0	2	0	2		0		0
A1_LactB_WT_PCPE_002.png	0191.png	15	2	0	3	0	5		0		0
A1_LactB_WT_PCPE_003.png	0192.png	15	0	0	2	0	2		0		0
A1_LactB_WT_PCPE_004.png	0193.png	16	0	0	1	0	1		0		0
A1_LactB_WT_PCPE_005.png	0194.png	21	1	0	2	0	3		0		0
A1_LactB_WT_PCPE_006.png	0195.png	10	0	0	3	0	3		0		0
A1_LactB_WT_PCPE_007.png	0196.png	19	0	0	1	0	1		0		0
A1_LactB_WT_PCPE_008.png	0197.png	17	0	0	1	0	1		0		0
A1_LactB_WT_PCPE_009.png	0198.png	20	1	0	2	0	3		0		0
A1_LactB_WT_PCPE_010.png	0199.png	17	2	0	1	1	4		1		25
A1_LactB_WT_PCPE_011.png	0200.png	13	1	0	0	0	1		0		0
A1_LactB_WT_PCPE_012.png	0201.png	6	1	0	0	0	1		0		0
A1_LactB_WT_PCPE_013.png	0202.png	12	1	0	0	0	1		0		0
A1_LactB_WT_PCPE_014.png	0203.png	18	2	0	2	0	4		0		0
A1_LactB_WT_PCPE_015.png	0204.png	21	2	0	1	0	3		0		0
A1_LactB_WT_PCPE_016.png	0205.png	11	1	1	0	0	2		1		50
A1_LactB_WT_PCPE_017.png	0206.png	24	1	0	4	1	6		1		16.6667
A1_LactB_WT_PCPE_018.png	0207.png	14	0	0	1	0	1		0		0
A1_LactB_WT_PCPE_019.png	0208.png	17	0	0	0	0	0		0		#DIV/0!
A1_LactB_WT_PCPE__001.png	0423.png	34	0	0	3	0	3		0		0
A2_LactB_WT_PCPE_001.png	0209.png	20	4	0	3	0	7		0		0
A2_LactB_WT_PCPE_002.png	0210.png	27	1	0	1	0	2		0		0
A2_LactB_WT_PCPE_003.png	0211.png	24	2	0	0	1	3		1		33.3333
A2_LactB_WT_PCPE_004.png	0212.png	27	0	0	5	0	5		0		0
A2_LactB_WT_PCPE_005.png	0213.png	29	2	0	2	0	4		0		0
A2_LactB_WT_PCPE_006.png	0214.png	25	4	0	1	0	5		0		0
A2_LactB_WT_PCPE_007.png	0215.png	26	3	0	2	0	5		0		0
A2_LactB_WT_PCPE_009.png	0217.png	24	1	1	2	0	4		1		25
A2_LactB_WT_PCPE_010.png	0218.png	28	2	0	4	0	6		0		0
A2_LactB_WT_PCPE_011.png	0219.png	24	3	0	3	0	6		0		0
A2_LactB_WT_PCPE_012.png	0220.png	23	2	0	3	0	5		0		0
A2_LactB_WT_PCPE_013.png	0221.png	25	0	0	2	0	2		0		0
A2_LactB_WT_PCPE_014.png	0222.png	27	3	0	6	0	9		0		0
A2_LactB_WT_PCPE_015.png	0223.png	28	2	0	3	0	5		0		0
A2_LactB_WT_PCPE_016.png	0224.png	31	1	0	2	0	3		0		0
A2_LactB_WT_PCPE_017.png	0225.png	21	1	0	3	0	4		0		0
A2_LactB_WT_PCPE_018.png	0226.png	28	2	0	2	0	4		0		0
A2_LactB_WT_PCPE_019.png	0227.png	19	1	0	2	1	4		1		25
A3_LactB_WT_PCPE_001.png	0228.png	13	1	0	2	0	3		0		0
A3_LactB_WT_PCPE_002.png	0229.png	6	0	0	1	0	1		0		0
A3_LactB_WT_PCPE_003.png	0230.png	9	0	0	1	0	1		0		0
A3_LactB_WT_PCPE_004.png	0231.png	11	0	0	0	0	0		0		#DIV/0!
A3_LactB_WT_PCPE_005.png	0232.png	16	1	0	1	0	2		0		0
A3_LactB_WT_PCPE_006.png	0233.png	13	0	0	4	0	4		0		0
A3_LactB_WT_PCPE_007.png	0234.png	11	1	0	0	0	1		0		0
A3_LactB_WT_PCPE_008.png	0235.png	8	0	0	0	0	0		0		#DIV/0!
A3_LactB_WT_PCPE_009.png	0236.png	16	2	0	0	0	2		0		0
A3_LactB_WT_PCPE_010.png	0237.png	9	0	0	1	0	1		0		0
A3_LactB_WT_PCPE_011.png	0238.png	13	1	0	0	0	1		0		0
A3_LactB_WT_PCPE_012.png	0239.png	11	2	0	2	0	4		0		0
A3_LactB_WT_PCPE_013.png	0240.png	10	1	0	1	0	2		0		0
A3_LactB_WT_PCPE_014.png	0241.png	10	0	0	1	0	1		0		0
A3_LactB_WT_PCPE_015.png	0242.png	9	2	0	1	0	3		0		0
A3_LactB_WT_PCPE_016.png	0243.png	13	2	0	3	0	5		0		0
A3_LactB_WT_PCPE_017.png	0244.png	15	0	0	1	0	1		0		0
A3_LactB_WT_PCPE_018.png	0245.png	16	0	0	2	0	2		0		0
D1_LactB_WT_PCPEPI_001.png	0365.png	16	0	0	2	0	2		0		0
D1_LactB_WT_PCPEPI_003.png	0367.png	13	1	0	1	0	2		0		0
D1_LactB_WT_PCPEPI_005.png	0369.png	35	0	0	1	0	1		0		0
D1_LactB_WT_PCPEPI_006.png	0370.png	35	0	0	0	1	1		1		100
D1_LactB_WT_PCPEPI_007.png	0371.png	34	1	0	2	0	3		0		0
D1_LactB_WT_PCPEPI_008.png	0372.png	29	3	0	0	0	3		0		0
D1_LactB_WT_PCPEPI_009.png	0373.png	33	1	0	0	0	1		0		0
D1_LactB_WT_PCPEPI_010.png	0374.png	20	0	0	0	0	0		0		#DIV/0!
D1_LactB_WT_PCPEPI_011.png	0375.png	21	0	0	0	0	0		0		#DIV/0!
D1_LactB_WT_PCPEPI_012.png	0376.png	43	0	0	5	0	5		0		0
D1_LactB_WT_PCPEPI_013.png	0377.png	32	1	0	0	0	1		0		0
D2_LactB_WT_PCPEPI_001.png	0384.png	97	8	1	13	1	23		2		8.69565
D2_LactB_WT_PCPEPI_002.png	0385.png	96	9	2	10	1	22		3		13.6364
D2_LactB_WT_PCPEPI_003.png	0386.png	79	13	1	13	0	27		1		3.7037
D2_LactB_WT_PCPEPI_004.png	0387.png	82	8	0	14	2	24		2		8.33333
D4_LactB_WT_PCPEPI_001.png	0403.png	57	3	0	6	0	9		0		0
D4_LactB_WT_PCPEPI_002.png	0404.png	62	4	0	5	0	9		0		0
D4_LactB_WT_PCPEPI_003.png	0405.png	55	8	0	5	0	13		0		0
D4_LactB_WT_PCPEPI_004.png	0406.png	62	5	1	6	0	12		1		8.33333
D4_LactB_WT_PCPEPI_005.png	0407.png	58	4	2	6	0	12		2		16.6667
D4_LactB_WT_PCPEPI_006.png	0408.png	41	4	0	5	0	9		0		0
Micrograph	Random	Filaments	Anchoring	Bridging	Flanking	Zippering	Binding		Bridging+Zippering		(Bridging+Zippering)/Binding %			Standard Error of the Mean
WT LACTB + PCPEPICL		1000	177	52	121	18	368		70		19.0217			4.59036
1		45	1	6	14	3	24		9		37.5
2		107	10	8	19	2	39		10		25.641
3		653	126	27	62	11	226		38		16.8142
4		49	15	7	8	1	31		8		25.8065
5		146	25	4	18	1	48		5		10.4167
WT LACTB + PCPEPI		1000	73	7	94	5	179		12		6.70391			1.16114
1		311	7	0	11	1	19		1		5.26316
2		354	38	4	50	4	96		8		8.33333
3		335	28	3	33	0	64		3		4.6875
WT LACTB + PCPE		1000	62	2	96	4	164		6		3.65854			1.86187
1		335	15	1	29	2	47		3		6.38298
2		456	34	1	46	2	83		3		3.61446
3		209	13	0	21	0	34		0		0
WT LACTB + PC		1000	70	6	139	10	225		16		7.11111			1.92869
1		332	24	2	44	5	75		7		9.33333
2		342	22	2	56	5	85		7		8.23529
3		326	24	2	39	0	65		2		3.07692
Table Analyzed	Data 1				Table Analyzed	Data 1				Table Analyzed	Data 1
Column B	PC:PE:PI				Column C	PC:PE				Column D	PC
vs.	vs.				vs.	vs.				vs.	vs.
Column A	PC:PE:PI:CL				Column A	PC:PE:PI:CL				Column A	PC:PE:PI:CL
Unpaired t test with Welch's correction					Unpaired t test with Welch's correction					Unpaired t test with Welch's correction
P value	0.02				P value	0.0096				P value	0.02
P value summary	*				P value summary	**	* based on definition of significance in Fig 5			P value summary	*
Significantly different (P < 0.05)?	Yes				Significantly different (P < 0.05)?	Yes				Significantly different (P < 0.05)?	Yes
One- or two-tailed P value?	Two-tailed				One- or two-tailed P value?	Two-tailed				One- or two-tailed P value?	Two-tailed
Welch-corrected t, df	t=3.626, df=4.467				Welch-corrected t, df	t=4.023, df=5.131				Welch-corrected t, df	t=3.285, df=5.211
How big is the difference?					How big is the difference?					How big is the difference?
Mean of column A	23.24				Mean of column A	23.24				Mean of column A	23.24
Mean of column B	6.093				Mean of column C	3.33				Mean of column D	6.883
Difference between means (B - A) ¬± SEM	-17.14 ¬± 4.727				Difference between means (C - A) ¬± SEM	-19.91 ¬± 4.948				Difference between means (D - A) ¬± SEM	-16.35 ¬± 4.979
95% confidence interval	-29.74 to -4.541				95% confidence interval	-32.53 to -7.284				95% confidence interval	-29.00 to -3.709
R squared (eta squared)	0.7464				R squared (eta squared)	0.7593				R squared (eta squared)	0.6743
F test to compare variances					F test to compare variances					F test to compare variances
F, DFn, Dfd	27.48, 4, 2				F, DFn, Dfd	10.29, 4, 2				F, DFn, Dfd	9.452, 4, 2
P value	0.07				P value	0.181				P value	0.2
P value summary	ns				P value summary	ns				P value summary	ns
Significantly different (P < 0.05)?	No				Significantly different (P < 0.05)?	No				Significantly different (P < 0.05)?	No
Data analyzed					Data analyzed					Data analyzed
Sample size, column A	5				Sample size, column A	5				Sample size, column A	5
Sample size, column B	3				Sample size, column C	3				Sample size, column D	3

## Sheet: Fig 5I
Micrograph	Random	Filaments	Anchoring	Bridging	Flanking	Zippering	Binding		Bridging+Zippering		(Bridging+Zippering)/Binding %
A4_JB_LactB_WT_PCPEPICL__002.png	0247.png	5	0	0	4	1	5		1		20
A4_JB_LactB_WT_PCPEPICL__003.png	0248.png	5	0	0	1	0	1		0		0
A4_JB_LactB_WT_PCPEPICL__004.png	0249.png	9	0	0	3	1	4		1		25
A4_JB_LactB_WT_PCPEPICL__006.png	0250.png	3	1	0	1	0	2		0		0
A4_JB_LactB_WT_PCPEPICL__007.png	0251.png	4	0	1	2	0	3		1		33.3333
A4_JB_LactB_WT_PCPEPICL__008.png	0252.png	2	0	0	1	0	1		0		0
A4_JB_LactB_WT_PCPEPICL__009.png	0253.png	5	0	1	0	1	2		2		100
A4_JB_LactB_WT_PCPEPICL__010.png	0254.png	5	0	2	0	0	2		2		100
A4_JB_LactB_WT_PCPEPICL__011.png	0255.png	2	0	1	0	0	1		1		100
A4_JB_LactB_WT_PCPEPICL__012.png	0256.png	4	0	0	2	0	2		0		0
A4_JB_LactB_WT_PCPEPICL__013.png	0257.png	1	0	1	0	0	1		1		100
A5_JB_LactB_WT_PCPEPICL__002.png	0258.png	6	1	0	1	0	2		0		0
A5_JB_LactB_WT_PCPEPICL__003.png	0259.png	5	0	0	1	0	1		0		0
A5_JB_LactB_WT_PCPEPICL__005.png	0260.png	4	0	0	1	0	1		0		0
A5_JB_LactB_WT_PCPEPICL__007.png	0261.png	3	0	1	0	0	1		1		100
A5_JB_LactB_WT_PCPEPICL__008.png	0262.png	10	1	1	0	0	2		1		50
A5_JB_LactB_WT_PCPEPICL__009.png	0263.png	5	1	0	1	0	2		0		0
A5_JB_LactB_WT_PCPEPICL__010.png	0264.png	3	0	0	2	1	3		1		33.3333
A5_JB_LactB_WT_PCPEPICL__011.png	0265.png	6	1	0	1	0	2		0		0
A5_JB_LactB_WT_PCPEPICL__012.png	0266.png	8	1	0	1	0	2		0		0
A5_JB_LactB_WT_PCPEPICL__013.png	0267.png	7	1	0	1	0	2		0		0
A5_JB_LactB_WT_PCPEPICL__014.png	0268.png	7	0	1	0	0	1		1		100
A5_JB_LactB_WT_PCPEPICL__015.png	0269.png	6	0	2	0	1	3		3		100
A5_JB_LactB_WT_PCPEPICL__016.png	0270.png	6	1	2	1	0	4		2		50
A5_JB_LactB_WT_PCPEPICL__017.png	0271.png	9	2	0	2	0	4		0		0
A5_JB_LactB_WT_PCPEPICL__018.png	0272.png	6	0	0	2	0	2		0		0
A5_JB_LactB_WT_PCPEPICL__019.png	0273.png	3	0	0	1	0	1		0		0
A5_JB_LactB_WT_PCPEPICL__020.png	0274.png	4	1	0	1	0	2		0		0
A5_JB_LactB_WT_PCPEPICL__021.png	0275.png	5	0	0	2	0	2		0		0
A5_JB_LactB_WT_PCPEPICL__022.png	0276.png	4	0	1	1	0	2		1		50
C1_LactB_WT_PCPEPICL__008.png	0277.png	6	1	0	0	0	1		0		0
C1_LactB_WT_PCPEPICL__009.png	0278.png	3	1	0	1	0	2		0		0
C1_LactB_WT_PCPEPICL__010.png	0279.png	5	1	0	1	0	2		0		0
C1_LactB_WT_PCPEPICL__011.png	0280.png	5	0	0	1	0	1		0		0
C1_LactB_WT_PCPEPICL__012.png	0281.png	3	1	0	1	0	2		0		0
C1_LactB_WT_PCPEPICL__013.png	0282.png	3	1	0	0	0	1		0		0
C1_LactB_WT_PCPEPICL__014.png	0283.png	5	0	0	0	0	0		0		#DIV/0!
C1_LactB_WT_PCPEPICL__015.png	0284.png	6	2	0	1	0	3		0		0
C1_LactB_WT_PCPEPICL__016.png	0285.png	10	2	0	0	0	2		0		0
C1_LactB_WT_PCPEPICL__017.png	0286.png	8	1	0	1	0	2		0		0
C1_LactB_WT_PCPEPICL__018.png	0287.png	8	1	0	1	1	3		1		33.3333
C1_LactB_WT_PCPEPICL__019.png	0288.png	4	0	1	0	0	1		1		100
C1_LactB_WT_PCPEPICL__020.png	0289.png	7	0	1	0	0	1		1		100
C1_LactB_WT_PCPEPICL__021.png	0290.png	12	2	0	1	0	3		0		0
C1_LactB_WT_PCPEPICL__022.png	0291.png	7	2	0	0	0	2		0		0
C1_LactB_WT_PCPEPICL__023.png	0292.png	5	2	0	0	0	2		0		0
C1_LactB_WT_PCPEPICL__024.png	0293.png	7	2	1	0	0	3		1		33.3333
C1_LactB_WT_PCPEPICL__025.png	0294.png	10	2	0	0	0	2		0		0
C1_LactB_WT_PCPEPICL__026.png	0295.png	5	1	0	0	0	1		0		0
C1_LactB_WT_PCPEPICL__027.png	0296.png	8	1	0	0	0	1		0		0
C1_LactB_WT_PCPEPICL__028.png	0297.png	4	1	0	1	0	2		0		0
C6_LactB_WT_PCPEPICL_017.png	0446.png	3	0	0	0	0	0		0		#DIV/0!
C6_LactB_WT_PCPEPICL_018.png	0447.png	1	0	0	0	0	0		0		#DIV/0!
C6_LactB_WT_PCPEPICL_019.png	0448.png	1	0	0	1	0	1		0		0
C6_LactB_WT_PCPEPICL_020.png	0449.png	3	1	0	0	0	1		0		0
C6_LactB_WT_PCPEPICL_021.png	0450.png	4	2	0	0	1	3		1		33.3333
C6_LactB_WT_PCPEPICL_022.png	0451.png	1	0	0	0	0	0		0		#DIV/0!
C6_LactB_WT_PCPEPICL_023.png	0452.png	1	1	0	0	0	1		0		0
C6_LactB_WT_PCPEPICL_024.png	0453.png	4	2	2	0	0	4		2		50
C6_LactB_WT_PCPEPICL_025.png	0454.png	2	0	1	1	0	2		1		50
C6_LactB_WT_PCPEPICL_026.png	0455.png	1	0	0	0	0	0		0		#DIV/0!
C6_LactB_WT_PCPEPICL_027.png	0456.png	0	0	0	0	0	0		0		#DIV/0!
C6_LactB_WT_PCPEPICL_028.png	0457.png	2	1	0	0	0	1		0		0
C6_LactB_WT_PCPEPICL_029.png	0458.png	4	1	0	3	0	4		0		0
C6_LactB_WT_PCPEPICL_030.png	0459.png	0	0	0	0	0	0		0		#DIV/0!
C6_LactB_WT_PCPEPICL_031.png	0460.png	3	0	0	0	0	0		0		#DIV/0!
C6_LactB_WT_PCPEPICL_032.png	0461.png	1	1	0	0	0	1		0		0
C6_LactB_WT_PCPEPICL_033.png	0462.png	5	1	0	1	0	2		0		0
C6_LactB_WT_PCPEPICL_034.png	0463.png	2	1	0	1	0	2		0		0
C6_LactB_WT_PCPEPICL_035.png	0464.png	1	0	1	0	0	1		1		100
C6_LactB_WT_PCPEPICL_036.png	0465.png	2	2	0	0	0	2		0		0
C6_LactB_WT_PCPEPICL_037.png	0466.png	4	1	2	1	0	4		2		50
C6_LactB_WT_PCPEPICL_038.png	0467.png	4	1	1	0	0	2		1		50
005_C1_LACTB_WT_lipo_trtmnt_001.png	0468.png	9	3	0	3	0	6		0		0
005_C1_LACTB_WT_lipo_trtmnt_002.png	0469.png	12	0	1	2	1	4		2		50
005_C1_LACTB_WT_lipo_trtmnt_003.png	0470.png	8	3	0	0	1	4		1		25
005_C1_LACTB_WT_lipo_trtmnt_004.png	0471.png	10	2	0	2	0	4		0		0
005_C1_LACTB_WT_lipo_trtmnt_005.png	0472.png	11	0	1	3	0	4		1		25
005_C1_LACTB_WT_lipo_trtmnt_006.png	0473.png	11	4	0	0	0	4		0		0
005_C1_LACTB_WT_lipo_trtmnt_007.png	0474.png	7	2	0	0	0	2		0		0
005_C1_LACTB_WT_lipo_trtmnt_008.png	0475.png	8	2	1	0	0	3		1		33.3333
005_C1_LACTB_WT_lipo_trtmnt_009.png	0476.png	5	2	0	1	1	4		1		25
005_C1_LACTB_WT_lipo_trtmnt_010.png	0477.png	6	2	1	0	0	3		1		33.3333
005_C1_LACTB_WT_lipo_trtmnt_011.png	0478.png	4	1	1	0	0	2		1		50
005_C1_LACTB_WT_lipo_trtmnt_012.png	0479.png	6	0	0	3	0	3		0		0
005_C1_LACTB_WT_lipo_trtmnt_013.png	0480.png	9	3	0	1	0	4		0		0
005_C1_LACTB_WT_lipo_trtmnt_014.png	0481.png	6	2	0	0	0	2		0		0
005_C1_LACTB_WT_lipo_trtmnt_015.png	0482.png	6	1	2	0	1	4		3		75
005_C1_LACTB_WT_lipo_trtmnt_016.png	0483.png	10	1	0	0	1	2		1		50
005_C1_LACTB_WT_lipo_trtmnt_017.png	0484.png	13	4	0	0	1	5		1		20
005_C1_LACTB_WT_lipo_trtmnt_018.png	0485.png	8	2	0	2	0	4		0		0
005_C1_LACTB_WT_lipo_trtmnt_019.png	0486.png	7	2	1	2	0	5		1		20
005_C1_LACTB_WT_lipo_trtmnt_020.png	0487.png	11	1	1	2	0	4		1		25
005_C1_LACTB_WT_lipo_trtmnt_021.png	0488.png	10	0	0	1	0	1		0		0
005_C1_LACTB_WT_lipo_trtmnt_022.png	0489.png	5	1	0	0	0	1		0		0
005_C1_LACTB_WT_lipo_trtmnt_023.png	0490.png	8	1	1	0	0	2		1		50
005_C1_LACTB_WT_lipo_trtmnt_024.png	0491.png	11	4	0	0	0	4		0		0
005_C1_LACTB_WT_lipo_trtmnt_025.png	0492.png	11	2	0	0	0	2		0		0
005_C1_LACTB_WT_lipo_trtmnt_026.png	0493.png	7	1	1	1	0	3		1		33.3333
005_C1_LACTB_WT_lipo_trtmnt_027.png	0494.png	7	2	0	1	0	3		0		0
005_C1_LACTB_WT_lipo_trtmnt_028.png	0495.png	9	2	0	0	0	2		0		0
005_C1_LACTB_WT_lipo_trtmnt_029.png	0496.png	5	2	0	0	0	2		0		0
005_C1_LACTB_WT_lipo_trtmnt_030.png	0497.png	9	3	0	0	0	3		0		0
005_C1_LACTB_WT_lipo_trtmnt_031.png	0498.png	5	0	1	0	0	1		1		100
005_C1_LACTB_WT_lipo_trtmnt_032.png	0499.png	6	1	1	0	0	2		1		50
005_C1_LACTB_WT_lipo_trtmnt_033.png	0500.png	8	2	0	0	0	2		0		0
005_C1_LACTB_WT_lipo_trtmnt_034.png	0501.png	8	3	0	0	1	4		1		25
005_C1_LACTB_WT_lipo_trtmnt_035.png	0502.png	8	0	0	1	0	1		0		0
005_C1_LACTB_WT_lipo_trtmnt_036.png	0503.png	8	0	1	0	0	1		1		100
005_C1_LACTB_WT_lipo_trtmnt_037.png	0504.png	7	3	1	0	0	4		1		25
005_C1_LACTB_WT_lipo_trtmnt_038.png	0505.png	9	1	0	2	0	3		0		0
005_C1_LACTB_WT_lipo_trtmnt_039.png	0506.png	8	2	1	0	0	3		1		33.3333
005_C1_LACTB_WT_lipo_trtmnt_040.png	0507.png	12	4	0	0	0	4		0		0
005_C1_LACTB_WT_lipo_trtmnt_041.png	0508.png	9	3	0	0	0	3		0		0
005_C1_LactB_WT_PCPEPICL_001.png	0520.png	8	1	0	3	0	4		0		0
005_C1_LactB_WT_PCPEPICL_002.png	0521.png	3	1	0	0	0	1		0		0
005_C1_LactB_WT_PCPEPICL_003.png	0522.png	6	0	0	1	0	1		0		0
005_C1_LactB_WT_PCPEPICL_004.png	0523.png	7	2	1	0	0	3		1		33.3333
005_C1_LactB_WT_PCPEPICL_005.png	0524.png	16	1	0	4	0	5		0		0
005_C1_LactB_WT_PCPEPICL_006.png	0525.png	8	1	1	1	0	3		1		33.3333
005_C1_LactB_WT_PCPEPICL_007.png	0526.png	5	1	0	2	0	3		0		0
005_C1_LactB_WT_PCPEPICL_008.png	0527.png	8	1	0	1	0	2		0		0
005_C1_LactB_WT_PCPEPICL_009.png	0528.png	8	1	0	0	0	1		0		0
005_C1_LactB_WT_PCPEPICL_010.png	0529.png	8	1	0	2	1	4		1		25
005_C1_LactB_WT_PCPEPICL_011.png	0530.png	3	1	0	0	0	1		0		0
005_C1_LactB_WT_PCPEPICL_012.png	0531.png	4	0	0	1	0	1		0		0
005_C1_LactB_WT_PCPEPICL_013.png	0532.png	4	0	1	0	0	1		1		100
005_C1_LactB_WT_PCPEPICL_014.png	0533.png	6	3	0	1	0	4		0		0
005_C1_LactB_WT_PCPEPICL_015.png	0534.png	8	2	2	0	0	4		2		50
005_C1_LactB_WT_PCPEPICL_016.png	0535.png	7	0	1	3	0	4		1		25
005_C1_LactB_WT_PCPEPICL_017.png	0536.png	6	1	0	0	0	1		0		0
005_C1_LactB_WT_PCPEPICL_018.png	0537.png	8	2	0	0	0	2		0		0
005_C1_LactB_WT_PCPEPICL_019.png	0538.png	7	1	0	0	0	1		0		0
005_C1_LactB_WT_PCPEPICL_020.png	0539.png	4	0	0	0	1	1		1		100
005_C1_LactB_WT_PCPEPICL_021.png	0540.png	4	2	0	1	0	3		0		0
005_C1_LactB_WT_PCPEPICL_022.png	0541.png	5	0	0	1	0	1		0		0
005_C1_LactB_WT_PCPEPICL_023.png	0542.png	5	0	0	1	0	1		0		0
005_C1_LactB_WT_PCPEPICL_024.png	0543.png	5	2	0	0	0	2		0		0
005_C1_LactB_WT_PCPEPICL_025.png	0544.png	10	2	0	1	0	3		0		0
005_C1_LactB_WT_PCPEPICL_026.png	0545.png	2	0	0	1	0	1		0		0
005_C1_LactB_WT_PCPEPICL_027.png	0546.png	3	0	1	0	0	1		1		100
005_C1_LactB_WT_PCPEPICL_028.png	0547.png	4	1	0	1	0	2		0		0
005_C1_LactB_WT_PCPEPICL_029.png	0548.png	4	0	0	0	0	0		0		#DIV/0!
005_C1_LactB_WT_PCPEPICL_030.png	0549.png	3	1	0	0	1	2		1		50
005_C1_LactB_WT_PCPEPICL_032.png	0551.png	6	0	1	1	0	2		1		50
005_B6_LactB_WT_PCPEPICL_001.png	0645.png	46	8	1	7	0	16		1		6.25
005_B6_LactB_WT_PCPEPICL_002.png	0646.png	48	12	1	2	0	15		1		6.66667
005_B6_LactB_WT_PCPEPICL_003.png	0647.png	52	5	2	9	1	17		3		17.6471
B7_LactB_254-285_lipo.treatment_001.png	022.png	12	1	0	1	0	2		0		0
B7_LactB_254-285_lipo.treatment_002.png	023.png	10	3	0	1	0	4		0		0
B7_LactB_254-285_lipo.treatment_003.png	024.png	11	1	0	1	0	2		0		0
B7_LactB_254-285_lipo.treatment_004.png	025.png	20	4	0	5	0	9		0		0
B7_LactB_254-285_lipo.treatment_005.png	026.png	25	4	0	2	0	6		0		0
B7_LactB_254-285_lipo.treatment_006.png	027.png	16	3	0	3	0	6		0		0
B7_LactB_254-285_lipo.treatment_007.png	028.png	13	1	0	2	0	3		0		0
B7_LactB_254-285_lipo.treatment_008.png	029.png	10	0	0	2	0	2		0		0
B7_LactB_254-285_lipo.treatment_009.png	030.png	9	3	0	1	0	4		0		0
B7_LactB_254-285_lipo.treatment_010.png	031.png	6	2	1	0	0	3		1		33.3333
B7_LactB_254-285_lipo.treatment_011.png	032.png	20	1	0	1	0	2		0		0
B7_LactB_254-285_lipo.treatment_012.png	033.png	16	3	0	3	0	6		0		0
B7_LactB_254-285_lipo.treatment_013.png	034.png	21	1	0	3	0	4		0		0
B7_LactB_254-285_lipo.treatment_014.png	035.png	13	0	0	3	0	3		0		0
B7_LactB_254-285_lipo.treatment_015.png	036.png	29	2	0	4	0	6		0		0
B7_LactB_254-285_lipo.treatment_016.png	037.png	25	3	0	1	0	4		0		0
B7_LactB_254-285_lipo.treatment_017.png	038.png	32	6	0	1	0	7		0		0
B7_LactB_254-285_lipo.treatment_018.png	039.png	32	5	0	2	0	7		0		0
B7_LactB_254-285_lipo.treatment_019.png	040.png	10	1	0	3	0	4		0		0
B7_LactB_254-285_lipo.treatment_020.png	041.png	13	1	0	1	0	2		0		0
B9_LactB_254-285_lipo.treatment_006.png	047.png	11	1	0	1	0	2		0		0
B9_LactB_254-285_lipo.treatment_007.png	048.png	11	2	0	1	0	3		0		0
B9_LactB_254-285_lipo.treatment_008.png	049.png	14	1	0	1	0	2		0		0
B9_LactB_254-285_lipo.treatment_009.png	050.png	12	3	0	1	0	4		0		0
B9_LactB_254-285_lipo.treatment_010.png	051.png	12	2	0	1	0	3		0		0
B9_LactB_254-285_lipo.treatment_011.png	052.png	8	2	0	2	0	4		0		0
B9_LactB_254-285_lipo.treatment_012.png	053.png	16	1	1	2	0	4		1		25
B9_LactB_254-285_lipo.treatment_013.png	054.png	13	0	0	1	0	1		0		0
B9_LactB_254-285_lipo.treatment_014.png	055.png	4	0	0	1	0	1		0		0
B9_LactB_254-285_lipo.treatment_015.png	056.png	10	1	0	2	1	4		1		25
B9_LactB_254-285_lipo.treatment_016.png	057.png	16	3	0	2	1	6		1		16.6667
B9_LactB_254-285_lipo.treatment_017.png	058.png	14	1	0	1	0	2		0		0
B9_LactB_254-285_lipo.treatment_018.png	059.png	5	2	0	0	0	2		0		0
B9_LactB_254-285_lipo.treatment_019.png	060.png	9	1	1	1	0	3		1		33.3333
B9_LactB_254-285_lipo.treatment_020.png	061.png	16	3	0	0	0	3		0		0
B9_LactB_254-285_lipo.treatment_021.png	062.png	10	1	0	2	0	3		0		0
B9_LactB_254-285_lipo.treatment_022.png	063.png	16	2	0	3	0	5		0		0
B9_LactB_254-285_lipo.treatment_023.png	064.png	24	4	1	3	0	8		1		12.5
B9_LactB_254-285_lipo.treatment_024.png	065.png	11	1	0	1	0	2		0		0
B9_LactB_254-285_lipo.treatment_025.png	066.png	7	2	0	1	0	3		0		0
D6_LactB_254-285_lipo.treatment_001.png	0169.png	20	6	0	1	0	7		0		0
D6_LactB_254-285_lipo.treatment_002.png	0170.png	22	4	0	5	0	9		0		0
D6_LactB_254-285_lipo.treatment_003.png	0171.png	47	3	0	4	0	7		0		0
D6_LactB_254-285_lipo.treatment_004.png	0172.png	25	3	0	4	0	7		0		0
D6_LactB_254-285_lipo.treatment_005.png	0173.png	26	4	0	4	0	8		0		0
D6_LactB_254-285_lipo.treatment_006.png	0174.png	15	3	0	2	0	5		0		0
D6_LactB_254-285_lipo.treatment_007.png	0175.png	24	8	0	2	0	10		0		0
D6_LactB_254-285_lipo.treatment_008.png	0176.png	17	3	0	1	0	4		0		0
D6_LactB_254-285_lipo.treatment_009.png	0177.png	31	9	0	3	0	12		0		0
D6_LactB_254-285_lipo.treatment_010.png	0178.png	37	11	1	6	0	18		1		5.55556
D6_LactB_254-285_lipo.treatment_011.png	0179.png	28	6	0	3	0	9		0		0
D6_LactB_254-285_lipo.treatment_012.png	0180.png	34	5	0	5	0	10		0		0
D6_LactB_254-285_lipo.treatment_014.png	0182.png	38	3	1	3	0	7		1		14.2857
D6_LactB_254-285_lipo.treatment_015.png	0183.png	32	3	0	7	1	11		1		9.09091
D6_LactB_254-285_lipo.treatment_018.png	0186.png	22	3	0	3	0	6		0		0
B2_LactB_259-266_lipo.treatment_001.png	068.png	53	6	0	5	0	11		0		0
B2_LactB_259-266_lipo.treatment_002.png	069.png	50	5	1	4	0	10		1		10
B2_LactB_259-266_lipo.treatment_003.png	070.png	46	7	0	2	0	9		0		0
B2_LactB_259-266_lipo.treatment_004.png	071.png	45	8	2	1	0	11		2		18.1818
B2_LactB_259-266_lipo.treatment_005.png	072.png	38	7	0	3	1	11		1		9.09091
B2_LactB_259-266_lipo.treatment_006.png	073.png	54	12	2	8	0	22		2		9.09091
B2_LactB_259-266_lipo.treatment_007.png	074.png	49	12	1	6	0	19		1		5.26316
B2_LactB_259-266_lipo.treatment_012.png	079.png	43	6	1	3	0	10		1		10
C2_LactB_259-266_lipo.treatment_001.png	088.png	49	7	1	8	0	16		1		6.25
C2_LactB_259-266_lipo.treatment_003.png	090.png	54	8	0	5	0	13		0		0
C2_LactB_259-266_lipo.treatment_004.png	091.png	73	10	0	6	0	16		0		0
C2_LactB_259-266_lipo.treatment_005.png	092.png	56	11	0	1	0	12		0		0
D2_LactB_259-266_lipo_treatment_001.png	0129.png	41	4	1	3	0	8		1		12.5
D2_LactB_259-266_lipo_treatment_002.png	0130.png	33	2	0	4	0	6		0		0
D2_LactB_259-266_lipo_treatment_003.png	0131.png	26	7	0	1	0	8		0		0
D2_LactB_259-266_lipo_treatment_004.png	0132.png	47	9	0	3	0	12		0		0
D2_LactB_259-266_lipo_treatment_005.png	0133.png	40	9	1	1	0	11		1		9.09091
D2_LactB_259-266_lipo_treatment_006.png	0134.png	34	5	0	1	0	6		0		0
D2_LactB_259-266_lipo_treatment_007.png	0135.png	32	5	1	1	0	7		1		14.2857
D2_LactB_259-266_lipo_treatment_008.png	File_0d8ec544_8dc1_4f3e_b280_dae6a7281237.png	41	10	1	3	1	15		2		13.3333
D2_LactB_259-266_lipo_treatment_009.png	0136.png	39	10	2	0	0	12		2		16.6667
D2_LactB_259-266_lipo_treatment_010.png	0137.png	32	6	0	3	0	9		0		0
D2_LactB_259-266_lipo_treatment_017.png	File_005c26a5_56de_4ebb_b34c_ae5d3687cf7f.png	25	5	1	3	0	9		1		11.1111
B3_LactB_274-284_lipo.treatment_021.png	01.png	44	9	0	11	0	20		0		0
B3_LactB_274-284_lipo.treatment_022.png	02.png	40	3	0	11	0	14		0		0
B3_LactB_274-284_lipo.treatment_023.png	03.png	52	13	0	7	0	20		0		0
B3_LactB_274-284_lipo.treatment_025.png	05.png	45	6	1	13	0	20		1		5
B3_LactB_274-284_lipo.treatment_027.png	07.png	42	7	1	6	0	14		1		7.14286
B3_LactB_274-284_lipo.treatment_028.png	08.png	42	11	1	3	1	16		2		12.5
B3_LactB_274-284_lipo.treatment_031.png	011.png	30	2	0	6	0	8		0		0
B3_LactB_274-284_lipo.treatment_032.png	012.png	42	10	0	8	2	20		2		10
B3_LactB_274-284_lipo.treatment_035.png	015.png	43	12	2	3	0	17		2		11.7647
C3_LactB_274-284_lipo_treatments_001.png	0106.png	51	9	2	3	4	18		6		33.3333
C3_LactB_274-284_lipo_treatments_002.png	0107.png	50	6	0	4	4	14		4		28.5714
C3_LactB_274-284_lipo_treatments_003.png	0108.png	42	6	2	5	1	14		3		21.4286
C3_LactB_274-284_lipo_treatments_004.png	File_005aa63b_b554_4315_b328_467f11efd406.png	47	12	2	8	1	23		3		13.0435
C3_LactB_274-284_lipo_treatments_005.png	0109.png	44	8	0	8	0	16		0		0
C3_LactB_274-284_lipo_treatments_007.png	0110.png	49	7	8		0	15		8		53.3333
D3_LactB_274-284_lipo.treatment_001.png	0148.png	31	5	0	2	0	7		0		0
D3_LactB_274-284_lipo.treatment_002.png	0149.png	45	10	1	4	1	16		2		12.5
D3_LactB_274-284_lipo.treatment_003.png	0150.png	39	5	0	3	0	8		0		0
D3_LactB_274-284_lipo.treatment_004.png	0151.png	41	5	0	4	0	9		0		0
D3_LactB_274-284_lipo.treatment_005.png	0152.png	37	6	0	4	0	10		0		0
D3_LactB_274-284_lipo.treatment_006.png	0153.png	42	8	0	2	0	10		0		0
D3_LactB_274-284_lipo.treatment_007.png	0154.png	35	8	0	3	0	11		0		0
D3_LactB_274-284_lipo.treatment_008.png	0155.png	31	5	0	5	0	10		0		0
D3_LactB_274-284_lipo.treatment_009.png	0156.png	36	5	0	2	0	7		0		0
Micrograph	Random	Filaments	Anchoring	Bridging	Flanking	Zippering	Binding		Bridging+Zippering		(Bridging+Zippering)/Binding %			Standard Error of the Mean
WT LACTB + PCPEPICL		1000	177	52	121	18	368		70		19.0217			4.59036
1		45	1	6	14	3	24		9		37.5
2		107	10	8	19	2	39		10		25.641
3		653	126	27	62	11	226		38		16.8142
4		49	15	7	8	1	31		8		25.8065
5		146	25	4	18	1	48		5		10.4167
L6 LACTB + PCPEPICL		1000	152	6	120	3	281		9		3.20285			1.8244
1		343	45	1	40	0	86		1		1.16279
2		239	33	3	27	2	65		5		7.69231
3		418	74	2	53	1	130		3		2.30769
K259-K266 LACTB + PCPEPICL		1000	171	15	75	2	263		17		6.46388			2.05854
1		378	63	7	32	1	103		8		7.76699
2		232	36	1	20	0	57		1		1.75439
3		390	72	7	23	1	103		8		7.76699
K274 - K284 LACTB + PCPEPICL		1000	178	20	125	14	337		34		10.089			6.78549
1		380	73	5	68	3	149		8		5.36913
2		283	48	14	28	10	100		24		24
3		337	57	1	29	1	88		2		2.27273
Table Analyzed	Data 1				Table Analyzed	Data 1				Table Analyzed	Data 1
Column E	K274-K284 Mut				Column F	K259 - K266 Mut				Column G	L6
vs.	vs.				vs.	vs.				vs.	vs.
Column A	PC:PE:PI:CL				Column A	PC:PE:PI:CL				Column A	PC:PE:PI:CL
Unpaired t test with Welch's correction					Unpaired t test with Welch's correction					Unpaired t test with Welch's correction
P value	0.2				P value	0.02				P value	0.01
P value summary	ns				P value summary	*				P value summary	*
Significantly different (P < 0.05)?	No				Significantly different (P < 0.05)?	Yes				Significantly different (P < 0.05)?	Yes
One- or two-tailed P value?	Two-tailed				One- or two-tailed P value?	Two-tailed				One- or two-tailed P value?	Two-tailed
Welch-corrected t, df	t=1.549, df=3.846				Welch-corrected t, df	t=3.488, df=5.289				Welch-corrected t, df	t=3.894, df=5.294
How big is the difference?					How big is the difference?					How big is the difference?
Mean of column A	23.24				Mean of column A	23.24				Mean of column A	23.24
Mean of column E	10.55				Mean of column F	5.763				Mean of column G	3.72
Difference between means (E - A) ¬± SEM	-12.69 ¬± 8.193				Difference between means (F - A) ¬± SEM	-17.47 ¬± 5.010				Difference between means (G - A) ¬± SEM	-19.52 ¬± 5.012
95% confidence interval	-35.80 to 10.42				95% confidence interval	-30.14 to -4.803				95% confidence interval	-32.19 to -6.845
R squared (eta squared)	0.3841				R squared (eta squared)	0.697				R squared (eta squared)	0.7412
F test to compare variances					F test to compare variances					F test to compare variances
F, DFn, Dfd	1.311, 2, 4				F, DFn, Dfd	8.721, 4, 2				F, DFn, Dfd	8.670, 4, 2
P value	0.73				P value	0.21				P value	0.21
P value summary	ns				P value summary	ns				P value summary	ns
Significantly different (P < 0.05)?	No				Significantly different (P < 0.05)?	No				Significantly different (P < 0.05)?	No
Data analyzed					Data analyzed					Data analyzed
Sample size, column A	5				Sample size, column A	5				Sample size, column A	5
Sample size, column E	3				Sample size, column F	3				Sample size, column G	3

## Sheet: S7C Fig
Micrograph	Random	Filaments	Anchoring	Bridging	Flanking	Zippering	Binding				Binding/Filaments %
A4_JB_LactB_WT_PCPEPICL__002.png	0247.png	5	0	0	4	1	5				100
A4_JB_LactB_WT_PCPEPICL__003.png	0248.png	5	0	0	1	0	1				20
A4_JB_LactB_WT_PCPEPICL__004.png	0249.png	9	0	0	3	1	4				44.4444
A4_JB_LactB_WT_PCPEPICL__006.png	0250.png	3	1	0	1	0	2				66.6667
A4_JB_LactB_WT_PCPEPICL__007.png	0251.png	4	0	1	2	0	3				75
A4_JB_LactB_WT_PCPEPICL__008.png	0252.png	2	0	0	1	0	1				50
A4_JB_LactB_WT_PCPEPICL__009.png	0253.png	5	0	1	0	1	2				40
A4_JB_LactB_WT_PCPEPICL__010.png	0254.png	5	0	2	0	0	2				40
A4_JB_LactB_WT_PCPEPICL__011.png	0255.png	2	0	1	0	0	1				50
A4_JB_LactB_WT_PCPEPICL__012.png	0256.png	4	0	0	2	0	2				50
A4_JB_LactB_WT_PCPEPICL__013.png	0257.png	1	0	1	0	0	1				100
A5_JB_LactB_WT_PCPEPICL__002.png	0258.png	6	1	0	1	0	2				33.3333
A5_JB_LactB_WT_PCPEPICL__003.png	0259.png	5	0	0	1	0	1				20
A5_JB_LactB_WT_PCPEPICL__005.png	0260.png	4	0	0	1	0	1				25
A5_JB_LactB_WT_PCPEPICL__007.png	0261.png	3	0	1	0	0	1				33.3333
A5_JB_LactB_WT_PCPEPICL__008.png	0262.png	10	1	1	0	0	2				20
A5_JB_LactB_WT_PCPEPICL__009.png	0263.png	5	1	0	1	0	2				40
A5_JB_LactB_WT_PCPEPICL__010.png	0264.png	3	0	0	2	1	3				100
A5_JB_LactB_WT_PCPEPICL__011.png	0265.png	6	1	0	1	0	2				33.3333
A5_JB_LactB_WT_PCPEPICL__012.png	0266.png	8	1	0	1	0	2				25
A5_JB_LactB_WT_PCPEPICL__013.png	0267.png	7	1	0	1	0	2				28.5714
A5_JB_LactB_WT_PCPEPICL__014.png	0268.png	7	0	1	0	0	1				14.2857
A5_JB_LactB_WT_PCPEPICL__015.png	0269.png	6	0	2	0	1	3				50
A5_JB_LactB_WT_PCPEPICL__016.png	0270.png	6	1	2	1	0	4				66.6667
A5_JB_LactB_WT_PCPEPICL__017.png	0271.png	9	2	0	2	0	4				44.4444
A5_JB_LactB_WT_PCPEPICL__018.png	0272.png	6	0	0	2	0	2				33.3333
A5_JB_LactB_WT_PCPEPICL__019.png	0273.png	3	0	0	1	0	1				33.3333
A5_JB_LactB_WT_PCPEPICL__020.png	0274.png	4	1	0	1	0	2				50
A5_JB_LactB_WT_PCPEPICL__021.png	0275.png	5	0	0	2	0	2				40
A5_JB_LactB_WT_PCPEPICL__022.png	0276.png	4	0	1	1	0	2				50
C1_LactB_WT_PCPEPICL__008.png	0277.png	6	1	0	0	0	1				16.6667
C1_LactB_WT_PCPEPICL__009.png	0278.png	3	1	0	1	0	2				66.6667
C1_LactB_WT_PCPEPICL__010.png	0279.png	5	1	0	1	0	2				40
C1_LactB_WT_PCPEPICL__011.png	0280.png	5	0	0	1	0	1				20
C1_LactB_WT_PCPEPICL__012.png	0281.png	3	1	0	1	0	2				66.6667
C1_LactB_WT_PCPEPICL__013.png	0282.png	3	1	0	0	0	1				33.3333
C1_LactB_WT_PCPEPICL__014.png	0283.png	5	0	0	0	0	0				0
C1_LactB_WT_PCPEPICL__015.png	0284.png	6	2	0	1	0	3				50
C1_LactB_WT_PCPEPICL__016.png	0285.png	10	2	0	0	0	2				20
C1_LactB_WT_PCPEPICL__017.png	0286.png	8	1	0	1	0	2				25
C1_LactB_WT_PCPEPICL__018.png	0287.png	8	1	0	1	1	3				37.5
C1_LactB_WT_PCPEPICL__019.png	0288.png	4	0	1	0	0	1				25
C1_LactB_WT_PCPEPICL__020.png	0289.png	7	0	1	0	0	1				14.2857
C1_LactB_WT_PCPEPICL__021.png	0290.png	12	2	0	1	0	3				25
C1_LactB_WT_PCPEPICL__022.png	0291.png	7	2	0	0	0	2				28.5714
C1_LactB_WT_PCPEPICL__023.png	0292.png	5	2	0	0	0	2				40
C1_LactB_WT_PCPEPICL__024.png	0293.png	7	2	1	0	0	3				42.8571
C1_LactB_WT_PCPEPICL__025.png	0294.png	10	2	0	0	0	2				20
C1_LactB_WT_PCPEPICL__026.png	0295.png	5	1	0	0	0	1				20
C1_LactB_WT_PCPEPICL__027.png	0296.png	8	1	0	0	0	1				12.5
C1_LactB_WT_PCPEPICL__028.png	0297.png	4	1	0	1	0	2				50
C6_LactB_WT_PCPEPICL_017.png	0446.png	3	0	0	0	0	0				0
C6_LactB_WT_PCPEPICL_018.png	0447.png	1	0	0	0	0	0				0
C6_LactB_WT_PCPEPICL_019.png	0448.png	1	0	0	1	0	1				100
C6_LactB_WT_PCPEPICL_020.png	0449.png	3	1	0	0	0	1				33.3333
C6_LactB_WT_PCPEPICL_021.png	0450.png	4	2	0	0	1	3				75
C6_LactB_WT_PCPEPICL_022.png	0451.png	1	0	0	0	0	0				0
C6_LactB_WT_PCPEPICL_023.png	0452.png	1	1	0	0	0	1				100
C6_LactB_WT_PCPEPICL_024.png	0453.png	4	2	2	0	0	4				100
C6_LactB_WT_PCPEPICL_025.png	0454.png	2	0	1	1	0	2				100
C6_LactB_WT_PCPEPICL_026.png	0455.png	1	0	0	0	0	0				0
C6_LactB_WT_PCPEPICL_027.png	0456.png	0	0	0	0	0	0				#DIV/0!
C6_LactB_WT_PCPEPICL_028.png	0457.png	2	1	0	0	0	1				50
C6_LactB_WT_PCPEPICL_029.png	0458.png	4	1	0	3	0	4				100
C6_LactB_WT_PCPEPICL_030.png	0459.png	0	0	0	0	0	0				#DIV/0!
C6_LactB_WT_PCPEPICL_031.png	0460.png	3	0	0	0	0	0				0
C6_LactB_WT_PCPEPICL_032.png	0461.png	1	1	0	0	0	1				100
C6_LactB_WT_PCPEPICL_033.png	0462.png	5	1	0	1	0	2				40
C6_LactB_WT_PCPEPICL_034.png	0463.png	2	1	0	1	0	2				100
C6_LactB_WT_PCPEPICL_035.png	0464.png	1	0	1	0	0	1				100
C6_LactB_WT_PCPEPICL_036.png	0465.png	2	2	0	0	0	2				100
C6_LactB_WT_PCPEPICL_037.png	0466.png	4	1	2	1	0	4				100
C6_LactB_WT_PCPEPICL_038.png	0467.png	4	1	1	0	0	2				50
005_C1_LACTB_WT_lipo_trtmnt_001.png	0468.png	9	3	0	3	0	6				66.6667
005_C1_LACTB_WT_lipo_trtmnt_002.png	0469.png	12	0	1	2	1	4				33.3333
005_C1_LACTB_WT_lipo_trtmnt_003.png	0470.png	8	3	0	0	1	4				50
005_C1_LACTB_WT_lipo_trtmnt_004.png	0471.png	10	2	0	2	0	4				40
005_C1_LACTB_WT_lipo_trtmnt_005.png	0472.png	11	0	1	3	0	4				36.3636
005_C1_LACTB_WT_lipo_trtmnt_006.png	0473.png	11	4	0	0	0	4				36.3636
005_C1_LACTB_WT_lipo_trtmnt_007.png	0474.png	7	2	0	0	0	2				28.5714
005_C1_LACTB_WT_lipo_trtmnt_008.png	0475.png	8	2	1	0	0	3				37.5
005_C1_LACTB_WT_lipo_trtmnt_009.png	0476.png	5	2	0	1	1	4				80
005_C1_LACTB_WT_lipo_trtmnt_010.png	0477.png	6	2	1	0	0	3				50
005_C1_LACTB_WT_lipo_trtmnt_011.png	0478.png	4	1	1	0	0	2				50
005_C1_LACTB_WT_lipo_trtmnt_012.png	0479.png	6	0	0	3	0	3				50
005_C1_LACTB_WT_lipo_trtmnt_013.png	0480.png	9	3	0	1	0	4				44.4444
005_C1_LACTB_WT_lipo_trtmnt_014.png	0481.png	6	2	0	0	0	2				33.3333
005_C1_LACTB_WT_lipo_trtmnt_015.png	0482.png	6	1	2	0	1	4				66.6667
005_C1_LACTB_WT_lipo_trtmnt_016.png	0483.png	10	1	0	0	1	2				20
005_C1_LACTB_WT_lipo_trtmnt_017.png	0484.png	13	4	0	0	1	5				38.4615
005_C1_LACTB_WT_lipo_trtmnt_018.png	0485.png	8	2	0	2	0	4				50
005_C1_LACTB_WT_lipo_trtmnt_019.png	0486.png	7	2	1	2	0	5				71.4286
005_C1_LACTB_WT_lipo_trtmnt_020.png	0487.png	11	1	1	2	0	4				36.3636
005_C1_LACTB_WT_lipo_trtmnt_021.png	0488.png	10	0	0	1	0	1				10
005_C1_LACTB_WT_lipo_trtmnt_022.png	0489.png	5	1	0	0	0	1				20
005_C1_LACTB_WT_lipo_trtmnt_023.png	0490.png	8	1	1	0	0	2				25
005_C1_LACTB_WT_lipo_trtmnt_024.png	0491.png	11	4	0	0	0	4				36.3636
005_C1_LACTB_WT_lipo_trtmnt_025.png	0492.png	11	2	0	0	0	2				18.1818
005_C1_LACTB_WT_lipo_trtmnt_026.png	0493.png	7	1	1	1	0	3				42.8571
005_C1_LACTB_WT_lipo_trtmnt_027.png	0494.png	7	2	0	1	0	3				42.8571
005_C1_LACTB_WT_lipo_trtmnt_028.png	0495.png	9	2	0	0	0	2				22.2222
005_C1_LACTB_WT_lipo_trtmnt_029.png	0496.png	5	2	0	0	0	2				40
005_C1_LACTB_WT_lipo_trtmnt_030.png	0497.png	9	3	0	0	0	3				33.3333
005_C1_LACTB_WT_lipo_trtmnt_031.png	0498.png	5	0	1	0	0	1				20
005_C1_LACTB_WT_lipo_trtmnt_032.png	0499.png	6	1	1	0	0	2				33.3333
005_C1_LACTB_WT_lipo_trtmnt_033.png	0500.png	8	2	0	0	0	2				25
005_C1_LACTB_WT_lipo_trtmnt_034.png	0501.png	8	3	0	0	1	4				50
005_C1_LACTB_WT_lipo_trtmnt_035.png	0502.png	8	0	0	1	0	1				12.5
005_C1_LACTB_WT_lipo_trtmnt_036.png	0503.png	8	0	1	0	0	1				12.5
005_C1_LACTB_WT_lipo_trtmnt_037.png	0504.png	7	3	1	0	0	4				57.1429
005_C1_LACTB_WT_lipo_trtmnt_038.png	0505.png	9	1	0	2	0	3				33.3333
005_C1_LACTB_WT_lipo_trtmnt_039.png	0506.png	8	2	1	0	0	3				37.5
005_C1_LACTB_WT_lipo_trtmnt_040.png	0507.png	12	4	0	0	0	4				33.3333
005_C1_LACTB_WT_lipo_trtmnt_041.png	0508.png	9	3	0	0	0	3				33.3333
005_C1_LactB_WT_PCPEPICL_001.png	0520.png	8	1	0	3	0	4				50
005_C1_LactB_WT_PCPEPICL_002.png	0521.png	3	1	0	0	0	1				33.3333
005_C1_LactB_WT_PCPEPICL_003.png	0522.png	6	0	0	1	0	1				16.6667
005_C1_LactB_WT_PCPEPICL_004.png	0523.png	7	2	1	0	0	3				42.8571
005_C1_LactB_WT_PCPEPICL_005.png	0524.png	16	1	0	4	0	5				31.25
005_C1_LactB_WT_PCPEPICL_006.png	0525.png	8	1	1	1	0	3				37.5
005_C1_LactB_WT_PCPEPICL_007.png	0526.png	5	1	0	2	0	3				60
005_C1_LactB_WT_PCPEPICL_008.png	0527.png	8	1	0	1	0	2				25
005_C1_LactB_WT_PCPEPICL_009.png	0528.png	8	1	0	0	0	1				12.5
005_C1_LactB_WT_PCPEPICL_010.png	0529.png	8	1	0	2	1	4				50
005_C1_LactB_WT_PCPEPICL_011.png	0530.png	3	1	0	0	0	1				33.3333
005_C1_LactB_WT_PCPEPICL_012.png	0531.png	4	0	0	1	0	1				25
005_C1_LactB_WT_PCPEPICL_013.png	0532.png	4	0	1	0	0	1				25
005_C1_LactB_WT_PCPEPICL_014.png	0533.png	6	3	0	1	0	4				66.6667
005_C1_LactB_WT_PCPEPICL_015.png	0534.png	8	2	2	0	0	4				50
005_C1_LactB_WT_PCPEPICL_016.png	0535.png	7	0	1	3	0	4				57.1429
005_C1_LactB_WT_PCPEPICL_017.png	0536.png	6	1	0	0	0	1				16.6667
005_C1_LactB_WT_PCPEPICL_018.png	0537.png	8	2	0	0	0	2				25
005_C1_LactB_WT_PCPEPICL_019.png	0538.png	7	1	0	0	0	1				14.2857
005_C1_LactB_WT_PCPEPICL_020.png	0539.png	4	0	0	0	1	1				25
005_C1_LactB_WT_PCPEPICL_021.png	0540.png	4	2	0	1	0	3				75
005_C1_LactB_WT_PCPEPICL_022.png	0541.png	5	0	0	1	0	1				20
005_C1_LactB_WT_PCPEPICL_023.png	0542.png	5	0	0	1	0	1				20
005_C1_LactB_WT_PCPEPICL_024.png	0543.png	5	2	0	0	0	2				40
005_C1_LactB_WT_PCPEPICL_025.png	0544.png	10	2	0	1	0	3				30
005_C1_LactB_WT_PCPEPICL_026.png	0545.png	2	0	0	1	0	1				50
005_C1_LactB_WT_PCPEPICL_027.png	0546.png	3	0	1	0	0	1				33.3333
005_C1_LactB_WT_PCPEPICL_028.png	0547.png	4	1	0	1	0	2				50
005_C1_LactB_WT_PCPEPICL_029.png	0548.png	4	0	0	0	0	0				0
005_C1_LactB_WT_PCPEPICL_030.png	0549.png	3	1	0	0	1	2				66.6667
005_C1_LactB_WT_PCPEPICL_032.png	0551.png	6	0	1	1	0	2				33.3333
005_B6_LactB_WT_PCPEPICL_001.png	0645.png	46	8	1	7	0	16				34.7826
005_B6_LactB_WT_PCPEPICL_002.png	0646.png	48	12	1	2	0	15				31.25
005_B6_LactB_WT_PCPEPICL_003.png	0647.png	52	5	2	9	1	17				32.6923
C6_LactB_WT_PC_001.png	0307.png	53	3	0	12	1	16				30.1887
C6_LactB_WT_PC_002.png	0308.png	57	7	2	5	0	14				24.5614
C6_LactB_WT_PC_003.png	0309.png	89	6	0	9	2	17				19.1011
C6_LactB_WT_PC_004.png	0310.png	68	4	0	7	0	11				16.1765
C6_LactB_WT_PC_005.png	0311.png	65	4	0	11	2	17				26.1538
C8_LactB_WT_PC_001.png	0326.png	23	3	0	2	0	5				21.7391
C8_LactB_WT_PC_002.png	0327.png	30	2	1	6	1	10				33.3333
C8_LactB_WT_PC_003.png	0328.png	27	1	0	4	2	7				25.9259
C8_LactB_WT_PC_004.png	0329.png	25	1	0	5	0	6				24
C8_LactB_WT_PC_005.png	0330.png	26	2	1	4	0	7				26.9231
C8_LactB_WT_PC_006.png	0331.png	30	2	0	5	0	7				23.3333
C8_LactB_WT_PC_007.png	0332.png	28	2	0	3	0	5				17.8571
C8_LactB_WT_PC_008.png	0333.png	25	1	0	5	0	6				24
C8_LactB_WT_PC_009.png	0334.png	42	4	0	5	0	9				21.4286
C8_LactB_WT_PC_010.png	0335.png	30	3	0	7	0	10				33.3333
C8_LactB_WT_PC_011.png	0336.png	25	1	0	5	0	6				24
C8_LactB_WT_PC_012.png	0337.png	31	0	0	5	2	7				22.5806
C9_LactB_WT_PC_001.png	0345.png	31	2	0	3	0	5				16.129
C9_LactB_WT_PC_002.png	0346.png	33	3	0	5	0	8				24.2424
C9_LactB_WT_PC_003.png	0347.png	28	2	0	5	0	7				25
C9_LactB_WT_PC_004.png	0348.png	40	2	0	5	0	7				17.5
C9_LactB_WT_PC_005.png	0349.png	38	0	1	6	0	7				18.4211
C9_LactB_WT_PC_006.png	0350.png	45	5	0	4	0	9				20
C9_LactB_WT_PC_007.png	0351.png	49	8	1	5	0	14				28.5714
C9_LactB_WT_PC_020.png	0364.png	62	2	0	6	0	8				12.9032
A1_LactB_WT_PCPE_001.png	0190.png	15	0	0	2	0	2				13.3333
A1_LactB_WT_PCPE_002.png	0191.png	15	2	0	3	0	5				33.3333
A1_LactB_WT_PCPE_003.png	0192.png	15	0	0	2	0	2				13.3333
A1_LactB_WT_PCPE_004.png	0193.png	16	0	0	1	0	1				6.25
A1_LactB_WT_PCPE_005.png	0194.png	21	1	0	2	0	3				14.2857
A1_LactB_WT_PCPE_006.png	0195.png	10	0	0	3	0	3				30
A1_LactB_WT_PCPE_007.png	0196.png	19	0	0	1	0	1				5.26316
A1_LactB_WT_PCPE_008.png	0197.png	17	0	0	1	0	1				5.88235
A1_LactB_WT_PCPE_009.png	0198.png	20	1	0	2	0	3				15
A1_LactB_WT_PCPE_010.png	0199.png	17	2	0	1	1	4				23.5294
A1_LactB_WT_PCPE_011.png	0200.png	13	1	0	0	0	1				7.69231
A1_LactB_WT_PCPE_012.png	0201.png	6	1	0	0	0	1				16.6667
A1_LactB_WT_PCPE_013.png	0202.png	12	1	0	0	0	1				8.33333
A1_LactB_WT_PCPE_014.png	0203.png	18	2	0	2	0	4				22.2222
A1_LactB_WT_PCPE_015.png	0204.png	21	2	0	1	0	3				14.2857
A1_LactB_WT_PCPE_016.png	0205.png	11	1	1	0	0	2				18.1818
A1_LactB_WT_PCPE_017.png	0206.png	24	1	0	4	1	6				25
A1_LactB_WT_PCPE_018.png	0207.png	14	0	0	1	0	1				7.14286
A1_LactB_WT_PCPE_019.png	0208.png	17	0	0	0	0	0				0
A1_LactB_WT_PCPE__001.png	0423.png	34	0	0	3	0	3				8.82353
A2_LactB_WT_PCPE_001.png	0209.png	20	4	0	3	0	7				35
A2_LactB_WT_PCPE_002.png	0210.png	27	1	0	1	0	2				7.40741
A2_LactB_WT_PCPE_003.png	0211.png	24	2	0	0	1	3				12.5
A2_LactB_WT_PCPE_004.png	0212.png	27	0	0	5	0	5				18.5185
A2_LactB_WT_PCPE_005.png	0213.png	29	2	0	2	0	4				13.7931
A2_LactB_WT_PCPE_006.png	0214.png	25	4	0	1	0	5				20
A2_LactB_WT_PCPE_007.png	0215.png	26	3	0	2	0	5				19.2308
A2_LactB_WT_PCPE_009.png	0217.png	24	1	1	2	0	4				16.6667
A2_LactB_WT_PCPE_010.png	0218.png	28	2	0	4	0	6				21.4286
A2_LactB_WT_PCPE_011.png	0219.png	24	3	0	3	0	6				25
A2_LactB_WT_PCPE_012.png	0220.png	23	2	0	3	0	5				21.7391
A2_LactB_WT_PCPE_013.png	0221.png	25	0	0	2	0	2				8
A2_LactB_WT_PCPE_014.png	0222.png	27	3	0	6	0	9				33.3333
A2_LactB_WT_PCPE_015.png	0223.png	28	2	0	3	0	5				17.8571
A2_LactB_WT_PCPE_016.png	0224.png	31	1	0	2	0	3				9.67742
A2_LactB_WT_PCPE_017.png	0225.png	21	1	0	3	0	4				19.0476
A2_LactB_WT_PCPE_018.png	0226.png	28	2	0	2	0	4				14.2857
A2_LactB_WT_PCPE_019.png	0227.png	19	1	0	2	1	4				21.0526
A3_LactB_WT_PCPE_001.png	0228.png	13	1	0	2	0	3				23.0769
A3_LactB_WT_PCPE_002.png	0229.png	6	0	0	1	0	1				16.6667
A3_LactB_WT_PCPE_003.png	0230.png	9	0	0	1	0	1				11.1111
A3_LactB_WT_PCPE_004.png	0231.png	11	0	0	0	0	0				0
A3_LactB_WT_PCPE_005.png	0232.png	16	1	0	1	0	2				12.5
A3_LactB_WT_PCPE_006.png	0233.png	13	0	0	4	0	4				30.7692
A3_LactB_WT_PCPE_007.png	0234.png	11	1	0	0	0	1				9.09091
A3_LactB_WT_PCPE_008.png	0235.png	8	0	0	0	0	0				0
A3_LactB_WT_PCPE_009.png	0236.png	16	2	0	0	0	2				12.5
A3_LactB_WT_PCPE_010.png	0237.png	9	0	0	1	0	1				11.1111
A3_LactB_WT_PCPE_011.png	0238.png	13	1	0	0	0	1				7.69231
A3_LactB_WT_PCPE_012.png	0239.png	11	2	0	2	0	4				36.3636
A3_LactB_WT_PCPE_013.png	0240.png	10	1	0	1	0	2				20
A3_LactB_WT_PCPE_014.png	0241.png	10	0	0	1	0	1				10
A3_LactB_WT_PCPE_015.png	0242.png	9	2	0	1	0	3				33.3333
A3_LactB_WT_PCPE_016.png	0243.png	13	2	0	3	0	5				38.4615
A3_LactB_WT_PCPE_017.png	0244.png	15	0	0	1	0	1				6.66667
A3_LactB_WT_PCPE_018.png	0245.png	16	0	0	2	0	2				12.5
D1_LactB_WT_PCPEPI_001.png	0365.png	16	0	0	2	0	2				12.5
D1_LactB_WT_PCPEPI_003.png	0367.png	13	1	0	1	0	2				15.3846
D1_LactB_WT_PCPEPI_005.png	0369.png	35	0	0	1	0	1				2.85714
D1_LactB_WT_PCPEPI_006.png	0370.png	35	0	0	0	1	1				2.85714
D1_LactB_WT_PCPEPI_007.png	0371.png	34	1	0	2	0	3				8.82353
D1_LactB_WT_PCPEPI_008.png	0372.png	29	3	0	0	0	3				10.3448
D1_LactB_WT_PCPEPI_009.png	0373.png	33	1	0	0	0	1				3.0303
D1_LactB_WT_PCPEPI_010.png	0374.png	20	0	0	0	0	0				0
D1_LactB_WT_PCPEPI_011.png	0375.png	21	0	0	0	0	0				0
D1_LactB_WT_PCPEPI_012.png	0376.png	43	0	0	5	0	5				11.6279
D1_LactB_WT_PCPEPI_013.png	0377.png	32	1	0	0	0	1				3.125
D2_LactB_WT_PCPEPI_001.png	0384.png	97	8	1	13	1	23				23.7113
D2_LactB_WT_PCPEPI_002.png	0385.png	96	9	2	10	1	22				22.9167
D2_LactB_WT_PCPEPI_003.png	0386.png	79	13	1	13	0	27				34.1772
D2_LactB_WT_PCPEPI_004.png	0387.png	82	8	0	14	2	24				29.2683
D4_LactB_WT_PCPEPI_001.png	0403.png	57	3	0	6	0	9				15.7895
D4_LactB_WT_PCPEPI_002.png	0404.png	62	4	0	5	0	9				14.5161
D4_LactB_WT_PCPEPI_003.png	0405.png	55	8	0	5	0	13				23.6364
D4_LactB_WT_PCPEPI_004.png	0406.png	62	5	1	6	0	12				19.3548
D4_LactB_WT_PCPEPI_005.png	0407.png	58	4	2	6	0	12				20.6897
D4_LactB_WT_PCPEPI_006.png	0408.png	41	4	0	5	0	9				21.9512
Micrograph	Random	Filaments	Anchoring	Bridging	Flanking	Zippering	Binding				Binding/Filaments %			Standard Error of the Mean
WT LACTB + PCPEPICL		1000	177	52	121	18	368				36.8			6.02967
1		45	1	6	14	3	24				53.3333
2		107	10	8	19	2	39				36.4486
3		653	126	27	62	11	226				34.6095
4		49	15	7	8	1	31				63.2653
5		146	25	4	18	1	48				32.8767
WT LACTB + PCPEPI		1000	73	7	94	5	179				17.9			5.0072
1		311	7	0	11	1	19				6.10932
2		354	38	4	50	4	96				27.1186
3		335	28	3	33	0	64				19.1045
WT LACTB + PCPE		1000	62	2	96	4	164				16.4			2.07639
1		335	15	1	29	2	47				14.0299
2		456	34	1	46	2	83				18.2018
3		209	13	0	21	0	34				16.2679
WT LACTB + PC		1000	70	6	139	10	225				22.5			1.42036
1		332	24	2	44	5	75				22.5904
2		342	22	2	56	5	85				24.8538
3		326	24	2	39	0	65				19.9387

## Sheet: S7D Fig
Micrograph	Random	Filaments	Anchoring	Bridging	Flanking	Zippering	Binding				Anchoring/Binding %						Flanking/Binding %						Bridging/Binding %						Zippering/Binding %
A4_JB_LactB_WT_PCPEPICL__002.png	0247.png	5	0	0	4	1	5				0						80						0						20
A4_JB_LactB_WT_PCPEPICL__003.png	0248.png	5	0	0	1	0	1				0						100						0						0
A4_JB_LactB_WT_PCPEPICL__004.png	0249.png	9	0	0	3	1	4				0						75						0						25
A4_JB_LactB_WT_PCPEPICL__006.png	0250.png	3	1	0	1	0	2				50						50						0						0
A4_JB_LactB_WT_PCPEPICL__007.png	0251.png	4	0	1	2	0	3				0						66.6667						33.3333						0
A4_JB_LactB_WT_PCPEPICL__008.png	0252.png	2	0	0	1	0	1				0						100						0						0
A4_JB_LactB_WT_PCPEPICL__009.png	0253.png	5	0	1	0	1	2				0						0						50						50
A4_JB_LactB_WT_PCPEPICL__010.png	0254.png	5	0	2	0	0	2				0						0						100						0
A4_JB_LactB_WT_PCPEPICL__011.png	0255.png	2	0	1	0	0	1				0						0						100						0
A4_JB_LactB_WT_PCPEPICL__012.png	0256.png	4	0	0	2	0	2				0						100						0						0
A4_JB_LactB_WT_PCPEPICL__013.png	0257.png	1	0	1	0	0	1				0						0						100						0
A5_JB_LactB_WT_PCPEPICL__002.png	0258.png	6	1	0	1	0	2				50						50						0						0
A5_JB_LactB_WT_PCPEPICL__003.png	0259.png	5	0	0	1	0	1				0						100						0						0
A5_JB_LactB_WT_PCPEPICL__005.png	0260.png	4	0	0	1	0	1				0						100						0						0
A5_JB_LactB_WT_PCPEPICL__007.png	0261.png	3	0	1	0	0	1				0						0						100						0
A5_JB_LactB_WT_PCPEPICL__008.png	0262.png	10	1	1	0	0	2				50						0						50						0
A5_JB_LactB_WT_PCPEPICL__009.png	0263.png	5	1	0	1	0	2				50						50						0						0
A5_JB_LactB_WT_PCPEPICL__010.png	0264.png	3	0	0	2	1	3				0						66.6667						0						33.3333
A5_JB_LactB_WT_PCPEPICL__011.png	0265.png	6	1	0	1	0	2				50						50						0						0
A5_JB_LactB_WT_PCPEPICL__012.png	0266.png	8	1	0	1	0	2				50						50						0						0
A5_JB_LactB_WT_PCPEPICL__013.png	0267.png	7	1	0	1	0	2				50						50						0						0
A5_JB_LactB_WT_PCPEPICL__014.png	0268.png	7	0	1	0	0	1				0						0						100						0
A5_JB_LactB_WT_PCPEPICL__015.png	0269.png	6	0	2	0	1	3				0						0						66.6667						33.3333
A5_JB_LactB_WT_PCPEPICL__016.png	0270.png	6	1	2	1	0	4				25						25						50						0
A5_JB_LactB_WT_PCPEPICL__017.png	0271.png	9	2	0	2	0	4				50						50						0						0
A5_JB_LactB_WT_PCPEPICL__018.png	0272.png	6	0	0	2	0	2				0						100						0						0
A5_JB_LactB_WT_PCPEPICL__019.png	0273.png	3	0	0	1	0	1				0						100						0						0
A5_JB_LactB_WT_PCPEPICL__020.png	0274.png	4	1	0	1	0	2				50						50						0						0
A5_JB_LactB_WT_PCPEPICL__021.png	0275.png	5	0	0	2	0	2				0						100						0						0
A5_JB_LactB_WT_PCPEPICL__022.png	0276.png	4	0	1	1	0	2				0						50						50						0
C1_LactB_WT_PCPEPICL__008.png	0277.png	6	1	0	0	0	1				100						0						0						0
C1_LactB_WT_PCPEPICL__009.png	0278.png	3	1	0	1	0	2				50						50						0						0
C1_LactB_WT_PCPEPICL__010.png	0279.png	5	1	0	1	0	2				50						50						0						0
C1_LactB_WT_PCPEPICL__011.png	0280.png	5	0	0	1	0	1				0						100						0						0
C1_LactB_WT_PCPEPICL__012.png	0281.png	3	1	0	1	0	2				50						50						0						0
C1_LactB_WT_PCPEPICL__013.png	0282.png	3	1	0	0	0	1				100						0						0						0
C1_LactB_WT_PCPEPICL__014.png	0283.png	5	0	0	0	0	0				#DIV/0!						#DIV/0!						#DIV/0!						#DIV/0!
C1_LactB_WT_PCPEPICL__015.png	0284.png	6	2	0	1	0	3				66.6667						33.3333						0						0
C1_LactB_WT_PCPEPICL__016.png	0285.png	10	2	0	0	0	2				100						0						0						0
C1_LactB_WT_PCPEPICL__017.png	0286.png	8	1	0	1	0	2				50						50						0						0
C1_LactB_WT_PCPEPICL__018.png	0287.png	8	1	0	1	1	3				33.3333						33.3333						0						33.3333
C1_LactB_WT_PCPEPICL__019.png	0288.png	4	0	1	0	0	1				0						0						100						0
C1_LactB_WT_PCPEPICL__020.png	0289.png	7	0	1	0	0	1				0						0						100						0
C1_LactB_WT_PCPEPICL__021.png	0290.png	12	2	0	1	0	3				66.6667						33.3333						0						0
C1_LactB_WT_PCPEPICL__022.png	0291.png	7	2	0	0	0	2				100						0						0						0
C1_LactB_WT_PCPEPICL__023.png	0292.png	5	2	0	0	0	2				100						0						0						0
C1_LactB_WT_PCPEPICL__024.png	0293.png	7	2	1	0	0	3				66.6667						0						33.3333						0
C1_LactB_WT_PCPEPICL__025.png	0294.png	10	2	0	0	0	2				100						0						0						0
C1_LactB_WT_PCPEPICL__026.png	0295.png	5	1	0	0	0	1				100						0						0						0
C1_LactB_WT_PCPEPICL__027.png	0296.png	8	1	0	0	0	1				100						0						0						0
C1_LactB_WT_PCPEPICL__028.png	0297.png	4	1	0	1	0	2				50						50						0						0
C6_LactB_WT_PCPEPICL_017.png	0446.png	3	0	0	0	0	0				#DIV/0!						#DIV/0!						#DIV/0!						#DIV/0!
C6_LactB_WT_PCPEPICL_018.png	0447.png	1	0	0	0	0	0				#DIV/0!						#DIV/0!						#DIV/0!						#DIV/0!
C6_LactB_WT_PCPEPICL_019.png	0448.png	1	0	0	1	0	1				0						100						0						0
C6_LactB_WT_PCPEPICL_020.png	0449.png	3	1	0	0	0	1				100						0						0						0
C6_LactB_WT_PCPEPICL_021.png	0450.png	4	2	0	0	1	3				66.6667						0						0						33.3333
C6_LactB_WT_PCPEPICL_022.png	0451.png	1	0	0	0	0	0				#DIV/0!						#DIV/0!						#DIV/0!						#DIV/0!
C6_LactB_WT_PCPEPICL_023.png	0452.png	1	1	0	0	0	1				100						0						0						0
C6_LactB_WT_PCPEPICL_024.png	0453.png	4	2	2	0	0	4				50						0						50						0
C6_LactB_WT_PCPEPICL_025.png	0454.png	2	0	1	1	0	2				0						50						50						0
C6_LactB_WT_PCPEPICL_026.png	0455.png	1	0	0	0	0	0				#DIV/0!						#DIV/0!						#DIV/0!						#DIV/0!
C6_LactB_WT_PCPEPICL_027.png	0456.png	0	0	0	0	0	0				#DIV/0!						#DIV/0!						#DIV/0!						#DIV/0!
C6_LactB_WT_PCPEPICL_028.png	0457.png	2	1	0	0	0	1				100						0						0						0
C6_LactB_WT_PCPEPICL_029.png	0458.png	4	1	0	3	0	4				25						75						0						0
C6_LactB_WT_PCPEPICL_030.png	0459.png	0	0	0	0	0	0				#DIV/0!						#DIV/0!						#DIV/0!						#DIV/0!
C6_LactB_WT_PCPEPICL_031.png	0460.png	3	0	0	0	0	0				#DIV/0!						#DIV/0!						#DIV/0!						#DIV/0!
C6_LactB_WT_PCPEPICL_032.png	0461.png	1	1	0	0	0	1				100						0						0						0
C6_LactB_WT_PCPEPICL_033.png	0462.png	5	1	0	1	0	2				50						50						0						0
C6_LactB_WT_PCPEPICL_034.png	0463.png	2	1	0	1	0	2				50						50						0						0
C6_LactB_WT_PCPEPICL_035.png	0464.png	1	0	1	0	0	1				0						0						100						0
C6_LactB_WT_PCPEPICL_036.png	0465.png	2	2	0	0	0	2				100						0						0						0
C6_LactB_WT_PCPEPICL_037.png	0466.png	4	1	2	1	0	4				25						25						50						0
C6_LactB_WT_PCPEPICL_038.png	0467.png	4	1	1	0	0	2				50						0						50						0
005_C1_LACTB_WT_lipo_trtmnt_001.png	0468.png	9	3	0	3	0	6				50						50						0						0
005_C1_LACTB_WT_lipo_trtmnt_002.png	0469.png	12	0	1	2	1	4				0						50						25						25
005_C1_LACTB_WT_lipo_trtmnt_003.png	0470.png	8	3	0	0	1	4				75						0						0						25
005_C1_LACTB_WT_lipo_trtmnt_004.png	0471.png	10	2	0	2	0	4				50						50						0						0
005_C1_LACTB_WT_lipo_trtmnt_005.png	0472.png	11	0	1	3	0	4				0						75						25						0
005_C1_LACTB_WT_lipo_trtmnt_006.png	0473.png	11	4	0	0	0	4				100						0						0						0
005_C1_LACTB_WT_lipo_trtmnt_007.png	0474.png	7	2	0	0	0	2				100						0						0						0
005_C1_LACTB_WT_lipo_trtmnt_008.png	0475.png	8	2	1	0	0	3				66.6667						0						33.3333						0
005_C1_LACTB_WT_lipo_trtmnt_009.png	0476.png	5	2	0	1	1	4				50						25						0						25
005_C1_LACTB_WT_lipo_trtmnt_010.png	0477.png	6	2	1	0	0	3				66.6667						0						33.3333						0
005_C1_LACTB_WT_lipo_trtmnt_011.png	0478.png	4	1	1	0	0	2				50						0						50						0
005_C1_LACTB_WT_lipo_trtmnt_012.png	0479.png	6	0	0	3	0	3				0						100						0						0
005_C1_LACTB_WT_lipo_trtmnt_013.png	0480.png	9	3	0	1	0	4				75						25						0						0
005_C1_LACTB_WT_lipo_trtmnt_014.png	0481.png	6	2	0	0	0	2				100						0						0						0
005_C1_LACTB_WT_lipo_trtmnt_015.png	0482.png	6	1	2	0	1	4				25						0						50						25
005_C1_LACTB_WT_lipo_trtmnt_016.png	0483.png	10	1	0	0	1	2				50						0						0						50
005_C1_LACTB_WT_lipo_trtmnt_017.png	0484.png	13	4	0	0	1	5				80						0						0						20
005_C1_LACTB_WT_lipo_trtmnt_018.png	0485.png	8	2	0	2	0	4				50						50						0						0
005_C1_LACTB_WT_lipo_trtmnt_019.png	0486.png	7	2	1	2	0	5				40						40						20						0
005_C1_LACTB_WT_lipo_trtmnt_020.png	0487.png	11	1	1	2	0	4				25						50						25						0
005_C1_LACTB_WT_lipo_trtmnt_021.png	0488.png	10	0	0	1	0	1				0						100						0						0
005_C1_LACTB_WT_lipo_trtmnt_022.png	0489.png	5	1	0	0	0	1				100						0						0						0
005_C1_LACTB_WT_lipo_trtmnt_023.png	0490.png	8	1	1	0	0	2				50						0						50						0
005_C1_LACTB_WT_lipo_trtmnt_024.png	0491.png	11	4	0	0	0	4				100						0						0						0
005_C1_LACTB_WT_lipo_trtmnt_025.png	0492.png	11	2	0	0	0	2				100						0						0						0
005_C1_LACTB_WT_lipo_trtmnt_026.png	0493.png	7	1	1	1	0	3				33.3333						33.3333						33.3333						0
005_C1_LACTB_WT_lipo_trtmnt_027.png	0494.png	7	2	0	1	0	3				66.6667						33.3333						0						0
005_C1_LACTB_WT_lipo_trtmnt_028.png	0495.png	9	2	0	0	0	2				100						0						0						0
005_C1_LACTB_WT_lipo_trtmnt_029.png	0496.png	5	2	0	0	0	2				100						0						0						0
005_C1_LACTB_WT_lipo_trtmnt_030.png	0497.png	9	3	0	0	0	3				100						0						0						0
005_C1_LACTB_WT_lipo_trtmnt_031.png	0498.png	5	0	1	0	0	1				0						0						100						0
005_C1_LACTB_WT_lipo_trtmnt_032.png	0499.png	6	1	1	0	0	2				50						0						50						0
005_C1_LACTB_WT_lipo_trtmnt_033.png	0500.png	8	2	0	0	0	2				100						0						0						0
005_C1_LACTB_WT_lipo_trtmnt_034.png	0501.png	8	3	0	0	1	4				75						0						0						25
005_C1_LACTB_WT_lipo_trtmnt_035.png	0502.png	8	0	0	1	0	1				0						100						0						0
005_C1_LACTB_WT_lipo_trtmnt_036.png	0503.png	8	0	1	0	0	1				0						0						100						0
005_C1_LACTB_WT_lipo_trtmnt_037.png	0504.png	7	3	1	0	0	4				75						0						25						0
005_C1_LACTB_WT_lipo_trtmnt_038.png	0505.png	9	1	0	2	0	3				33.3333						66.6667						0						0
005_C1_LACTB_WT_lipo_trtmnt_039.png	0506.png	8	2	1	0	0	3				66.6667						0						33.3333						0
005_C1_LACTB_WT_lipo_trtmnt_040.png	0507.png	12	4	0	0	0	4				100						0						0						0
005_C1_LACTB_WT_lipo_trtmnt_041.png	0508.png	9	3	0	0	0	3				100						0						0						0
005_C1_LactB_WT_PCPEPICL_001.png	0520.png	8	1	0	3	0	4				25						75						0						0
005_C1_LactB_WT_PCPEPICL_002.png	0521.png	3	1	0	0	0	1				100						0						0						0
005_C1_LactB_WT_PCPEPICL_003.png	0522.png	6	0	0	1	0	1				0						100						0						0
005_C1_LactB_WT_PCPEPICL_004.png	0523.png	7	2	1	0	0	3				66.6667						0						33.3333						0
005_C1_LactB_WT_PCPEPICL_005.png	0524.png	16	1	0	4	0	5				20						80						0						0
005_C1_LactB_WT_PCPEPICL_006.png	0525.png	8	1	1	1	0	3				33.3333						33.3333						33.3333						0
005_C1_LactB_WT_PCPEPICL_007.png	0526.png	5	1	0	2	0	3				33.3333						66.6667						0						0
005_C1_LactB_WT_PCPEPICL_008.png	0527.png	8	1	0	1	0	2				50						50						0						0
005_C1_LactB_WT_PCPEPICL_009.png	0528.png	8	1	0	0	0	1				100						0						0						0
005_C1_LactB_WT_PCPEPICL_010.png	0529.png	8	1	0	2	1	4				25						50						0						25
005_C1_LactB_WT_PCPEPICL_011.png	0530.png	3	1	0	0	0	1				100						0						0						0
005_C1_LactB_WT_PCPEPICL_012.png	0531.png	4	0	0	1	0	1				0						100						0						0
005_C1_LactB_WT_PCPEPICL_013.png	0532.png	4	0	1	0	0	1				0						0						100						0
005_C1_LactB_WT_PCPEPICL_014.png	0533.png	6	3	0	1	0	4				75						25						0						0
005_C1_LactB_WT_PCPEPICL_015.png	0534.png	8	2	2	0	0	4				50						0						50						0
005_C1_LactB_WT_PCPEPICL_016.png	0535.png	7	0	1	3	0	4				0						75						25						0
005_C1_LactB_WT_PCPEPICL_017.png	0536.png	6	1	0	0	0	1				100						0						0						0
005_C1_LactB_WT_PCPEPICL_018.png	0537.png	8	2	0	0	0	2				100						0						0						0
005_C1_LactB_WT_PCPEPICL_019.png	0538.png	7	1	0	0	0	1				100						0						0						0
005_C1_LactB_WT_PCPEPICL_020.png	0539.png	4	0	0	0	1	1				0						0						0						100
005_C1_LactB_WT_PCPEPICL_021.png	0540.png	4	2	0	1	0	3				66.6667						33.3333						0						0
005_C1_LactB_WT_PCPEPICL_022.png	0541.png	5	0	0	1	0	1				0						100						0						0
005_C1_LactB_WT_PCPEPICL_023.png	0542.png	5	0	0	1	0	1				0						100						0						0
005_C1_LactB_WT_PCPEPICL_024.png	0543.png	5	2	0	0	0	2				100						0						0						0
005_C1_LactB_WT_PCPEPICL_025.png	0544.png	10	2	0	1	0	3				66.6667						33.3333						0						0
005_C1_LactB_WT_PCPEPICL_026.png	0545.png	2	0	0	1	0	1				0						100						0						0
005_C1_LactB_WT_PCPEPICL_027.png	0546.png	3	0	1	0	0	1				0						0						100						0
005_C1_LactB_WT_PCPEPICL_028.png	0547.png	4	1	0	1	0	2				50						50						0						0
005_C1_LactB_WT_PCPEPICL_029.png	0548.png	4	0	0	0	0	0				#DIV/0!						#DIV/0!						#DIV/0!						#DIV/0!
005_C1_LactB_WT_PCPEPICL_030.png	0549.png	3	1	0	0	1	2				50						0						0						50
005_C1_LactB_WT_PCPEPICL_032.png	0551.png	6	0	1	1	0	2				0						50						50						0
005_B6_LactB_WT_PCPEPICL_001.png	0645.png	46	8	1	7	0	16				50						43.75						6.25						0
005_B6_LactB_WT_PCPEPICL_002.png	0646.png	48	12	1	2	0	15				80						13.3333						6.66667						0
005_B6_LactB_WT_PCPEPICL_003.png	0647.png	52	5	2	9	1	17				29.4118						52.9412						11.7647						5.88235
Micrograph	Random	Filaments	Anchoring	Bridging	Flanking	Zippering	Binding				Anchoring/Binding %			Standard Error of the Mean			Flanking/Binding %			Standard Error of the Mean			Bridging/Binding %			Standard Error of the Mean			Zippering/Binding %			Standard Error of the Mean
WT LACTB + PCPEPICL		1000	177	52	121	18	368				48.0978			9.78688			32.8804			6.23201			14.1304			3.20821			4.8913			1.82161
1		45	1	6	14	3	24				4.16667						58.3333						25						12.5
2		107	10	8	19	2	39				25.641						48.7179						20.5128						5.12821
3		653	126	27	62	11	226				55.7522						27.4336						11.9469						4.86726
4		49	15	7	8	1	31				48.3871						25.8065						22.5806						3.22581
5		146	25	4	18	1	48				52.0833						37.5						8.33333						2.08333

## Sheet: S8B Fig
time (s)	ᐃL6				K259-K266 Mut				K274-K284 Mut				buffer
0	46524	45369	46008	44812	55639	53935	55307	53415	42238	41610	40231	39990	40088	39559	38826	39939
12	45399	44078	44601	43713	55375	53493	54620	52877	41242	39886	39530	38939	39106	38926	38052	39201
24	45284	43710	43694	43310	55133	53083	54894	53479	40846	39405	38741	37587	38307	38450	37638	38257
36	44753	43248	43302	42732	55482	53503	55597	53308	40373	39277	38356	37311	38124	38026	36747	38018
48	44549	43356	43176	42723	55804	53348	56550	53959	40338	38951	38345	37216	37426	37699	36301	37803
60	44740	43372	43276	42560	56232	54330	56997	54620	40285	38572	38079	37025	37423	37521	36292	37659
72	44731	43371	43208	42452	56933	55150	57198	55483	39932	38722	37736	37088	37440	36980	36592	37393
84	44425	43529	43060	42238	57564	55352	58007	55810	40203	38273	37684	36936	37103	36639	36318	37428
96	44493	43573	43515	42131	58125	56412	58446	56421	39953	38480	38017	37262	36849	36404	36326	36794
108	45115	43776	43316	42662	58827	57560	59404	57234	39861	38712	37778	37151	36578	36244	35702	36487
120	45183	43605	43632	42881	60018	57768	60239	58218	39379	38716	38195	37139	36428	36195	36077	36273
132	45651	43839	43904	43584	60125	58472	61440	59051	39262	38917	37946	37301	36616	36557	35983	36248
144	45847	44061	44133	43206	60950	58674	62126	59803	39997	38638	38065	37320	36673	36518	35935	35542
156	46057	44768	44639	42898	61868	59578	62749	60634	40260	38818	38310	37266	36474	36538	35858	35165
168	46348	44964	44524	43028	62454	60161	64191	61402	39970	38881	38317	37603	36615	36082	35901	35347
180	46979	44911	44353	43001	63911	60890	65270	62152	40588	39126	38128	37819	36319	36537	35710	35591
192	47195	45159	44353	43033	64178	61440	65355	63388	40607	38922	38520	38033	36323	36335	35585	35678
204	46623	45437	44746	44174	64863	61498	65644	63447	40713	38975	38469	37735	36298	36624	35445	35831
216	47023	45135	44706	43614	65434	63206	66555	64536	40840	39118	38658	38046	36451	36464	35820	36299
228	46936	45265	45581	43462	66242	63604	67804	65694	40484	39238	38390	38538	36264	36349	35835	36225
240	47379	45282	45640	43678	66807	65051	68724	66497	40724	39673	38286	38002	35991	36364	35469	36304
252	47065	45570	45659	43953	67364	65781	68857	66278	40868	39654	38840	38365	35719	36194	35474	36137
264	46631	45910	45993	44502	68884	66599	70190	67388	40420	39303	39021	38497	35618	36624	35214	35977
276	47260	46013	46281	44348	69861	67367	70918	67571	41277	39730	38870	38529	35910	36564	35288	36007
288	47482	46059	46187	44756	70410	68041	71434	67992	40926	39845	39258	38303	35531	36567	35232	35922
300	47640	45854	46708	45301	70992	68386	71811	68587	40668	39770	39169	38532	35258	36491	35311	35872
312	47484	46551	47047	45691	71745	69014	72284	69629	40589	39842	39005	38536	35350	36410	35338	35886
324	47736	46987	47208	46283	72984	69978	73290	69940	41141	39719	39111	38899	35603	36202	35351	36061
336	48276	47383	47590	45988	73660	70123	73718	70483	41409	39749	39520	38747	35019	36172	35340	35984
348	48077	47660	48004	46285	74251	70992	73806	71518	41303	39806	39494	38775	35105	36439	35206	35966
360	48444	47766	47914	46273	73787	71570	74742	72187	41498	40294	39522	38863	35167	36277	35171	36134
372	48993	48324	48287	46778	75165	71858	75275	72724	41548	40438	39566	39038	35206	36048	35123	35989
384	49183	48337	48021	46704	76015	71870	75511	73053	41840	40147	39739	39268	35054	36286	35082	35748
396	49191	48468	48498	47190	76178	73136	76415	74021	41984	40581	39908	39312	35001	36183	34850	35935
408	49957	48661	48320	47361	76466	73653	77046	74441	41836	40454	39971	39467	34954	36336	35109	35787
420	49731	48987	48583	47417	77244	74491	77353	75323	42101	40626	39970	39555	35100	36224	35520	35863
432	50689	48886	49038	47798	77929	74319	78209	74852	42249	40837	39993	39610	35491	36453	34963	36077
444	50077	49233	49175	48246	78262	74784	78804	76235	42058	40564	40145	39931	34881	36060	34907	35914
456	50595	49697	49641	48388	78328	75710	79409	76279	42507	41231	40252	39799	34366	36241	35139	35873
468	50817	50083	49290	48409	79210	76172	80026	78007	42462	41088	40464	39857	34757	36271	34649	35871
480	50873	50018	49757	48462	79974	77067	80201	77559	42646	41422	40752	39837	35087	35780	34856	35516
492	50958	49981	50007	48560	81048	77673	81000	77745	42851	41297	40670	40450	34814	36096	34941	35788
504	51510	49826	49792	49039	81641	77478	80998	78466	42634	41365	40669	40168	35237	35871	34890	35892
516	51306	49905	50609	49126	82085	78131	82590	78836	42892	41255	41152	40171	35365	36056	34884	35739
528	51819	50191	50453	49200	82710	78272	82216	79641	43178	41534	40556	40283	35059	35789	34909	36042
540	52204	50933	50598	49720	82133	78811	83177	80624	42786	41544	40901	40326	35123	35825	34936	35704
552	52130	51001	51115	50784	83541	79329	83564	79929	43234	41622	41137	40547	34853	35956	34726	36133
564	52650	51391	50986	50019	85269	80126	84512	80517	43130	42118	41003	40651	35195	35927	34452	36058
576	52760	52025	51550	50191	85334	80435	84790	81037	43084	42174	40837	41463	35408	36358	34918	35791
588	53189	51817	51778	50372	83869	80754	85985	81710	43397	41982	41232	41023	35672	36008	34913	35687
600	53259	51595	51993	50419	84397	81417	85227	81721	43391	42127	41202	41236	35368	35899	34819	35486
	14.4181	15.0227	15.0132	14.4092	54.6417	50.8068	54.1412	51.7453	5.56405	5.35961	5.31393	6.2257	-5.51666	-2.99984	-4.03119	-3.39179
	14.7158				52.8337				5.61582
	0.348934				1.85034				0.420879

[truncated: 1 more sheets: S8C Fig]
