# Supplementary material for: The structure of the human LACTB filament reveals the mechanisms of assembly and membrane binding
Source: PLoS Biol. 2022 Dec 19;20(12):e3001899. doi: 10.1371/journal.pbio.3001899 (PMC9815587; doi:10.1371/journal.pbio.3001899)
Supplement: S2 Data — Parameters sheet shows the experimental parameters for LC-MS/MS experiments of WT LACTB in the presence of H2O2. Summary sheet describes the summary of experimental data for LC-MS/MS experiments. Evidence sheet shows protein sequence information for LC-MS/MS experiments. Protein groups sheet details protein identity information for LC-MS/MS experiments. (XLSX) [file pbio.3001899.s013.xlsx]

## Sheet: parameters
Parameter	Value
Version	2.0.3.0
User name	Mass Spec
Machine name	PD
Date of writing	2022-04-13 11:05:14
Include contaminants	TRUE
PSM FDR	0.01
PSM FDR Crosslink	0.01
Protein FDR	0.01
Site FDR	0.01
Use Normalized Ratios For Occupancy	TRUE
Min. peptide Length	7
Min. score for unmodified peptides	0
Min. score for modified peptides	40
Min. delta score for unmodified peptides	0
Min. delta score for modified peptides	6
Min. unique peptides	0
Min. razor peptides	1
Min. peptides	1
Use only unmodified peptides and	TRUE
Modifications included in protein quantification	Oxidation (M);Acetyl (Protein N-term)
Peptides used for protein quantification	Razor
Discard unmodified counterpart peptides	TRUE
Label min. ratio count	2
Use delta score	FALSE
iBAQ	FALSE
iBAQ log fit	FALSE
Match between runs	FALSE
Find dependent peptides	FALSE
Fasta file	C:\Users\Mass Spec\Desktop\CCE20220413_Halil_Aydin\hLACTB_97_547_Uniprot_P83111.fasta;C:\Users\Mass Spec\Desktop\MaxQuant\Fasta files\uniprot-proteome_UP000000625_ECOLI_downloaded20200922.fasta
Decoy mode	revert
Include contaminants	TRUE
Advanced ratios	TRUE
Fixed andromeda index folder
Combined folder location
Second peptides	TRUE
Stabilize large LFQ ratios	TRUE
Separate LFQ in parameter groups	FALSE
Require MS/MS for LFQ comparisons	TRUE
Calculate peak properties	FALSE
Main search max. combinations	200
Advanced site intensities	TRUE
Write msScans table	FALSE
Write msmsScans table	TRUE
Write ms3Scans table	TRUE
Write allPeptides table	TRUE
Write mzRange table	TRUE
Write DIA fragments table	FALSE
Write DIA fragments quant table	FALSE
Write pasefMsmsScans table	TRUE
Write accumulatedMsmsScans table	TRUE
Max. peptide mass [Da]	4600
Min. peptide length for unspecific search	8
Max. peptide length for unspecific search	25
Razor protein FDR	TRUE
Disable MD5	FALSE
Max mods in site table	3
Match unidentified features	FALSE
Epsilon score for mutations
Evaluate variant peptides separately	TRUE
Variation mode	None
MS/MS tol. (FTMS)	20 ppm
Top MS/MS peaks per Da interval. (FTMS)	12
Da interval. (FTMS)	100
MS/MS deisotoping (FTMS)	TRUE
MS/MS deisotoping tolerance (FTMS)	7
MS/MS deisotoping tolerance unit (FTMS)	ppm
MS/MS higher charges (FTMS)	TRUE
MS/MS water loss (FTMS)	TRUE
MS/MS ammonia loss (FTMS)	TRUE
MS/MS dependent losses (FTMS)	TRUE
MS/MS recalibration (FTMS)	FALSE
MS/MS tol. (ITMS)	0.5 Da
Top MS/MS peaks per Da interval. (ITMS)	8
Da interval. (ITMS)	100
MS/MS deisotoping (ITMS)	FALSE
MS/MS deisotoping tolerance (ITMS)	0.15
MS/MS deisotoping tolerance unit (ITMS)	Da
MS/MS higher charges (ITMS)	TRUE
MS/MS water loss (ITMS)	TRUE
MS/MS ammonia loss (ITMS)	TRUE
MS/MS dependent losses (ITMS)	TRUE
MS/MS recalibration (ITMS)	FALSE
MS/MS tol. (TOF)	40 ppm
Top MS/MS peaks per Da interval. (TOF)	10
Da interval. (TOF)	100
MS/MS deisotoping (TOF)	TRUE
MS/MS deisotoping tolerance (TOF)	0.01
MS/MS deisotoping tolerance unit (TOF)	Da
MS/MS higher charges (TOF)	TRUE
MS/MS water loss (TOF)	TRUE
MS/MS ammonia loss (TOF)	TRUE
MS/MS dependent losses (TOF)	TRUE
MS/MS recalibration (TOF)	FALSE
MS/MS tol. (Unknown)	20 ppm
Top MS/MS peaks per Da interval. (Unknown)	12
Da interval. (Unknown)	100
MS/MS deisotoping (Unknown)	TRUE
MS/MS deisotoping tolerance (Unknown)	7
MS/MS deisotoping tolerance unit (Unknown)	ppm
MS/MS higher charges (Unknown)	TRUE
MS/MS water loss (Unknown)	TRUE
MS/MS ammonia loss (Unknown)	TRUE
MS/MS dependent losses (Unknown)	TRUE
MS/MS recalibration (Unknown)	FALSE
Site tables	Oxidation (M)Sites.txt

## Sheet: summary
Raw file	Enzyme	Enzyme mode	Enzyme first search	Enzyme mode first search	Use enzyme first search	Variable modifications	Fixed modifications	Multi modifications	Variable modifications first search	Use variable modifications first search	Requantify	Multiplicity	Max. missed cleavages	Labels0	LC-MS run type	Time-dependent recalibration	MS	MS/MS	MS3	MS/MS submitted	MS/MS submitted (SIL)	MS/MS submitted (ISO)	MS/MS submitted (PEAK)	MS/MS identified	MS/MS identified (SIL)	MS/MS identified (ISO)	MS/MS identified (PEAK)	MS/MS identified [%]	MS/MS identified (SIL) [%]	MS/MS identified (ISO) [%]	MS/MS identified (PEAK) [%]	Peptide sequences identified	Peaks	Peaks sequenced	Peaks sequenced [%]	Peaks repeatedly sequenced	Peaks repeatedly sequenced [%]	Isotope patterns	Isotope patterns sequenced	Isotope patterns sequenced (z>1)	Isotope patterns sequenced [%]	Isotope patterns sequenced (z>1) [%]	Isotope patterns repeatedly sequenced	Isotope patterns repeatedly sequenced [%]	Recalibrated	Av. absolute mass deviation [ppm]	Mass standard deviation [ppm]	Av. absolute mass deviation [mDa]	Mass standard deviation [mDa]
CCE20220412_Halil_Aydin_hLACTB_hfx1	Trypsin/P	Specific			FALSE	Oxidation (M);Acetyl (Protein N-term)	Carbamidomethyl (C)			FALSE	FALSE	1	2		Standard		4673	27109	0	29081	25133	0	3948	4037	3893	0	144	14	15	0	3.6	651	542420	14566	2.7	5363	37	72360	12333	12164	17	22	5329	43	+	0.73368	0.95312	0.51222	0.72537
CCE20220412_Halil_Aydin_hLACTB_hfx2	Trypsin/P	Specific			FALSE	Oxidation (M);Acetyl (Protein N-term)	Carbamidomethyl (C)			FALSE	FALSE	1	2		Standard		4693	26757	0	28504	24998	0	3506	3953	3830	0	123	14	15	0	3.5	644	544658	14448	2.7	5359	37	73077	12363	12205	17	22	5343	43	+	0.70516	0.90905	0.48609	0.6862
Total																	9366	53866	0	57585	50131	0	7454	7990	7723	0	267	14	15	0	3.6	700	1087078					145437	24696	24369	17	22	10672	43		0.71958	0.93159	0.4993	0.70627

## Sheet: evidence
Sequence	Length	Modifications	Modified sequence	Oxidation (M) Probabilities	Oxidation (M) Score Diffs	Acetyl (Protein N-term)	Oxidation (M)	Missed cleavages	Proteins	Leading proteins	Leading razor protein	Gene names	Protein names	Type	Raw file	MS/MS m/z	Charge	m/z	Mass	Uncalibrated - Calibrated m/z [ppm]	Uncalibrated - Calibrated m/z [Da]	Mass error [ppm]	Mass error [Da]	Uncalibrated mass error [ppm]	Uncalibrated mass error [Da]	Max intensity m/z 0	Retention time	Retention length	Calibrated retention time	Calibrated retention time start	Calibrated retention time finish	Retention time calibration	Match time difference	Match m/z difference	Match q-value	Match score	Number of data points	Number of scans	Number of isotopic peaks	PIF	Fraction of total spectrum	Base peak fraction	PEP	MS/MS count	MS/MS scan number	Score	Delta score	Combinatorics	Intensity
NSNENLLPGYLKPETMVMMWTPVPNTEMSWDK	32	4 Oxidation (M)	_NSNENLLPGYLKPETM(Oxidation (M))VM(Oxidation (M))M(Oxidation (M))WTPVPNTEM(Oxidation (M))SWDK_	NSNENLLPGYLKPETM(1)VM(1)M(1)WTPVPNTEM(1)SWDK	NSNENLLPGYLKPETM(120)VM(120)M(120)WTPVPNTEM(120)SWDK	0	4	1	P83111	P83111	P83111	LACTB	Serine beta-lactamase-like protein LACTB, mitochondrial	MULTI-MSMS	CCE20220412_Halil_Aydin_hLACTB_hfx1	1273.59	3	1272.91	3815.72	1.441	0.0018343	-1.7555	-0.0022345	-0.31441	-0.00040021	1273.58	50.437	1.1572	50.437	49.721	50.878	0					272	44	10	0	0	0	5.4908e-17	5	26884	115.08	114.97	1	1.5957e+09
NSNENLLPGYLKPETMVMMWTPVPNTEMSWDK	32	4 Oxidation (M)	_NSNENLLPGYLKPETM(Oxidation (M))VM(Oxidation (M))M(Oxidation (M))WTPVPNTEM(Oxidation (M))SWDK_	NSNENLLPGYLKPETM(1)VM(1)M(1)WTPVPNTEM(1)SWDK	NSNENLLPGYLKPETM(49)VM(49)M(49)WTPVPNTEM(49)SWDK	0	4	1	P83111	P83111	P83111	LACTB	Serine beta-lactamase-like protein LACTB, mitochondrial	MULTI-MSMS	CCE20220412_Halil_Aydin_hLACTB_hfx1	1273.58	3	1272.91	3815.72	1.4757	0.0018784	-1.288	-0.0016395	0.18775	0.00023898	1273.58	51.059	0.81335	51.059	50.694	51.508	0					162	33	8	0	0	0	0.00042858	1	27189	49.342	47.732	1	67405000
NSNENLLPGYLKPETMVMMWTPVPNTEMSWDK	32	4 Oxidation (M)	_NSNENLLPGYLKPETM(Oxidation (M))VM(Oxidation (M))M(Oxidation (M))WTPVPNTEM(Oxidation (M))SWDK_	NSNENLLPGYLKPETM(1)VM(1)M(1)WTPVPNTEM(1)SWDK	NSNENLLPGYLKPETM(96)VM(96)M(96)WTPVPNTEM(96)SWDK	0	4	1	P83111	P83111	P83111	LACTB	Serine beta-lactamase-like protein LACTB, mitochondrial	MULTI-MSMS	CCE20220412_Halil_Aydin_hLACTB_hfx2	1273.58	3	1272.91	3815.72	1.8953	0.0024126	-1.8866	-0.0024015	0.0087418	1.1127e-05	1273.58	50.439	1.4985	50.439	49.417	50.915	0					348	56	11	0	0	0	3.6988e-11	5	26691	95.543	94.964	1	1.8181e+09
NSNENLLPGYLKPETMVMMWTPVPNTEMSWDK	32	4 Oxidation (M)	_NSNENLLPGYLKPETM(Oxidation (M))VM(Oxidation (M))M(Oxidation (M))WTPVPNTEM(Oxidation (M))SWDK_	NSNENLLPGYLKPETM(1)VM(1)M(1)WTPVPNTEM(1)SWDK	NSNENLLPGYLKPETM(57)VM(57)M(57)WTPVPNTEM(57)SWDK	0	4	1	P83111	P83111	P83111	LACTB	Serine beta-lactamase-like protein LACTB, mitochondrial	MULTI-MSMS	CCE20220412_Halil_Aydin_hLACTB_hfx2	1273.59	3	1272.91	3815.72	1.9276	0.0024536	-1.1726	-0.0014926	0.75501	0.00096107	1273.58	51.054	0.80806	51.054	50.721	51.53	0					147	26	7	0	0	0	0.00027607	1	26981	56.977	55.413	1	70331000
NSNENLLPGYLKPETMVMMWTPVPNTEMSWDKEGK	35	4 Oxidation (M)	_NSNENLLPGYLKPETM(Oxidation (M))VM(Oxidation (M))M(Oxidation (M))WTPVPNTEM(Oxidation (M))SWDKEGK_	NSNENLLPGYLKPETM(1)VM(1)M(1)WTPVPNTEM(1)SWDKEGK	NSNENLLPGYLKPETM(76)VM(76)M(76)WTPVPNTEM(76)SWDKEGK	0	4	2	P83111	P83111	P83111	LACTB	Serine beta-lactamase-like protein LACTB, mitochondrial	MULTI-MSMS	CCE20220412_Halil_Aydin_hLACTB_hfx2	1033.98	4	1033.48	4129.88	1.1489	0.0011873	0.44454	0.00045942	1.5934	0.0016468	1033.98	47.311	1.2507	47.311	46.677	47.927	0					305	46	10	0	0	0	3.8809e-07	2	25144	75.727	71.768	1	61728000
NSNENLLPGYLKPETMVMMWTPVPNTEMSWDKEGK	35	4 Oxidation (M)	_NSNENLLPGYLKPETM(Oxidation (M))VM(Oxidation (M))M(Oxidation (M))WTPVPNTEM(Oxidation (M))SWDKEGK_	NSNENLLPGYLKPETM(1)VM(1)M(1)WTPVPNTEM(1)SWDKEGK	NSNENLLPGYLKPETM(43)VM(43)M(43)WTPVPNTEM(43)SWDKEGK	0	4	2	P83111	P83111	P83111	LACTB	Serine beta-lactamase-like protein LACTB, mitochondrial	MULTI-MSMS	CCE20220412_Halil_Aydin_hLACTB_hfx2	1033.98	4	1033.48	4129.88	0.97413	0.0010067	-1.517	-0.0015678	-0.5429	-0.00056107	1034.23	50.516	1.5232	50.516	49.61	51.133	0					296	58	9	0	0	0	0.0074866	1	26731	42.669	38.785	1	77007000
NSNENLLPGYLKPETMVMMWTPVPNTEMSWDK	32	3 Oxidation (M)	_NSNENLLPGYLKPETM(Oxidation (M))VM(Oxidation (M))MWTPVPNTEM(Oxidation (M))SWDK_	NSNENLLPGYLKPETM(0.943)VM(0.796)M(0.261)WTPVPNTEM(1)SWDK	NSNENLLPGYLKPETM(11)VM(5.6)M(-5.6)WTPVPNTEM(71)SWDK	0	3	1	P83111	P83111	P83111	LACTB	Serine beta-lactamase-like protein LACTB, mitochondrial	MULTI-MSMS	CCE20220412_Halil_Aydin_hLACTB_hfx1	1268.25	3	1267.58	3799.72	1.4273	0.0018093	0.83822	0.0010625	2.2655	0.0028718	1268.25	50.969	0.64078	50.969	50.694	51.335	0					120	26	8	0	0	0	5.2962e-24	3	27185	137.71	137.71	4	259380000
NSNENLLPGYLKPETMVMMWTPVPNTEMSWDK	32	3 Oxidation (M)	_NSNENLLPGYLKPETM(Oxidation (M))VMM(Oxidation (M))WTPVPNTEM(Oxidation (M))SWDK_	NSNENLLPGYLKPETM(0.548)VM(0.548)M(0.904)WTPVPNTEM(1)SWDK	NSNENLLPGYLKPETM(0)VM(0)M(6.7)WTPVPNTEM(68)SWDK	0	3	1	P83111	P83111	P83111	LACTB	Serine beta-lactamase-like protein LACTB, mitochondrial	MULTI-MSMS	CCE20220412_Halil_Aydin_hLACTB_hfx1	1268.25	3	1267.58	3799.72	1.4979	0.0018987	-0.85341	-0.0010818	0.64445	0.00081689	1268.25	51.15	0.45969	51.15	51.048	51.508	0					77	18	6	0	0	0	5.4783e-17	1	27291	118.86	118.73	4	280720000
NSNENLLPGYLKPETMVMMWTPVPNTEMSWDK	32	3 Oxidation (M)	_NSNENLLPGYLKPETM(Oxidation (M))VMM(Oxidation (M))WTPVPNTEM(Oxidation (M))SWDK_	NSNENLLPGYLKPETM(0.585)VM(0.585)M(0.83)WTPVPNTEM(1)SWDK	NSNENLLPGYLKPETM(0)VM(0)M(3.9)WTPVPNTEM(38)SWDK	0	3	1	P83111	P83111	P83111	LACTB	Serine beta-lactamase-like protein LACTB, mitochondrial	MULTI-MSMS	CCE20220412_Halil_Aydin_hLACTB_hfx2	1268.25	3	1267.58	3799.72	1.9055	0.0024154	0.46362	0.00058768	2.3691	0.0030031	1268.25	50.978	0.76077	50.978	50.747	51.507	0					157	30	10	0	0	0	5.1087e-11	2	27016	93.125	92.996	4	267210000
NSNENLLPGYLKPETMVMMWTPVPNTEMSWDK	32	3 Oxidation (M)	_NSNENLLPGYLKPETM(Oxidation (M))VMM(Oxidation (M))WTPVPNTEM(Oxidation (M))SWDK_	NSNENLLPGYLKPETM(0.565)VM(0.565)M(0.871)WTPVPNTEM(1)SWDK	NSNENLLPGYLKPETM(0)VM(0)M(5.3)WTPVPNTEM(47)SWDK	0	3	1	P83111	P83111	P83111	LACTB	Serine beta-lactamase-like protein LACTB, mitochondrial	MULTI-MSMS	CCE20220412_Halil_Aydin_hLACTB_hfx2	1267.92	3	1267.58	3799.72	1.9103	0.0024215	-0.93391	-0.0011838	0.97641	0.0012377	1268.25	51.159	0.46939	51.159	51.06	51.53	0					69	18	5	0	0	0	7.5248e-07	1	27084	77.504	77.495	4	244650000
NSNENLLPGYLKPETMVMMWTPVPNTEMSWDKEGK	35	3 Oxidation (M)	_NSNENLLPGYLKPETMVM(Oxidation (M))M(Oxidation (M))WTPVPNTEM(Oxidation (M))SWDKEGK_	NSNENLLPGYLKPETM(0.242)VM(0.817)M(0.94)WTPVPNTEM(1)SWDKEGK	NSNENLLPGYLKPETM(-6.2)VM(6.2)M(11)WTPVPNTEM(52)SWDKEGK	0	3	2	P83111	P83111	P83111	LACTB	Serine beta-lactamase-like protein LACTB, mitochondrial	MULTI-MSMS	CCE20220412_Halil_Aydin_hLACTB_hfx1	1030.23	4	1029.48	4113.88	0.47857	0.00049268	-2.5201	-0.0025944	-2.0415	-0.0021017	1030.23	50.676	0.7507	50.676	50.346	51.097	0					106	30	7	0	0	0	9.4201e-08	2	27047	88.518	84.67	4	76934000
ALKMMKENVAFEQEK	15	2 Oxidation (M)	_ALKM(Oxidation (M))M(Oxidation (M))KENVAFEQEK_	ALKM(1)M(1)KENVAFEQEK	ALKM(69)M(69)KENVAFEQEK	0	2	2	P83111	P83111	P83111	LACTB	Serine beta-lactamase-like protein LACTB, mitochondrial	MULTI-MSMS	CCE20220412_Halil_Aydin_hLACTB_hfx1	610.305	3	609.971	1826.89	-0.29803	-0.00018179	-0.30871	-0.0001883	-0.60674	-0.00037009	609.971	13.893	0.32166	13.893	13.808	14.129	0					44	12	5	0	0	0	0.0026817	2	7374	69.261	63.098	1	6459900
ALKMMKENVAFEQEK	15	2 Oxidation (M)	_ALKM(Oxidation (M))M(Oxidation (M))KENVAFEQEK_	ALKM(1)M(1)KENVAFEQEK	ALKM(88)M(88)KENVAFEQEK	0	2	2	P83111	P83111	P83111	LACTB	Serine beta-lactamase-like protein LACTB, mitochondrial	MULTI-MSMS	CCE20220412_Halil_Aydin_hLACTB_hfx2	610.303	3	609.971	1826.89	-0.47443	-0.00028939	-1.3999	-0.00085388	-1.8743	-0.0011433	609.97	14.145	0.30135	14.145	13.966	14.268	0					32	12	4	0	0	0	0.00035029	1	7355	87.519	80.111	1	9458500
MMKENVAFEQEK	12	2 Oxidation (M)	_M(Oxidation (M))M(Oxidation (M))KENVAFEQEK_	M(1)M(1)KENVAFEQEK	M(91)M(91)KENVAFEQEK	0	2	1	P83111	P83111	P83111	LACTB	Serine beta-lactamase-like protein LACTB, mitochondrial	MULTI-MSMS	CCE20220412_Halil_Aydin_hLACTB_hfx1	505.899	3	505.899	1514.67	-0.20742	-0.00010494	-0.078975	-3.9953e-05	-0.2864	-0.00014489	505.899	9.652	0.59761	9.652	9.3311	9.9287	0					95	25	5	0	0	0	0.00099913	4	4941	90.697	68.784	1	29811000
MMKENVAFEQEK	12	2 Oxidation (M)	_M(Oxidation (M))M(Oxidation (M))KENVAFEQEK_	M(1)M(1)KENVAFEQEK	M(200)M(200)KENVAFEQEK	0	2	1	P83111	P83111	P83111	LACTB	Serine beta-lactamase-like protein LACTB, mitochondrial	MULTI-MSMS	CCE20220412_Halil_Aydin_hLACTB_hfx1	758.345	2	758.345	1514.67	0.40243	0.00030518	-0.16168	-0.00012261	0.24075	0.00018257	758.345	9.64	0.53156	9.64	9.3534	9.885	0					80	22	5	0	0	0	7.1103e-15	4	5019	203.83	139.79	1	15561000
MMKENVAFEQEK	12	2 Oxidation (M)	_M(Oxidation (M))M(Oxidation (M))KENVAFEQEK_	M(1)M(1)KENVAFEQEK	M(83)M(83)KENVAFEQEK	0	2	1	P83111	P83111	P83111	LACTB	Serine beta-lactamase-like protein LACTB, mitochondrial	MULTI-MSMS	CCE20220412_Halil_Aydin_hLACTB_hfx2	505.898	3	505.899	1514.67	-1.2325	-0.00062354	0.36042	0.00018233	-0.87213	-0.00044121	505.899	10.367	1.8193	10.367	10.021	11.84	0					232	74	5	0	0	0	0.0019796	4	5364	83.137	57.155	1	32219000
MMKENVAFEQEK	12	2 Oxidation (M)	_M(Oxidation (M))M(Oxidation (M))KENVAFEQEK_	M(1)M(1)KENVAFEQEK	M(220)M(220)KENVAFEQEK	0	2	1	P83111	P83111	P83111	LACTB	Serine beta-lactamase-like protein LACTB, mitochondrial	MULTI-MSMS	CCE20220412_Halil_Aydin_hLACTB_hfx2	758.343	2	758.345	1514.67	-0.95693	-0.00072568	0.67165	0.00050934	-0.28528	-0.00021634	758.344	10.337	1.7168	10.337	10.021	11.738	0					203	70	5	0	0	0	1.4595e-15	3	5345	218.54	156.89	1	17965000
MMKENVAFEQEKEGK	15	2 Oxidation (M)	_M(Oxidation (M))M(Oxidation (M))KENVAFEQEKEGK_	M(1)M(1)KENVAFEQEKEGK	M(86)M(86)KENVAFEQEKEGK	0	2	2	P83111	P83111	P83111	LACTB	Serine beta-lactamase-like protein LACTB, mitochondrial	MULTI-MSMS	CCE20220412_Halil_Aydin_hLACTB_hfx2	915.924	2	915.424	1828.83	-1.5409	-0.0014106	0.10247	9.3807e-05	-1.4385	-0.0013168	915.424	1.1582	0.30838	1.1582	1.042	1.3503	0					32	11	4	0	0	0	0.00020318	1	613	85.845	80.239	1	2722400
MMKENVAFEQEKEGK	15	2 Oxidation (M)	_M(Oxidation (M))M(Oxidation (M))KENVAFEQEKEGK_	M(1)M(1)KENVAFEQEKEGK	M(64)M(64)KENVAFEQEKEGK	0	2	2	P83111	P83111	P83111	LACTB	Serine beta-lactamase-like protein LACTB, mitochondrial	MULTI-MSMS	CCE20220412_Halil_Aydin_hLACTB_hfx2	610.952	3	610.618	1828.83	-2.0206	-0.0012338	-0.23004	-0.00014046	-2.2507	-0.0013743	610.953	1.1702	0.38685	1.1702	1.0155	1.4024	0					35	14	3	0	0	0	0.0083986	1	659	64.04	53.224	1	1956500
EVWSEGLGYADVENRVPCKPETVMR	25	Oxidation (M)	_EVWSEGLGYADVENRVPCKPETVM(Oxidation (M))R_	EVWSEGLGYADVENRVPCKPETVM(1)R	EVWSEGLGYADVENRVPCKPETVM(140)R	0	1	2	P83111	P83111	P83111	LACTB	Serine beta-lactamase-like protein LACTB, mitochondrial	MULTI-MSMS	CCE20220412_Halil_Aydin_hLACTB_hfx1	735.354	4	735.102	2936.38	0.3236	0.00023788	0.64435	0.00047366	0.96795	0.00071154	735.354	38.005	0.56007	38.005	37.693	38.253	0					89	21	7	0	0	0	1.2371e-16	2	20735	139.79	137.44	1	54555000
EVWSEGLGYADVENRVPCKPETVMR	25	Oxidation (M)	_EVWSEGLGYADVENRVPCKPETVM(Oxidation (M))R_	EVWSEGLGYADVENRVPCKPETVM(1)R	EVWSEGLGYADVENRVPCKPETVM(76)R	0	1	2	P83111	P83111	P83111	LACTB	Serine beta-lactamase-like protein LACTB, mitochondrial	MULTI-MSMS	CCE20220412_Halil_Aydin_hLACTB_hfx1	980.136	3	979.801	2936.38	0.29705	0.00029105	1.752	0.0017166	2.049	0.0020076	980.137	37.998	0.36482	37.998	37.862	38.227	0					61	13	7	0	0	0	4.1279e-06	2	20701	76.417	74.194	1	23371000
EVWSEGLGYADVENRVPCKPETVMR	25	Oxidation (M)	_EVWSEGLGYADVENRVPCKPETVM(Oxidation (M))R_	EVWSEGLGYADVENRVPCKPETVM(1)R	EVWSEGLGYADVENRVPCKPETVM(130)R	0	1	2	P83111	P83111	P83111	LACTB	Serine beta-lactamase-like protein LACTB, mitochondrial	MULTI-MSMS	CCE20220412_Halil_Aydin_hLACTB_hfx2	735.354	4	735.102	2936.38	0.82185	0.00060415	-0.082458	-6.0615e-05	0.7394	0.00054353	735.353	37.968	0.58955	37.968	37.708	38.298	0					90	22	8	0	0	0	1.115e-14	2	20543	129.93	124.48	1	41095000
FGNAMLYGYQVGLFK	15	Oxidation (M)	_FGNAM(Oxidation (M))LYGYQVGLFK_	FGNAM(1)LYGYQVGLFK	FGNAM(160)LYGYQVGLFK	0	1	0	P83111	P83111	P83111	LACTB	Serine beta-lactamase-like protein LACTB, mitochondrial	MULTI-MSMS	CCE20220412_Halil_Aydin_hLACTB_hfx1	862.931	2	862.429	1722.84	0.11077	9.5534e-05	-1.0425	-0.00089908	-0.93173	-0.00080355	862.43	48.534	1.6524	48.534	48.316	49.969	0					331	61	8	0	0	0	4.7979e-07	8	25925	155.06	147.49	1	5693500000
FGNAMLYGYQVGLFK	15	Oxidation (M)	_FGNAM(Oxidation (M))LYGYQVGLFK_	FGNAM(1)LYGYQVGLFK	FGNAM(170)LYGYQVGLFK	0	1	0	P83111	P83111	P83111	LACTB	Serine beta-lactamase-like protein LACTB, mitochondrial	MULTI-MSMS	CCE20220412_Halil_Aydin_hLACTB_hfx1	862.428	2	862.429	1722.84	0.58286	0.00050268	-1.7967	-0.0015495	-1.2138	-0.0010469	862.428	55.981	0.083244	55.981	55.964	56.047	0					21	10	3	0	0	0	5.251e-09	1	29272	172.69	162.39	1	771860
FGNAMLYGYQVGLFK	15	Oxidation (M)	_FGNAM(Oxidation (M))LYGYQVGLFK_	FGNAM(1)LYGYQVGLFK	FGNAM(130)LYGYQVGLFK	0	1	0	P83111	P83111	P83111	LACTB	Serine beta-lactamase-like protein LACTB, mitochondrial	MULTI-SECPEP	CCE20220412_Halil_Aydin_hLACTB_hfx1	862.929	2	862.429	1722.84	0.18579	0.00016023	-1.0532	-0.00090832	-0.86742	-0.00074809	862.929	50.846	0.32959	50.846	50.669	50.999	0					21	13	2	0	0	0	1.7753e-10	1	27038	130.98	110.78	1	13983000
FGNAMLYGYQVGLFK	15	Oxidation (M)	_FGNAM(Oxidation (M))LYGYQVGLFK_	FGNAM(1)LYGYQVGLFK	FGNAM(160)LYGYQVGLFK	0	1	0	P83111	P83111	P83111	LACTB	Serine beta-lactamase-like protein LACTB, mitochondrial	MULTI-MSMS	CCE20220412_Halil_Aydin_hLACTB_hfx2	862.93	2	862.429	1722.84	0.37246	0.00032122	-1.1694	-0.0010085	-0.79691	-0.00068728	862.43	48.578	2.2158	48.578	47.781	49.997	0					407	83	8	0	0	0	1.1647e-08	11	25758	164.97	155.54	1	5011500000
IASISKSLTMVALAK	15	Oxidation (M)	_IASISKSLTM(Oxidation (M))VALAK_	IASISKSLTM(1)VALAK	IASISKSLTM(190)VALAK	0	1	1	P83111	P83111	P83111	LACTB	Serine beta-lactamase-like protein LACTB, mitochondrial	MULTI-MSMS	CCE20220412_Halil_Aydin_hLACTB_hfx1	774.958	2	774.955	1547.9	1.5959	0.0012368	0.77372	0.0005996	2.3696	0.0018364	774.956	34.722	0.41961	34.722	34.582	35.002	0					54	15	5	0	0	0	8.9118e-13	2	19033	188.96	188.96	1	10295000
IASISKSLTMVALAK	15	Oxidation (M)	_IASISKSLTM(Oxidation (M))VALAK_	IASISKSLTM(1)VALAK	IASISKSLTM(61)VALAK	0	1	1	P83111	P83111	P83111	LACTB	Serine beta-lactamase-like protein LACTB, mitochondrial	MSMS	CCE20220412_Halil_Aydin_hLACTB_hfx1	516.973	3	516.972	1547.9	NaN	NaN	NaN	NaN	NaN	NaN	NaN	34.779	1	34.779	34.279	35.279	0								0	0	0	0.0015852	1	19032	60.657	56.623	1
IASISKSLTMVALAK	15	Oxidation (M)	_IASISKSLTM(Oxidation (M))VALAK_	IASISKSLTM(1)VALAK	IASISKSLTM(110)VALAK	0	1	1	P83111	P83111	P83111	LACTB	Serine beta-lactamase-like protein LACTB, mitochondrial	MULTI-MSMS	CCE20220412_Halil_Aydin_hLACTB_hfx2	774.958	2	774.955	1547.9	1.897	0.0014701	0.7918	0.00061361	2.6888	0.0020837	774.956	34.695	0.37042	34.695	34.555	34.925	0					45	13	5	0	0	0	4.0326e-05	2	18867	112.5	112.5	1	7468700
IASISKSLTMVALAK	15	Oxidation (M)	_IASISKSLTM(Oxidation (M))VALAK_	IASISKSLTM(1)VALAK	IASISKSLTM(48)VALAK	0	1	1	P83111	P83111	P83111	LACTB	Serine beta-lactamase-like protein LACTB, mitochondrial	MSMS	CCE20220412_Halil_Aydin_hLACTB_hfx2	516.973	3	516.972	1547.9	NaN	NaN	NaN	NaN	NaN	NaN	NaN	34.755	1	34.755	34.255	35.255	0								0	0	0	0.0061861	1	18866	48.216	44.697	1
IFHDLDMLTTVQEENEPVIYNR	22	Oxidation (M)	_IFHDLDM(Oxidation (M))LTTVQEENEPVIYNR_	IFHDLDM(1)LTTVQEENEPVIYNR	IFHDLDM(150)LTTVQEENEPVIYNR	0	1	0	P83111	P83111	P83111	LACTB	Serine beta-lactamase-like protein LACTB, mitochondrial	MULTI-MSMS	CCE20220412_Halil_Aydin_hLACTB_hfx1	898.44	3	898.102	2691.29	0.69371	0.00062302	1.4158	0.0012716	2.1095	0.0018946	898.438	41.921	0.77798	41.921	41.707	42.485	0					115	28	8	0	0	0	8.5981e-13	2	22727	153.04	146.75	1	68866000
IFHDLDMLTTVQEENEPVIYNR	22	Oxidation (M)	_IFHDLDM(Oxidation (M))LTTVQEENEPVIYNR_	IFHDLDM(1)LTTVQEENEPVIYNR	IFHDLDM(240)LTTVQEENEPVIYNR	0	1	0	P83111	P83111	P83111	LACTB	Serine beta-lactamase-like protein LACTB, mitochondrial	MULTI-MSMS	CCE20220412_Halil_Aydin_hLACTB_hfx1	1347.15	2	1346.65	2691.29	2.1954	0.0029565	-1.3922	-0.0018748	0.80325	0.0010817	1347.15	44.393	1.2076	44.393	44.214	45.422	0					191	44	7	0	0	0	2.535e-34	3	23959	241.89	232.15	1	264300000
IFHDLDMLTTVQEENEPVIYNR	22	Oxidation (M)	_IFHDLDM(Oxidation (M))LTTVQEENEPVIYNR_	IFHDLDM(1)LTTVQEENEPVIYNR	IFHDLDM(130)LTTVQEENEPVIYNR	0	1	0	P83111	P83111	P83111	LACTB	Serine beta-lactamase-like protein LACTB, mitochondrial	MULTI-MSMS	CCE20220412_Halil_Aydin_hLACTB_hfx1	674.078	4	673.829	2691.29	0.5528	0.00037249	-1.8775	-0.0012651	-1.3247	-0.00089261	674.078	44.393	0.41977	44.393	44.214	44.634	0					47	15	4	0	0	0	1.6566e-11	2	23929	133.35	130.95	1	4212800
IFHDLDMLTTVQEENEPVIYNR	22	Oxidation (M)	_IFHDLDM(Oxidation (M))LTTVQEENEPVIYNR_	IFHDLDM(1)LTTVQEENEPVIYNR	IFHDLDM(110)LTTVQEENEPVIYNR	0	1	0	P83111	P83111	P83111	LACTB	Serine beta-lactamase-like protein LACTB, mitochondrial	MULTI-MSMS	CCE20220412_Halil_Aydin_hLACTB_hfx1	898.436	3	898.102	2691.29	0.12472	0.00011201	-0.33873	-0.00030421	-0.21401	-0.0001922	898.436	48.367	1.5997	48.367	47.285	48.885	0					184	61	5	0	0	0	8.9292e-11	5	26019	114.88	111.36	1	16690000
IFHDLDMLTTVQEENEPVIYNR	22	Oxidation (M)	_IFHDLDM(Oxidation (M))LTTVQEENEPVIYNR_	IFHDLDM(1)LTTVQEENEPVIYNR	IFHDLDM(210)LTTVQEENEPVIYNR	0	1	0	P83111	P83111	P83111	LACTB	Serine beta-lactamase-like protein LACTB, mitochondrial	MULTI-MSMS	CCE20220412_Halil_Aydin_hLACTB_hfx1	898.435	3	898.102	2691.29	0.04194	3.7666e-05	-1.3503	-0.0012127	-1.3083	-0.001175	898.436	49.297	0.77999	49.297	48.83	49.61	0					173	28	7	0	0	0	8.2355e-26	5	26377	209.66	207.13	1	104760000
IFHDLDMLTTVQEENEPVIYNR	22	Oxidation (M)	_IFHDLDM(Oxidation (M))LTTVQEENEPVIYNR_	IFHDLDM(1)LTTVQEENEPVIYNR	IFHDLDM(150)LTTVQEENEPVIYNR	0	1	0	P83111	P83111	P83111	LACTB	Serine beta-lactamase-like protein LACTB, mitochondrial	MULTI-MSMS	CCE20220412_Halil_Aydin_hLACTB_hfx1	898.439	3	898.102	2691.29	0.060969	5.4757e-05	1.8663	0.0016762	1.9273	0.0017309	898.439	49.756	0.41321	49.756	49.583	49.996	0					81	14	8	0	0	0	1.0576e-12	4	26585	152.04	145.24	1	23356000
IFHDLDMLTTVQEENEPVIYNR	22	Oxidation (M)	_IFHDLDM(Oxidation (M))LTTVQEENEPVIYNR_	IFHDLDM(1)LTTVQEENEPVIYNR	IFHDLDM(200)LTTVQEENEPVIYNR	0	1	0	P83111	P83111	P83111	LACTB	Serine beta-lactamase-like protein LACTB, mitochondrial	MULTI-MSMS	CCE20220412_Halil_Aydin_hLACTB_hfx1	1347.15	2	1346.65	2691.29	1.9495	0.0026253	0.51713	0.0006964	2.4667	0.0033217	1347.15	51.276	0.25197	51.276	51.208	51.46	0					19	9	5	0	0	0	1.2018e-20	1	27371	200.13	184.49	1	14738000
IFHDLDMLTTVQEENEPVIYNR	22	Oxidation (M)	_IFHDLDM(Oxidation (M))LTTVQEENEPVIYNR_	IFHDLDM(1)LTTVQEENEPVIYNR	IFHDLDM(100)LTTVQEENEPVIYNR	0	1	0	P83111	P83111	P83111	LACTB	Serine beta-lactamase-like protein LACTB, mitochondrial	MULTI-MSMS	CCE20220412_Halil_Aydin_hLACTB_hfx1	898.436	3	898.102	2691.29	0.17635	0.00015838	-0.61175	-0.00054941	-0.43539	-0.00039103	898.436	58.751	0.09478	58.751	58.73	58.824	0					23	5	6	0	0	0	5.9067e-09	1	29748	101.49	94.618	1	2880700
IFHDLDMLTTVQEENEPVIYNR	22	Oxidation (M)	_IFHDLDM(Oxidation (M))LTTVQEENEPVIYNR_	IFHDLDM(1)LTTVQEENEPVIYNR	IFHDLDM(140)LTTVQEENEPVIYNR	0	1	0	P83111	P83111	P83111	LACTB	Serine beta-lactamase-like protein LACTB, mitochondrial	MSMS	CCE20220412_Halil_Aydin_hLACTB_hfx1	898.103	3	898.102	2691.29	NaN	NaN	NaN	NaN	NaN	NaN	NaN	45.088	1	45.088	44.588	45.588	0								0	0	0	6.7948e-16	1	24297	141.6	134.95	1
IFHDLDMLTTVQEENEPVIYNR	22	Oxidation (M)	_IFHDLDM(Oxidation (M))LTTVQEENEPVIYNR_	IFHDLDM(1)LTTVQEENEPVIYNR	IFHDLDM(120)LTTVQEENEPVIYNR	0	1	0	P83111	P83111	P83111	LACTB	Serine beta-lactamase-like protein LACTB, mitochondrial	MULTI-MSMS	CCE20220412_Halil_Aydin_hLACTB_hfx2	898.438	3	898.102	2691.29	0.38603	0.00034669	1.7449	0.0015671	2.1309	0.0019138	898.438	41.926	0.83345	41.926	41.622	42.455	0					134	30	8	0	0	0	5.8267e-11	2	22583	122.49	118.17	1	57743000
IFHDLDMLTTVQEENEPVIYNR	22	Oxidation (M)	_IFHDLDM(Oxidation (M))LTTVQEENEPVIYNR_	IFHDLDM(1)LTTVQEENEPVIYNR	IFHDLDM(64)LTTVQEENEPVIYNR	0	1	0	P83111	P83111	P83111	LACTB	Serine beta-lactamase-like protein LACTB, mitochondrial	MULTI-MSMS	CCE20220412_Halil_Aydin_hLACTB_hfx2	898.434	3	898.102	2691.29	1.2181	0.001094	-1.1676	-0.0010486	0.050493	4.5348e-05	898.771	43.434	0.70557	43.434	43.079	43.784	0					76	24	4	0	0	0	0.0005989	1	23256	63.69	60.703	1	10358000
IFHDLDMLTTVQEENEPVIYNR	22	Oxidation (M)	_IFHDLDM(Oxidation (M))LTTVQEENEPVIYNR_	IFHDLDM(1)LTTVQEENEPVIYNR	IFHDLDM(190)LTTVQEENEPVIYNR	0	1	0	P83111	P83111	P83111	LACTB	Serine beta-lactamase-like protein LACTB, mitochondrial	MULTI-MSMS	CCE20220412_Halil_Aydin_hLACTB_hfx2	1347.15	2	1346.65	2691.29	1.6397	0.002208	-1.3462	-0.0018128	0.29347	0.00039521	1347.15	44.4	1.1861	44.4	44.188	45.374	0					187	43	7	0	0	0	1.7512e-19	3	23766	192.51	182.76	1	232530000
IFHDLDMLTTVQEENEPVIYNR	22	Oxidation (M)	_IFHDLDM(Oxidation (M))LTTVQEENEPVIYNR_	IFHDLDM(1)LTTVQEENEPVIYNR	IFHDLDM(130)LTTVQEENEPVIYNR	0	1	0	P83111	P83111	P83111	LACTB	Serine beta-lactamase-like protein LACTB, mitochondrial	MULTI-MSMS	CCE20220412_Halil_Aydin_hLACTB_hfx2	674.329	4	673.829	2691.29	0.13378	9.0147e-05	-2.1432	-0.0014441	-2.0094	-0.001354	674.078	44.354	0.42218	44.354	44.188	44.61	0					49	15	5	0	0	0	2.6185e-11	2	23736	131.37	129.31	1	5018400
IFHDLDMLTTVQEENEPVIYNR	22	Oxidation (M)	_IFHDLDM(Oxidation (M))LTTVQEENEPVIYNR_	IFHDLDM(1)LTTVQEENEPVIYNR	IFHDLDM(170)LTTVQEENEPVIYNR	0	1	0	P83111	P83111	P83111	LACTB	Serine beta-lactamase-like protein LACTB, mitochondrial	MULTI-MSMS	CCE20220412_Halil_Aydin_hLACTB_hfx2	898.769	3	898.102	2691.29	0.22137	0.00019881	-1.0951	-0.00098347	-0.87369	-0.00078466	898.436	45.584	1.4967	45.584	45.02	46.516	0					221	50	7	0	0	0	2.1013e-15	6	24380	173.21	166.41	1	35179000
IFHDLDMLTTVQEENEPVIYNR	22	Oxidation (M)	_IFHDLDM(Oxidation (M))LTTVQEENEPVIYNR_	IFHDLDM(1)LTTVQEENEPVIYNR	IFHDLDM(110)LTTVQEENEPVIYNR	0	1	0	P83111	P83111	P83111	LACTB	Serine beta-lactamase-like protein LACTB, mitochondrial	MULTI-MSMS	CCE20220412_Halil_Aydin_hLACTB_hfx2	898.439	3	898.102	2691.29	0.54184	0.00048663	-1.7149	-0.0015401	-1.173	-0.0010535	898.769	46.545	1.5271	46.545	45.94	47.468	0					250	55	6	0	0	0	1.4269e-09	9	24691	111.18	99.868	1	27036000
IFHDLDMLTTVQEENEPVIYNR	22	Oxidation (M)	_IFHDLDM(Oxidation (M))LTTVQEENEPVIYNR_	IFHDLDM(1)LTTVQEENEPVIYNR	IFHDLDM(110)LTTVQEENEPVIYNR	0	1	0	P83111	P83111	P83111	LACTB	Serine beta-lactamase-like protein LACTB, mitochondrial	MULTI-MSMS	CCE20220412_Halil_Aydin_hLACTB_hfx2	898.437	3	898.102	2691.29	0.63092	0.00056663	0.068756	6.175e-05	0.69968	0.00062838	898.437	47.738	1.2195	47.738	47.192	48.412	0					131	46	4	0	0	0	3.9212e-09	3	25398	105.79	98.164	1	12774000
IFHDLDMLTTVQEENEPVIYNR	22	Oxidation (M)	_IFHDLDM(Oxidation (M))LTTVQEENEPVIYNR_	IFHDLDM(1)LTTVQEENEPVIYNR	IFHDLDM(97)LTTVQEENEPVIYNR	0	1	0	P83111	P83111	P83111	LACTB	Serine beta-lactamase-like protein LACTB, mitochondrial	MULTI-MSMS	CCE20220412_Halil_Aydin_hLACTB_hfx2	898.436	3	898.102	2691.29	0.51644	0.00046381	-0.99894	-0.00089715	-0.4825	-0.00043334	898.436	48.568	0.97925	48.568	47.927	48.907	0					120	37	5	0	0	0	8.0234e-09	5	25823	96.917	90.118	1	11117000
IFHDLDMLTTVQEENEPVIYNR	22	Oxidation (M)	_IFHDLDM(Oxidation (M))LTTVQEENEPVIYNR_	IFHDLDM(1)LTTVQEENEPVIYNR	IFHDLDM(170)LTTVQEENEPVIYNR	0	1	0	P83111	P83111	P83111	LACTB	Serine beta-lactamase-like protein LACTB, mitochondrial	MULTI-MSMS	CCE20220412_Halil_Aydin_hLACTB_hfx2	898.435	3	898.102	2691.29	0.4371	0.00039256	-1.3006	-0.0011681	-0.86352	-0.00077553	898.436	49.349	0.75823	49.349	48.879	49.637	0					161	27	7	0	0	0	2.1013e-15	4	26135	173.21	166.33	1	86577000
IFHDLDMLTTVQEENEPVIYNR	22	Oxidation (M)	_IFHDLDM(Oxidation (M))LTTVQEENEPVIYNR_	IFHDLDM(1)LTTVQEENEPVIYNR	IFHDLDM(140)LTTVQEENEPVIYNR	0	1	0	P83111	P83111	P83111	LACTB	Serine beta-lactamase-like protein LACTB, mitochondrial	MULTI-MSMS	CCE20220412_Halil_Aydin_hLACTB_hfx2	898.439	3	898.102	2691.29	0.46889	0.00042111	1.6553	0.0014866	2.1242	0.0019077	898.438	49.775	0.41473	49.775	49.61	50.025	0					72	14	8	0	0	0	3.7629e-12	4	26392	138.28	135.88	1	17975000
IFHDLDMLTTVQEENEPVIYNR	22	Oxidation (M)	_IFHDLDM(Oxidation (M))LTTVQEENEPVIYNR_	IFHDLDM(1)LTTVQEENEPVIYNR	IFHDLDM(65)LTTVQEENEPVIYNR	0	1	0	P83111	P83111	P83111	LACTB	Serine beta-lactamase-like protein LACTB, mitochondrial	MULTI-MSMS	CCE20220412_Halil_Aydin_hLACTB_hfx2	898.77	3	898.102	2691.29	0.51466	0.00046222	-0.44496	-0.00039962	0.069707	6.2604e-05	898.436	50.461	0.73164	50.461	49.942	50.674	0					73	27	4	0	0	0	0.00046922	2	26550	65.25	62.776	1	8547000
IFHDLDMLTTVQEENEPVIYNR	22	Oxidation (M)	_IFHDLDM(Oxidation (M))LTTVQEENEPVIYNR_	IFHDLDM(1)LTTVQEENEPVIYNR	IFHDLDM(160)LTTVQEENEPVIYNR	0	1	0	P83111	P83111	P83111	LACTB	Serine beta-lactamase-like protein LACTB, mitochondrial	MULTI-MSMS	CCE20220412_Halil_Aydin_hLACTB_hfx2	1347.15	2	1346.65	2691.29	2.1912	0.0029508	0.70327	0.00094705	2.8945	0.0038979	1347.15	51.294	0.1043	51.294	51.227	51.332	0					15	3	5	0	0	0	1.1433e-14	1	27155	160.31	143.23	1	14488000
IFHDLDMLTTVQEENEPVIYNR	22	Oxidation (M)	_IFHDLDM(Oxidation (M))LTTVQEENEPVIYNR_	IFHDLDM(1)LTTVQEENEPVIYNR	IFHDLDM(83)LTTVQEENEPVIYNR	0	1	0	P83111	P83111	P83111	LACTB	Serine beta-lactamase-like protein LACTB, mitochondrial	MULTI-MSMS	CCE20220412_Halil_Aydin_hLACTB_hfx2	898.413	3	898.102	2691.29	0.76596	0.00068791	-0.456	-0.00040954	0.30996	0.00027837	898.437	58.764	0.12216	58.764	58.726	58.848	0					27	7	5	0	0	0	5.3497e-06	1	29400	82.609	80.169	1	4536500
IFHDLDMLTTVQEENEPVIYNR	22	Oxidation (M)	_IFHDLDM(Oxidation (M))LTTVQEENEPVIYNR_	IFHDLDM(1)LTTVQEENEPVIYNR	IFHDLDM(160)LTTVQEENEPVIYNR	0	1	0	P83111	P83111	P83111	LACTB	Serine beta-lactamase-like protein LACTB, mitochondrial	MSMS	CCE20220412_Halil_Aydin_hLACTB_hfx2	898.103	3	898.102	2691.29	NaN	NaN	NaN	NaN	NaN	NaN	NaN	45.093	1	45.093	44.593	45.593	0								0	0	0	3.7653e-21	1	24104	155.94	152.67	1
IFHDLDMLTTVQEENEPVIYNR	22	Oxidation (M)	_IFHDLDM(Oxidation (M))LTTVQEENEPVIYNR_	IFHDLDM(1)LTTVQEENEPVIYNR	IFHDLDM(82)LTTVQEENEPVIYNR	0	1	0	P83111	P83111	P83111	LACTB	Serine beta-lactamase-like protein LACTB, mitochondrial	MULTI-SECPEP	CCE20220412_Halil_Aydin_hLACTB_hfx2	897.767	3	898.102	2691.29	1.123	0.0010086	-2.6178	-0.0023511	-1.4948	-0.0013425	898.434	42.687	0.92334	42.687	42.292	43.215	0					98	33	5	0	0	0	9.6484e-08	1	22934	81.967	75.092	1	6921900
IFHDLDMLTTVQEENEPVIYNRAR	24	Oxidation (M)	_IFHDLDM(Oxidation (M))LTTVQEENEPVIYNRAR_	IFHDLDM(1)LTTVQEENEPVIYNRAR	IFHDLDM(57)LTTVQEENEPVIYNRAR	0	1	1	P83111	P83111	P83111	LACTB	Serine beta-lactamase-like protein LACTB, mitochondrial	MULTI-MSMS	CCE20220412_Halil_Aydin_hLACTB_hfx1	730.863	4	730.613	2918.42	0.52295	0.00038207	-0.62032	-0.00045321	-0.097369	-7.1139e-05	730.863	40.786	0.21961	40.786	40.629	40.849	0					15	9	2	0	0	0	0.00083704	1	22122	56.766	55.15	1	27134000
SLTMVALAK	9	Oxidation (M)	_SLTM(Oxidation (M))VALAK_	SLTM(1)VALAK	SLTM(110)VALAK	0	1	0	P83111	P83111	P83111	LACTB	Serine beta-lactamase-like protein LACTB, mitochondrial	MULTI-MSMS	CCE20220412_Halil_Aydin_hLACTB_hfx1	475.273	2	475.273	948.531	-0.21994	-0.00010453	-0.09722	-4.6206e-05	-0.31716	-0.00015074	475.273	25.043	2.6474	25.043	24.748	27.395	0					264	121	6	0	0	0	0.0018005	22	14200	111.82	56.603	1	4809300000
SLTMVALAK	9	Oxidation (M)	_SLTM(Oxidation (M))VALAK_	SLTM(1)VALAK	SLTM(92)VALAK	0	1	0	P83111	P83111	P83111	LACTB	Serine beta-lactamase-like protein LACTB, mitochondrial	MULTI-MSMS	CCE20220412_Halil_Aydin_hLACTB_hfx1	475.274	2	475.273	948.531	0.05448	2.5893e-05	1.1737	0.00055784	1.2282	0.00058373	475.273	27.857	0.68195	27.857	27.395	28.077	0					66	31	3	0	0	0	0.003344	4	14893	91.9	37.695	1	3567200
SLTMVALAK	9	Oxidation (M)	_SLTM(Oxidation (M))VALAK_	SLTM(1)VALAK	SLTM(63)VALAK	0	1	0	P83111	P83111	P83111	LACTB	Serine beta-lactamase-like protein LACTB, mitochondrial	MULTI-MSMS	CCE20220412_Halil_Aydin_hLACTB_hfx1	475.272	2	475.273	948.531	0.73348	0.0003486	-0.96007	-0.00045629	-0.22659	-0.00010769	475.273	29	0.74614	29	28.928	29.675	0					41	31	2	0	0	0	0.026109	2	15897	63.48	39.325	1	4287000
SLTMVALAK	9	Oxidation (M)	_SLTM(Oxidation (M))VALAK_	SLTM(1)VALAK	SLTM(65)VALAK	0	1	0	P83111	P83111	P83111	LACTB	Serine beta-lactamase-like protein LACTB, mitochondrial	MULTI-MSMS	CCE20220412_Halil_Aydin_hLACTB_hfx1	475.274	2	475.273	948.531	0.12181	5.7894e-05	0.66	0.00031368	0.78181	0.00037157	475.273	31.596	0.38401	31.596	31.46	31.844	0					35	15	3	0	0	0	0.023014	1	17326	65.252	10.703	1	2581000
SLTMVALAK	9	Oxidation (M)	_SLTM(Oxidation (M))VALAK_	SLTM(1)VALAK	SLTM(100)VALAK	0	1	0	P83111	P83111	P83111	LACTB	Serine beta-lactamase-like protein LACTB, mitochondrial	MULTI-MSMS	CCE20220412_Halil_Aydin_hLACTB_hfx1	475.273	2	475.273	948.531	0.30971	0.0001472	-0.41493	-0.00019721	-0.10522	-5.0009e-05	475.273	32.407	2.4289	32.407	31.913	34.342	0					201	101	6	0	0	0	0.002507	11	17983	101.28	47.079	1	770660000
SLTMVALAK	9	Oxidation (M)	_SLTM(Oxidation (M))VALAK_	SLTM(1)VALAK	SLTM(120)VALAK	0	1	0	P83111	P83111	P83111	LACTB	Serine beta-lactamase-like protein LACTB, mitochondrial	MULTI-MSMS	CCE20220412_Halil_Aydin_hLACTB_hfx2	475.273	2	475.273	948.531	-0.024098	-1.1453e-05	-0.61021	-0.00029001	-0.6343	-0.00030147	475.273	25.09	2.9801	25.09	24.424	27.404	0					308	131	6	0	0	0	0.0013667	22	13522	122.13	61.368	1	3.3931e+09
SLTMVALAK	9	Oxidation (M)	_SLTM(Oxidation (M))VALAK_	SLTM(1)VALAK	SLTM(84)VALAK	0	1	0	P83111	P83111	P83111	LACTB	Serine beta-lactamase-like protein LACTB, mitochondrial	MULTI-MSMS	CCE20220412_Halil_Aydin_hLACTB_hfx2	475.275	2	475.273	948.531	0.014298	6.7953e-06	1.2448	0.0005916	1.2591	0.0005984	475.273	27.796	0.69517	27.796	27.404	28.099	0					76	31	3	0	0	0	0.0072225	3	14871	83.753	38.772	1	3503200
SLTMVALAK	9	Oxidation (M)	_SLTM(Oxidation (M))VALAK_	SLTM(1)VALAK	SLTM(71)VALAK	0	1	0	P83111	P83111	P83111	LACTB	Serine beta-lactamase-like protein LACTB, mitochondrial	MULTI-MSMS	CCE20220412_Halil_Aydin_hLACTB_hfx2	475.274	2	475.273	948.531	0.50501	0.00024002	-0.20077	-9.5419e-05	0.30424	0.0001446	475.273	29.111	0.97286	29.111	28.725	29.697	0					63	40	2	0	0	0	0.013807	3	15998	70.525	46.756	1	2783300
SLTMVALAK	9	Oxidation (M)	_SLTM(Oxidation (M))VALAK_	SLTM(1)VALAK	SLTM(63)VALAK	0	1	0	P83111	P83111	P83111	LACTB	Serine beta-lactamase-like protein LACTB, mitochondrial	MULTI-MSMS	CCE20220412_Halil_Aydin_hLACTB_hfx2	475.274	2	475.273	948.531	-0.040488	-1.9243e-05	0.088075	4.186e-05	0.047588	2.2617e-05	475.273	30.474	1.0693	30.474	29.791	30.861	0					68	45	2	0	0	0	0.026109	1	16276	63.48	37.54	1	1998000
SLTMVALAK	9	Oxidation (M)	_SLTM(Oxidation (M))VALAK_	SLTM(1)VALAK	SLTM(89)VALAK	0	1	0	P83111	P83111	P83111	LACTB	Serine beta-lactamase-like protein LACTB, mitochondrial	MULTI-MSMS	CCE20220412_Halil_Aydin_hLACTB_hfx2	475.273	2	475.273	948.531	0.055741	2.6492e-05	0.45537	0.00021642	0.51111	0.00024292	475.273	31.617	0.59794	31.617	31.356	31.954	0					43	24	3	0	0	0	0.0046568	2	17145	89.142	39.016	1	2472600
SLTMVALAK	9	Oxidation (M)	_SLTM(Oxidation (M))VALAK_	SLTM(1)VALAK	SLTM(120)VALAK	0	1	0	P83111	P83111	P83111	LACTB	Serine beta-lactamase-like protein LACTB, mitochondrial	MULTI-MSMS	CCE20220412_Halil_Aydin_hLACTB_hfx2	475.273	2	475.273	948.531	0.63517	0.00030188	-0.56706	-0.00026951	0.068109	3.2371e-05	475.273	32.362	2.3007	32.362	31.858	34.159	0					202	95	7	0	0	0	0.0014253	10	17604	120.46	68.054	1	893700000
VPCKPETVMR	10	Oxidation (M)	_VPCKPETVM(Oxidation (M))R_	VPCKPETVM(1)R	VPCKPETVM(57)R	0	1	1	P83111	P83111	P83111	LACTB	Serine beta-lactamase-like protein LACTB, mitochondrial	MULTI-MSMS	CCE20220412_Halil_Aydin_hLACTB_hfx1	616.809	2	616.81	1231.61	-1.7499	-0.0010794	0.56152	0.00034635	-1.1884	-0.00073303	616.811	0.63583	0.14116	0.63583	0.56916	0.71033	0					14	6	3	0	0	0	0.030382	1	350	56.563	41.897	1	9105700
VPCKPETVMR	10	Oxidation (M)	_VPCKPETVM(Oxidation (M))R_	VPCKPETVM(1)R	VPCKPETVM(64)R	0	1	1	P83111	P83111	P83111	LACTB	Serine beta-lactamase-like protein LACTB, mitochondrial	MULTI-MSMS	CCE20220412_Halil_Aydin_hLACTB_hfx1	411.542	3	411.542	1231.61	-0.44909	-0.00018482	-0.1705	-7.0168e-05	-0.61959	-0.00025499	411.542	13.909	0.53701	13.909	13.761	14.298	0					69	21	5	0	0	0	0.012655	3	7363	64.103	51.527	1	6672100
VPCKPETVMR	10	Oxidation (M)	_VPCKPETVM(Oxidation (M))R_	VPCKPETVM(1)R	VPCKPETVM(72)R	0	1	1	P83111	P83111	P83111	LACTB	Serine beta-lactamase-like protein LACTB, mitochondrial	MULTI-MSMS	CCE20220412_Halil_Aydin_hLACTB_hfx1	616.811	2	616.81	1231.61	-0.39315	-0.0002425	1.6219	0.0010004	1.2287	0.00075788	616.811	14.044	0.41918	14.044	13.761	14.18	0					30	16	2	0	0	0	0.0079959	1	7356	71.501	57.364	1	2458600
VPCKPETVMR	10	Oxidation (M)	_VPCKPETVM(Oxidation (M))R_	VPCKPETVM(1)R	VPCKPETVM(70)R	0	1	1	P83111	P83111	P83111	LACTB	Serine beta-lactamase-like protein LACTB, mitochondrial	MULTI-MSMS	CCE20220412_Halil_Aydin_hLACTB_hfx2	616.809	2	616.81	1231.61	-2.3924	-0.0014756	1.1311	0.00069767	-1.2613	-0.00077796	616.811	0.67833	0.22069	0.67833	0.60375	0.82445	0					16	9	3	0	0	0	0.009002	1	363	70.256	55.589	1	7579500
VPCKPETVMR	10	Oxidation (M)	_VPCKPETVM(Oxidation (M))R_	VPCKPETVM(1)R	VPCKPETVM(51)R	0	1	1	P83111	P83111	P83111	LACTB	Serine beta-lactamase-like protein LACTB, mitochondrial	MULTI-MSMS	CCE20220412_Halil_Aydin_hLACTB_hfx2	411.542	3	411.542	1231.61	-0.47096	-0.00019382	-0.92904	-0.00038234	-1.4	-0.00057616	411.542	14.225	0.6457	14.225	14.014	14.66	0					46	26	2	0	0	0	0.026396	2	7410	51.162	41.729	1	6764900
YAMAWGVVER	10	Oxidation (M)	_YAM(Oxidation (M))AWGVVER_	YAM(1)AWGVVER	YAM(78)AWGVVER	0	1	0	P83111	P83111	P83111	LACTB	Serine beta-lactamase-like protein LACTB, mitochondrial	MULTI-MSMS	CCE20220412_Halil_Aydin_hLACTB_hfx1	599.291	2	599.29	1196.56	0.37316	0.00022363	1.1273	0.00067557	1.5004	0.0008992	599.291	27.8	0.4008	27.8	27.64	28.041	0					48	18	4	0	0	0	0.0064046	2	15031	78.334	74.222	1	61369000
YAMAWGVVER	10	Oxidation (M)	_YAM(Oxidation (M))AWGVVER_	YAM(1)AWGVVER	YAM(160)AWGVVER	0	1	0	P83111	P83111	P83111	LACTB	Serine beta-lactamase-like protein LACTB, mitochondrial	MULTI-MSMS	CCE20220412_Halil_Aydin_hLACTB_hfx1	599.29	2	599.29	1196.56	0.77854	0.00046657	-0.32766	-0.00019636	0.45089	0.00027021	599.29	30.237	0.54675	30.237	29.741	30.287	0					94	22	7	0	0	0	1.6035e-05	2	16415	158.61	153.71	1	2.9572e+09
YAMAWGVVER	10	Oxidation (M)	_YAM(Oxidation (M))AWGVVER_	YAM(1)AWGVVER	YAM(140)AWGVVER	0	1	0	P83111	P83111	P83111	LACTB	Serine beta-lactamase-like protein LACTB, mitochondrial	MULTI-MSMS	CCE20220412_Halil_Aydin_hLACTB_hfx1	599.291	2	599.29	1196.56	0.2238	0.00013412	-0.11976	-7.1773e-05	0.10404	6.235e-05	599.29	30.407	0.66807	30.407	30.287	30.955	0					156	30	7	0	0	0	0.00038329	5	16536	141.2	137.45	1	4922000000
YAMAWGVVER	10	Oxidation (M)	_YAM(Oxidation (M))AWGVVER_	YAM(1)AWGVVER	YAM(140)AWGVVER	0	1	0	P83111	P83111	P83111	LACTB	Serine beta-lactamase-like protein LACTB, mitochondrial	MULTI-MSMS	CCE20220412_Halil_Aydin_hLACTB_hfx1	599.29	2	599.29	1196.56	0.15612	9.3559e-05	0.23342	0.00013988	0.38953	0.00023344	599.29	31.138	0.61612	31.138	30.937	31.553	0					53	28	2	0	0	0	0.00050564	4	16972	135.79	131.86	1	13542000
YAMAWGVVER	10	Oxidation (M)	_YAM(Oxidation (M))AWGVVER_	YAM(1)AWGVVER	YAM(100)AWGVVER	0	1	0	P83111	P83111	P83111	LACTB	Serine beta-lactamase-like protein LACTB, mitochondrial	MULTI-MSMS	CCE20220412_Halil_Aydin_hLACTB_hfx1	599.29	2	599.29	1196.56	0.50091	0.00030019	0.16853	0.000101	0.66944	0.00040119	599.29	31.886	1.5329	31.886	31.505	33.038	0					109	63	3	0	0	0	0.0015261	3	17422	99.802	92.397	1	6480300
YAMAWGVVER	10	Oxidation (M)	_YAM(Oxidation (M))AWGVVER_	YAM(1)AWGVVER	YAM(110)AWGVVER	0	1	0	P83111	P83111	P83111	LACTB	Serine beta-lactamase-like protein LACTB, mitochondrial	MULTI-MSMS	CCE20220412_Halil_Aydin_hLACTB_hfx1	599.29	2	599.29	1196.56	1.32	0.00079106	-0.79365	-0.00047562	0.52634	0.00031543	599.289	33.373	0.95241	33.373	32.811	33.764	0					96	41	5	0	0	0	0.0013447	5	18344	110.41	105.99	1	105000000
YAMAWGVVER	10	Oxidation (M)	_YAM(Oxidation (M))AWGVVER_	YAM(1)AWGVVER	YAM(86)AWGVVER	0	1	0	P83111	P83111	P83111	LACTB	Serine beta-lactamase-like protein LACTB, mitochondrial	MULTI-MSMS	CCE20220412_Halil_Aydin_hLACTB_hfx1	599.291	2	599.29	1196.56	1.4135	0.00084712	0.43788	0.00026242	1.8514	0.0011095	599.29	34.064	0.52911	34.064	33.764	34.293	0					81	19	5	0	0	0	0.0039276	5	18668	85.67	81.533	1	29637000
YAMAWGVVER	10	Oxidation (M)	_YAM(Oxidation (M))AWGVVER_	YAM(1)AWGVVER	YAM(78)AWGVVER	0	1	0	P83111	P83111	P83111	LACTB	Serine beta-lactamase-like protein LACTB, mitochondrial	MULTI-MSMS	CCE20220412_Halil_Aydin_hLACTB_hfx1	599.29	2	599.29	1196.56	1.545	0.00092593	-0.88673	-0.00053141	0.65831	0.00039452	599.289	34.394	1.3184	34.394	34.242	35.56	0					74	50	2	0	0	0	0.0064046	2	18845	78.334	74.4	1	5105500
YAMAWGVVER	10	Oxidation (M)	_YAM(Oxidation (M))AWGVVER_	YAM(1)AWGVVER	YAM(140)AWGVVER	0	1	0	P83111	P83111	P83111	LACTB	Serine beta-lactamase-like protein LACTB, mitochondrial	MULTI-MSMS	CCE20220412_Halil_Aydin_hLACTB_hfx1	599.29	2	599.29	1196.56	0.50408	0.00030209	-0.050405	-3.0207e-05	0.45368	0.00027189	599.29	37.424	1.1498	37.424	37.201	38.351	0					107	46	5	0	0	0	0.00050564	3	20436	135.79	131.86	1	140030000
YAMAWGVVER	10	Oxidation (M)	_YAM(Oxidation (M))AWGVVER_	YAM(1)AWGVVER	YAM(46)AWGVVER	0	1	0	P83111	P83111	P83111	LACTB	Serine beta-lactamase-like protein LACTB, mitochondrial	MULTI-SECPEP	CCE20220412_Halil_Aydin_hLACTB_hfx1	599.31	2	599.29	1196.56	0.8236	0.00049358	2.0394	0.0012222	2.863	0.0017158	599.291	26.078	0.21645	26.078	25.92	26.136	0					15	8	2	0	0	0	0.051571	1	14044	45.972	28.587	1	1130400
YAMAWGVVER	10	Oxidation (M)	_YAM(Oxidation (M))AWGVVER_	YAM(1)AWGVVER	YAM(100)AWGVVER	0	1	0	P83111	P83111	P83111	LACTB	Serine beta-lactamase-like protein LACTB, mitochondrial	MULTI-MSMS	CCE20220412_Halil_Aydin_hLACTB_hfx2	599.291	2	599.29	1196.56	0.38978	0.00023359	0.97222	0.00058264	1.362	0.00081623	599.29	27.814	0.44758	27.814	27.651	28.099	0					43	20	4	0	0	0	0.0014983	2	15004	101.43	97.294	1	46033000
YAMAWGVVER	10	Oxidation (M)	_YAM(Oxidation (M))AWGVVER_	YAM(1)AWGVVER	YAM(120)AWGVVER	0	1	0	P83111	P83111	P83111	LACTB	Serine beta-lactamase-like protein LACTB, mitochondrial	MULTI-MSMS	CCE20220412_Halil_Aydin_hLACTB_hfx2	599.29	2	599.29	1196.56	0.86062	0.00051576	-0.46865	-0.00028085	0.39198	0.00023491	599.29	30.215	0.55613	30.215	29.743	30.299	0					88	22	7	0	0	0	0.0011452	2	16369	117.89	113.96	1	2623700000
YAMAWGVVER	10	Oxidation (M)	_YAM(Oxidation (M))AWGVVER_	YAM(1)AWGVVER	YAM(130)AWGVVER	0	1	0	P83111	P83111	P83111	LACTB	Serine beta-lactamase-like protein LACTB, mitochondrial	MULTI-MSMS	CCE20220412_Halil_Aydin_hLACTB_hfx2	599.291	2	599.29	1196.56	0.41298	0.00024749	-0.44852	-0.00026879	-0.035543	-2.1301e-05	599.29	30.418	0.68923	30.418	30.215	30.904	0					139	30	7	0	0	0	0.00076977	6	16434	128.38	124.45	1	3.599e+09
YAMAWGVVER	10	Oxidation (M)	_YAM(Oxidation (M))AWGVVER_	YAM(1)AWGVVER	YAM(130)AWGVVER	0	1	0	P83111	P83111	P83111	LACTB	Serine beta-lactamase-like protein LACTB, mitochondrial	MULTI-MSMS	CCE20220412_Halil_Aydin_hLACTB_hfx2	599.288	2	599.29	1196.56	0.14509	8.6951e-05	0.14603	8.7513e-05	0.29112	0.00017446	599.29	31.1	0.63236	31.1	30.904	31.537	0					75	28	3	0	0	0	0.00068516	5	16818	130.75	126.81	1	10439000
YAMAWGVVER	10	Oxidation (M)	_YAM(Oxidation (M))AWGVVER_	YAM(1)AWGVVER	YAM(96)AWGVVER	0	1	0	P83111	P83111	P83111	LACTB	Serine beta-lactamase-like protein LACTB, mitochondrial	MULTI-MSMS	CCE20220412_Halil_Aydin_hLACTB_hfx2	599.291	2	599.29	1196.56	0.74394	0.00044584	-0.37897	-0.00022711	0.36498	0.00021873	599.289	32.131	0.74383	32.131	31.537	32.281	0					59	30	2	0	0	0	0.0015855	5	17250	96.331	92.397	1	7314300
YAMAWGVVER	10	Oxidation (M)	_YAM(Oxidation (M))AWGVVER_	YAM(1)AWGVVER	YAM(82)AWGVVER	0	1	0	P83111	P83111	P83111	LACTB	Serine beta-lactamase-like protein LACTB, mitochondrial	MULTI-MSMS	CCE20220412_Halil_Aydin_hLACTB_hfx2	599.293	2	599.29	1196.56	1.3888	0.00083228	0.40783	0.00024441	1.7966	0.0010767	599.29	33.05	0.30413	33.05	32.79	33.094	0					21	12	3	0	0	0	0.0053196	1	17900	81.548	71.96	1	5032800
YAMAWGVVER	10	Oxidation (M)	_YAM(Oxidation (M))AWGVVER_	YAM(1)AWGVVER	YAM(87)AWGVVER	0	1	0	P83111	P83111	P83111	LACTB	Serine beta-lactamase-like protein LACTB, mitochondrial	MULTI-MSMS	CCE20220412_Halil_Aydin_hLACTB_hfx2	599.29	2	599.29	1196.56	1.5612	0.00093561	-1.0225	-0.00061279	0.53866	0.00032282	599.289	33.378	0.65952	33.378	33.094	33.753	0					81	28	5	0	0	0	0.0035899	5	18176	86.67	82.254	1	91639000
YAMAWGVVER	10	Oxidation (M)	_YAM(Oxidation (M))AWGVVER_	YAM(1)AWGVVER	YAM(110)AWGVVER	0	1	0	P83111	P83111	P83111	LACTB	Serine beta-lactamase-like protein LACTB, mitochondrial	MULTI-MSMS	CCE20220412_Halil_Aydin_hLACTB_hfx2	599.292	2	599.29	1196.56	1.7186	0.00103	0.010015	6.0018e-06	1.7286	0.001036	599.29	34.063	0.76712	34.063	33.567	34.334	0					92	28	5	0	0	0	0.0014283	4	18449	105.52	101.59	1	26358000
YAMAWGVVER	10	Oxidation (M)	_YAM(Oxidation (M))AWGVVER_	YAM(1)AWGVVER	YAM(130)AWGVVER	0	1	0	P83111	P83111	P83111	LACTB	Serine beta-lactamase-like protein LACTB, mitochondrial	MULTI-MSMS	CCE20220412_Halil_Aydin_hLACTB_hfx2	599.29	2	599.29	1196.56	0.31557	0.00018912	0.36343	0.0002178	0.679	0.00040692	599.29	37.424	0.67169	37.424	37.206	37.878	0					84	27	5	0	0	0	0.00076977	3	20189	128.38	123.39	1	116880000
YAMAWGVVER	10	Oxidation (M)	_YAM(Oxidation (M))AWGVVER_	YAM(1)AWGVVER	YAM(78)AWGVVER	0	1	0	P83111	P83111	P83111	LACTB	Serine beta-lactamase-like protein LACTB, mitochondrial	MSMS	CCE20220412_Halil_Aydin_hLACTB_hfx2	599.289	2	599.29	1196.56	NaN	NaN	NaN	NaN	NaN	NaN	NaN	34.392	1	34.392	33.892	34.892	0								0	0	0	0.014661	1	18681	78.334	73.919	1
YAMAWGVVER	10	Oxidation (M)	_YAM(Oxidation (M))AWGVVER_	YAM(1)AWGVVER	YAM(78)AWGVVER	0	1	0	P83111	P83111	P83111	LACTB	Serine beta-lactamase-like protein LACTB, mitochondrial	MSMS	CCE20220412_Halil_Aydin_hLACTB_hfx2	599.291	2	599.29	1196.56	NaN	NaN	NaN	NaN	NaN	NaN	NaN	34.987	1	34.987	34.487	35.487	0								0	0	0	0.014661	1	18978	78.334	69.12	1
YAMAWGVVER	10	Oxidation (M)	_YAM(Oxidation (M))AWGVVER_	YAM(1)AWGVVER	YAM(48)AWGVVER	0	1	0	P83111	P83111	P83111	LACTB	Serine beta-lactamase-like protein LACTB, mitochondrial	MULTI-SECPEP	CCE20220412_Halil_Aydin_hLACTB_hfx2	599.31	2	599.29	1196.56	0.33821	0.00020268	1.7318	0.0010378	2.07	0.0012405	599.291	26.117	0.31939	26.117	25.978	26.298	0					21	12	2	0	0	0	0.047054	1	14009	47.869	30.483	1	957970
YAMAWGVVERK	11	Oxidation (M)	_YAM(Oxidation (M))AWGVVERK_	YAM(1)AWGVVERK	YAM(84)AWGVVERK	0	1	1	P83111	P83111	P83111	LACTB	Serine beta-lactamase-like protein LACTB, mitochondrial	MULTI-MSMS	CCE20220412_Halil_Aydin_hLACTB_hfx1	442.56	3	442.561	1324.66	1.2943	0.00057281	-1.2062	-0.00053382	0.088101	3.899e-05	442.56	23.411	0.24741	23.411	23.301	23.548	0					25	9	3	0	0	0	0.001755	1	12448	84.479	84.288	1	10625000
YAMAWGVVERK	11	Oxidation (M)	_YAM(Oxidation (M))AWGVVERK_	YAM(1)AWGVVERK	YAM(130)AWGVVERK	0	1	1	P83111	P83111	P83111	LACTB	Serine beta-lactamase-like protein LACTB, mitochondrial	MULTI-MSMS	CCE20220412_Halil_Aydin_hLACTB_hfx1	663.339	2	663.337	1324.66	1.4207	0.00094242	0.71357	0.00047334	2.1343	0.0014158	663.338	23.409	0.21801	23.409	23.28	23.498	0					22	8	4	0	0	0	0.0068128	1	12475	131.5	112.23	1	6067000
YAMAWGVVERK	11	Oxidation (M)	_YAM(Oxidation (M))AWGVVERK_	YAM(1)AWGVVERK	YAM(53)AWGVVERK	0	1	1	P83111	P83111	P83111	LACTB	Serine beta-lactamase-like protein LACTB, mitochondrial	MULTI-MSMS	CCE20220412_Halil_Aydin_hLACTB_hfx1	442.561	3	442.561	1324.66	1.0347	0.00045792	0.56676	0.00025083	1.6015	0.00070875	442.561	23.639	0.25695	23.639	23.548	23.805	0					33	9	5	0	0	0	0.018591	1	12591	53.252	50.029	1	4590700
YAMAWGVVERK	11	Oxidation (M)	_YAM(Oxidation (M))AWGVVERK_	YAM(1)AWGVVERK	YAM(140)AWGVVERK	0	1	1	P83111	P83111	P83111	LACTB	Serine beta-lactamase-like protein LACTB, mitochondrial	MULTI-MSMS	CCE20220412_Halil_Aydin_hLACTB_hfx1	663.339	2	663.337	1324.66	1.1381	0.00075496	1.6884	0.00112	2.8265	0.0018749	663.338	23.66	0.28233	23.66	23.523	23.805	0					27	10	3	0	0	0	0.0044798	1	12592	136.57	113.83	1	4229800
YAMAWGVVERK	11	Oxidation (M)	_YAM(Oxidation (M))AWGVVERK_	YAM(1)AWGVVERK	YAM(98)AWGVVERK	0	1	1	P83111	P83111	P83111	LACTB	Serine beta-lactamase-like protein LACTB, mitochondrial	MULTI-MSMS	CCE20220412_Halil_Aydin_hLACTB_hfx2	442.56	3	442.561	1324.66	1.1556	0.00051141	-1.0073	-0.00044578	0.1483	6.5631e-05	442.56	23.43	0.2253	23.43	23.321	23.547	0					25	8	4	0	0	0	0.00063067	1	12454	97.734	94.511	1	5144700
YAMAWGVVERK	11	Oxidation (M)	_YAM(Oxidation (M))AWGVVERK_	YAM(1)AWGVVERK	YAM(120)AWGVVERK	0	1	1	P83111	P83111	P83111	LACTB	Serine beta-lactamase-like protein LACTB, mitochondrial	MULTI-MSMS	CCE20220412_Halil_Aydin_hLACTB_hfx2	663.339	2	663.337	1324.66	1.1997	0.00079583	1.2564	0.00083343	2.4562	0.0016293	663.338	23.422	0.17448	23.422	23.347	23.522	0					15	6	3	0	0	0	0.014578	1	12465	116.3	107.77	1	3201800
YAMAWGVVERK	11	Oxidation (M)	_YAM(Oxidation (M))AWGVVERK_	YAM(1)AWGVVERK	YAM(89)AWGVVERK	0	1	1	P83111	P83111	P83111	LACTB	Serine beta-lactamase-like protein LACTB, mitochondrial	MULTI-MSMS	CCE20220412_Halil_Aydin_hLACTB_hfx2	442.561	3	442.561	1324.66	1.3615	0.00060253	0.284	0.00012569	1.6455	0.00072821	442.561	23.688	0.36101	23.688	23.522	23.883	0					35	13	4	0	0	0	0.0010731	1	12580	89.403	86.181	1	5852200
YAMAWGVVERK	11	Oxidation (M)	_YAM(Oxidation (M))AWGVVERK_	YAM(1)AWGVVERK	YAM(130)AWGVVERK	0	1	1	P83111	P83111	P83111	LACTB	Serine beta-lactamase-like protein LACTB, mitochondrial	MULTI-MSMS	CCE20220412_Halil_Aydin_hLACTB_hfx2	663.339	2	663.337	1324.66	1.3986	0.00092775	1.2608	0.00083633	2.6594	0.0017641	663.338	23.689	0.26001	23.689	23.573	23.833	0					24	9	4	0	0	0	0.0078966	1	12583	129.38	127.41	1	3593200
YLDYMQK	7	Oxidation (M)	_YLDYM(Oxidation (M))QK_	YLDYM(1)QK	YLDYM(79)QK	0	1	0	P83111	P83111	P83111	LACTB	Serine beta-lactamase-like protein LACTB, mitochondrial	MULTI-MSMS	CCE20220412_Halil_Aydin_hLACTB_hfx1	488.725	2	488.726	975.437	0.15584	7.6165e-05	-0.7777	-0.00038008	-0.62186	-0.00030392	488.725	14.666	0.53242	14.666	14.277	14.809	0					46	23	2	0	0	0	0.022067	2	7637	79.454	75.6	1	6940100
YLDYMQK	7	Oxidation (M)	_YLDYM(Oxidation (M))QK_	YLDYM(1)QK	YLDYM(120)QK	0	1	0	P83111	P83111	P83111	LACTB	Serine beta-lactamase-like protein LACTB, mitochondrial	MULTI-MSMS	CCE20220412_Halil_Aydin_hLACTB_hfx1	488.726	2	488.726	975.437	0.58581	0.0002863	-1.1914	-0.00058229	-0.60563	-0.00029599	488.726	15.796	0.62315	15.796	15.259	15.882	0					72	24	6	0	0	0	0.0068182	3	8359	117.7	106.83	1	2.033e+09
YLDYMQK	7	Oxidation (M)	_YLDYM(Oxidation (M))QK_	YLDYM(1)QK	YLDYM(130)QK	0	1	0	P83111	P83111	P83111	LACTB	Serine beta-lactamase-like protein LACTB, mitochondrial	MULTI-MSMS	CCE20220412_Halil_Aydin_hLACTB_hfx1	488.726	2	488.726	975.437	0.48485	0.00023696	-1.556	-0.00076046	-1.0712	-0.0005235	488.726	16.006	1.2043	16.006	15.882	17.087	0					159	49	6	0	0	0	0.0034581	7	8476	129.96	124.65	1	1334300000
YLDYMQK	7	Oxidation (M)	_YLDYM(Oxidation (M))QK_	YLDYM(1)QK	YLDYM(77)QK	0	1	0	P83111	P83111	P83111	LACTB	Serine beta-lactamase-like protein LACTB, mitochondrial	MULTI-MSMS	CCE20220412_Halil_Aydin_hLACTB_hfx1	488.726	2	488.726	975.437	0.067912	3.3191e-05	-0.030608	-1.4959e-05	0.037304	1.8232e-05	488.726	17.195	0.27025	17.195	17.015	17.286	0					17	10	2	0	0	0	0.024108	1	9103	76.847	72.861	1	5799700
YLDYMQK	7	Oxidation (M)	_YLDYM(Oxidation (M))QK_	YLDYM(1)QK	YLDYM(120)QK	0	1	0	P83111	P83111	P83111	LACTB	Serine beta-lactamase-like protein LACTB, mitochondrial	MULTI-MSMS	CCE20220412_Halil_Aydin_hLACTB_hfx1	488.725	2	488.726	975.437	-0.0080699	-3.944e-06	0.16006	7.8224e-05	0.15199	7.428e-05	488.726	17.672	1.1258	17.672	17.286	18.411	0					101	47	3	0	0	0	0.006401	4	9347	119.22	112.4	1	42001000
YLDYMQK	7	Oxidation (M)	_YLDYM(Oxidation (M))QK_	YLDYM(1)QK	YLDYM(93)QK	0	1	0	P83111	P83111	P83111	LACTB	Serine beta-lactamase-like protein LACTB, mitochondrial	MULTI-MSMS	CCE20220412_Halil_Aydin_hLACTB_hfx1	488.727	2	488.726	975.437	0.36247	0.00017715	1.3242	0.00064719	1.6867	0.00082434	488.726	19.453	0.41004	19.453	19.314	19.724	0					41	16	3	0	0	0	0.011871	3	10353	92.692	90.899	1	12064000
YLDYMQK	7	Oxidation (M)	_YLDYM(Oxidation (M))QK_	YLDYM(1)QK	YLDYM(99)QK	0	1	0	P83111	P83111	P83111	LACTB	Serine beta-lactamase-like protein LACTB, mitochondrial	MULTI-MSMS	CCE20220412_Halil_Aydin_hLACTB_hfx1	488.727	2	488.726	975.437	0.84613	0.00041353	-0.24431	-0.0001194	0.60182	0.00029412	488.726	20.025	1.5995	20.025	19.68	21.279	0					103	65	2	0	0	0	0.010601	10	10804	99.384	95.45	1	10504000
YLDYMQK	7	Oxidation (M)	_YLDYM(Oxidation (M))QK_	YLDYM(1)QK	YLDYM(100)QK	0	1	0	P83111	P83111	P83111	LACTB	Serine beta-lactamase-like protein LACTB, mitochondrial	MULTI-MSMS	CCE20220412_Halil_Aydin_hLACTB_hfx1	488.727	2	488.726	975.437	1.1675	0.00057061	0.075075	3.6691e-05	1.2426	0.0006073	488.726	21.841	0.82788	21.841	21.279	22.107	0					94	31	4	0	0	0	0.0098604	7	11366	103.29	101.49	1	5052200
YLDYMQK	7	Oxidation (M)	_YLDYM(Oxidation (M))QK_	YLDYM(1)QK	YLDYM(61)QK	0	1	0	P83111	P83111	P83111	LACTB	Serine beta-lactamase-like protein LACTB, mitochondrial	MULTI-MSMS	CCE20220412_Halil_Aydin_hLACTB_hfx1	488.726	2	488.726	975.437	0.38911	0.00019017	-0.36388	-0.00017784	0.025231	1.2331e-05	488.726	22.312	0.38633	22.312	22.084	22.47	0					35	15	3	0	0	0	0.04659	1	11841	61.494	60.416	1	3897100
YLDYMQK	7	Oxidation (M)	_YLDYM(Oxidation (M))QK_	YLDYM(1)QK	YLDYM(94)QK	0	1	0	P83111	P83111	P83111	LACTB	Serine beta-lactamase-like protein LACTB, mitochondrial	MULTI-MSMS	CCE20220412_Halil_Aydin_hLACTB_hfx1	488.726	2	488.726	975.437	0.021282	1.0401e-05	-0.00093313	-4.5604e-07	0.020348	9.9448e-06	488.726	23.019	0.81474	23.019	22.423	23.237	0					72	35	4	0	0	0	0.011592	4	12236	94.163	81.204	1	17496000
YLDYMQK	7	Oxidation (M)	_YLDYM(Oxidation (M))QK_	YLDYM(1)QK	YLDYM(94)QK	0	1	0	P83111	P83111	P83111	LACTB	Serine beta-lactamase-like protein LACTB, mitochondrial	MULTI-MSMS	CCE20220412_Halil_Aydin_hLACTB_hfx1	488.726	2	488.726	975.437	1.4292	0.00069847	-0.82599	-0.00040368	0.60319	0.00029479	488.725	23.411	0.51678	23.411	23.132	23.648	0					48	21	3	0	0	0	0.011592	3	12494	94.163	88.504	1	9963700
YLDYMQK	7	Oxidation (M)	_YLDYM(Oxidation (M))QK_	YLDYM(1)QK	YLDYM(120)QK	0	1	0	P83111	P83111	P83111	LACTB	Serine beta-lactamase-like protein LACTB, mitochondrial	MULTI-MSMS	CCE20220412_Halil_Aydin_hLACTB_hfx1	488.726	2	488.726	975.437	-0.22185	-0.00010843	-0.53846	-0.00026316	-0.76031	-0.00037158	488.726	23.881	1.5374	23.881	23.599	25.136	0					184	69	6	0	0	0	0.0064454	8	12691	119.06	114.92	1	869590000
YLDYMQK	7	Oxidation (M)	_YLDYM(Oxidation (M))QK_	YLDYM(1)QK	YLDYM(140)QK	0	1	0	P83111	P83111	P83111	LACTB	Serine beta-lactamase-like protein LACTB, mitochondrial	MSMS	CCE20220412_Halil_Aydin_hLACTB_hfx1	488.727	2	488.726	975.437	NaN	NaN	NaN	NaN	NaN	NaN	NaN	17.826	1	17.826	17.326	18.326	0								0	0	0	3.4702e-06	1	9451	141.55	125.91	1
YLDYMQK	7	Oxidation (M)	_YLDYM(Oxidation (M))QK_	YLDYM(1)QK	YLDYM(140)QK	0	1	0	P83111	P83111	P83111	LACTB	Serine beta-lactamase-like protein LACTB, mitochondrial	MSMS	CCE20220412_Halil_Aydin_hLACTB_hfx1	488.727	2	488.726	975.437	NaN	NaN	NaN	NaN	NaN	NaN	NaN	17.932	1	17.932	17.432	18.432	0								0	0	0	2.8456e-06	1	9503	143.18	134.76	1
YLDYMQK	7	Oxidation (M)	_YLDYM(Oxidation (M))QK_	YLDYM(1)QK	YLDYM(130)QK	0	1	0	P83111	P83111	P83111	LACTB	Serine beta-lactamase-like protein LACTB, mitochondrial	MSMS	CCE20220412_Halil_Aydin_hLACTB_hfx1	488.727	2	488.726	975.437	NaN	NaN	NaN	NaN	NaN	NaN	NaN	18.04	1	18.04	17.54	18.54	0								0	0	0	9.3364e-05	1	9557	127.95	123.81	1
YLDYMQK	7	Oxidation (M)	_YLDYM(Oxidation (M))QK_	YLDYM(1)QK	YLDYM(100)QK	0	1	0	P83111	P83111	P83111	LACTB	Serine beta-lactamase-like protein LACTB, mitochondrial	MSMS	CCE20220412_Halil_Aydin_hLACTB_hfx1	488.726	2	488.726	975.437	NaN	NaN	NaN	NaN	NaN	NaN	NaN	18.136	1	18.136	17.636	18.636	0								0	0	0	0.0059281	1	9611	99.919	92.44	1
YLDYMQK	7	Oxidation (M)	_YLDYM(Oxidation (M))QK_	YLDYM(1)QK	YLDYM(120)QK	0	1	0	P83111	P83111	P83111	LACTB	Serine beta-lactamase-like protein LACTB, mitochondrial	MSMS	CCE20220412_Halil_Aydin_hLACTB_hfx1	488.726	2	488.726	975.437	NaN	NaN	NaN	NaN	NaN	NaN	NaN	18.233	1	18.233	17.733	18.733	0								0	0	0	0.00084595	1	9663	119.22	115.08	1
YLDYMQK	7	Oxidation (M)	_YLDYM(Oxidation (M))QK_	YLDYM(1)QK	YLDYM(110)QK	0	1	0	P83111	P83111	P83111	LACTB	Serine beta-lactamase-like protein LACTB, mitochondrial	MSMS	CCE20220412_Halil_Aydin_hLACTB_hfx1	488.726	2	488.726	975.437	NaN	NaN	NaN	NaN	NaN	NaN	NaN	18.342	1	18.342	17.842	18.842	0								0	0	0	0.0018357	1	9724	107.74	96.879	1
YLDYMQK	7	Oxidation (M)	_YLDYM(Oxidation (M))QK_	YLDYM(1)QK	YLDYM(77)QK	0	1	0	P83111	P83111	P83111	LACTB	Serine beta-lactamase-like protein LACTB, mitochondrial	MSMS	CCE20220412_Halil_Aydin_hLACTB_hfx1	488.726	2	488.726	975.437	NaN	NaN	NaN	NaN	NaN	NaN	NaN	18.446	1	18.446	17.946	18.946	0								0	0	0	0.024029	1	9793	76.847	72.71	1
YLDYMQK	7	Oxidation (M)	_YLDYM(Oxidation (M))QK_	YLDYM(1)QK	YLDYM(130)QK	0	1	0	P83111	P83111	P83111	LACTB	Serine beta-lactamase-like protein LACTB, mitochondrial	MSMS	CCE20220412_Halil_Aydin_hLACTB_hfx1	488.726	2	488.726	975.437	NaN	NaN	NaN	NaN	NaN	NaN	NaN	18.556	1	18.556	18.056	19.056	0								0	0	0	6.3225e-06	1	9856	134.12	125.17	1
YLDYMQK	7	Oxidation (M)	_YLDYM(Oxidation (M))QK_	YLDYM(1)QK	YLDYM(90)QK	0	1	0	P83111	P83111	P83111	LACTB	Serine beta-lactamase-like protein LACTB, mitochondrial	MSMS	CCE20220412_Halil_Aydin_hLACTB_hfx1	488.726	2	488.726	975.437	NaN	NaN	NaN	NaN	NaN	NaN	NaN	18.653	1	18.653	18.153	19.153	0								0	0	0	0.011571	1	9911	89.673	85.536	1
YLDYMQK	7	Oxidation (M)	_YLDYM(Oxidation (M))QK_	YLDYM(1)QK	YLDYM(99)QK	0	1	0	P83111	P83111	P83111	LACTB	Serine beta-lactamase-like protein LACTB, mitochondrial	MSMS	CCE20220412_Halil_Aydin_hLACTB_hfx1	488.725	2	488.726	975.437	NaN	NaN	NaN	NaN	NaN	NaN	NaN	18.772	1	18.772	18.272	19.272	0								0	0	0	0.0062231	1	9976	99.384	86.395	1
YLDYMQK	7	Oxidation (M)	_YLDYM(Oxidation (M))QK_	YLDYM(1)QK	YLDYM(87)QK	0	1	0	P83111	P83111	P83111	LACTB	Serine beta-lactamase-like protein LACTB, mitochondrial	MSMS	CCE20220412_Halil_Aydin_hLACTB_hfx1	488.725	2	488.726	975.437	NaN	NaN	NaN	NaN	NaN	NaN	NaN	18.882	1	18.882	18.382	19.382	0								0	0	0	0.013311	1	10038	86.512	65.957	1
YLDYMQK	7	Oxidation (M)	_YLDYM(Oxidation (M))QK_	YLDYM(1)QK	YLDYM(92)QK	0	1	0	P83111	P83111	P83111	LACTB	Serine beta-lactamase-like protein LACTB, mitochondrial	MSMS	CCE20220412_Halil_Aydin_hLACTB_hfx1	488.726	2	488.726	975.437	NaN	NaN	NaN	NaN	NaN	NaN	NaN	18.989	1	18.989	18.489	19.489	0								0	0	0	0.010184	1	10093	92.191	84.623	1
YLDYMQK	7	Oxidation (M)	_YLDYM(Oxidation (M))QK_	YLDYM(1)QK	YLDYM(100)QK	0	1	0	P83111	P83111	P83111	LACTB	Serine beta-lactamase-like protein LACTB, mitochondrial	MSMS	CCE20220412_Halil_Aydin_hLACTB_hfx1	488.726	2	488.726	975.437	NaN	NaN	NaN	NaN	NaN	NaN	NaN	19.088	1	19.088	18.588	19.588	0								0	0	0	0.0040742	1	10146	103.29	99.149	1
YLDYMQK	7	Oxidation (M)	_YLDYM(Oxidation (M))QK_	YLDYM(1)QK	YLDYM(69)QK	0	1	0	P83111	P83111	P83111	LACTB	Serine beta-lactamase-like protein LACTB, mitochondrial	MSMS	CCE20220412_Halil_Aydin_hLACTB_hfx1	488.726	2	488.726	975.437	NaN	NaN	NaN	NaN	NaN	NaN	NaN	19.185	1	19.185	18.685	19.685	0								0	0	0	0.032728	1	10196	69.383	66.96	1
YLDYMQK	7	Oxidation (M)	_YLDYM(Oxidation (M))QK_	YLDYM(1)QK	YLDYM(100)QK	0	1	0	P83111	P83111	P83111	LACTB	Serine beta-lactamase-like protein LACTB, mitochondrial	MSMS	CCE20220412_Halil_Aydin_hLACTB_hfx1	488.726	2	488.726	975.437	NaN	NaN	NaN	NaN	NaN	NaN	NaN	19.28	1	19.28	18.78	19.78	0								0	0	0	0.0059281	1	10245	99.919	95.934	1
YLDYMQK	7	Oxidation (M)	_YLDYM(Oxidation (M))QK_	YLDYM(1)QK	YLDYM(100)QK	0	1	0	P83111	P83111	P83111	LACTB	Serine beta-lactamase-like protein LACTB, mitochondrial	MULTI-SECPEP	CCE20220412_Halil_Aydin_hLACTB_hfx1	975.94	1	976.444	975.437	-0.071687	-6.9998e-05	-0.11268	-0.00011003	-0.18437	-0.00018003	976.444	23.905	0.75952	23.905	23.523	24.282	0					94	34	5	0	0	0	0.029821	1	12796	104.45	94.034	1	563300000
YLDYMQK	7	Oxidation (M)	_YLDYM(Oxidation (M))QK_	YLDYM(1)QK	YLDYM(72)QK	0	1	0	P83111	P83111	P83111	LACTB	Serine beta-lactamase-like protein LACTB, mitochondrial	MULTI-MSMS	CCE20220412_Halil_Aydin_hLACTB_hfx2	488.725	2	488.726	975.437	0.020664	1.0099e-05	-1.2836	-0.00062735	-1.263	-0.00061725	488.725	14.999	0.35023	14.999	14.796	15.147	0					28	15	2	0	0	0	0.027942	2	7827	71.949	61.084	1	8634800
YLDYMQK	7	Oxidation (M)	_YLDYM(Oxidation (M))QK_	YLDYM(1)QK	YLDYM(140)QK	0	1	0	P83111	P83111	P83111	LACTB	Serine beta-lactamase-like protein LACTB, mitochondrial	MULTI-MSMS	CCE20220412_Halil_Aydin_hLACTB_hfx2	488.727	2	488.726	975.437	0.77035	0.00037649	-1.6275	-0.00079542	-0.85718	-0.00041893	488.726	16.169	0.70925	16.169	15.541	16.25	0					102	29	6	0	0	0	0.0017386	4	8439	137.44	125.93	1	2890600000
YLDYMQK	7	Oxidation (M)	_YLDYM(Oxidation (M))QK_	YLDYM(1)QK	YLDYM(120)QK	0	1	0	P83111	P83111	P83111	LACTB	Serine beta-lactamase-like protein LACTB, mitochondrial	MULTI-MSMS	CCE20220412_Halil_Aydin_hLACTB_hfx2	488.727	2	488.726	975.437	0.51425	0.00025133	-0.84421	-0.00041259	-0.32996	-0.00016126	488.726	16.358	0.98994	16.358	16.25	17.24	0					156	42	6	0	0	0	0.0055973	8	8751	122.15	113.21	1	3.0322e+09
YLDYMQK	7	Oxidation (M)	_YLDYM(Oxidation (M))QK_	YLDYM(1)QK	YLDYM(130)QK	0	1	0	P83111	P83111	P83111	LACTB	Serine beta-lactamase-like protein LACTB, mitochondrial	MULTI-MSMS	CCE20220412_Halil_Aydin_hLACTB_hfx2	488.726	2	488.726	975.437	-0.18287	-8.9374e-05	0.4625	0.00022603	0.27963	0.00013666	488.726	17.721	1.916	17.721	17.24	19.156	0					261	84	4	0	0	0	0.0023187	18	9323	134.12	129.98	1	58339000
YLDYMQK	7	Oxidation (M)	_YLDYM(Oxidation (M))QK_	YLDYM(1)QK	YLDYM(100)QK	0	1	0	P83111	P83111	P83111	LACTB	Serine beta-lactamase-like protein LACTB, mitochondrial	MULTI-MSMS	CCE20220412_Halil_Aydin_hLACTB_hfx2	488.726	2	488.726	975.437	-0.22574	-0.00011032	0.66331	0.00032418	0.43757	0.00021385	488.726	19.15	0.73308	19.15	19.104	19.837	0					75	28	3	0	0	0	0.0098604	6	10204	103.29	95.055	1	5141500
YLDYMQK	7	Oxidation (M)	_YLDYM(Oxidation (M))QK_	YLDYM(1)QK	YLDYM(80)QK	0	1	0	P83111	P83111	P83111	LACTB	Serine beta-lactamase-like protein LACTB, mitochondrial	MULTI-MSMS	CCE20220412_Halil_Aydin_hLACTB_hfx2	488.726	2	488.726	975.437	0.45098	0.00022041	-0.21171	-0.00010347	0.23927	0.00011694	488.726	20.095	0.89439	20.095	19.837	20.731	0					75	35	3	0	0	0	0.021409	5	10647	80.294	73.47	1	6560200
YLDYMQK	7	Oxidation (M)	_YLDYM(Oxidation (M))QK_	YLDYM(1)QK	YLDYM(70)QK	0	1	0	P83111	P83111	P83111	LACTB	Serine beta-lactamase-like protein LACTB, mitochondrial	MULTI-MSMS	CCE20220412_Halil_Aydin_hLACTB_hfx2	488.726	2	488.726	975.437	1.1031	0.00053911	-1.1028	-0.00053897	0.00028219	1.3791e-07	488.725	21.06	0.58724	21.06	20.704	21.291	0					42	22	2	0	0	0	0.029805	1	11055	70.268	66.282	1	4615700
YLDYMQK	7	Oxidation (M)	_YLDYM(Oxidation (M))QK_	YLDYM(1)QK	YLDYM(94)QK	0	1	0	P83111	P83111	P83111	LACTB	Serine beta-lactamase-like protein LACTB, mitochondrial	MULTI-MSMS	CCE20220412_Halil_Aydin_hLACTB_hfx2	488.726	2	488.726	975.437	0.88547	0.00043275	0.26922	0.00013158	1.1547	0.00056433	488.726	21.919	0.76721	21.919	21.291	22.058	0					93	28	4	0	0	0	0.011592	6	11576	94.163	92.655	1	3981100
YLDYMQK	7	Oxidation (M)	_YLDYM(Oxidation (M))QK_	YLDYM(1)QK	YLDYM(86)QK	0	1	0	P83111	P83111	P83111	LACTB	Serine beta-lactamase-like protein LACTB, mitochondrial	MULTI-MSMS	CCE20220412_Halil_Aydin_hLACTB_hfx2	488.725	2	488.726	975.437	-0.27948	-0.00013659	0.12781	6.2462e-05	-0.15167	-7.4126e-05	488.726	22.41	0.49821	22.41	22.008	22.506	0					50	19	3	0	0	0	0.016874	1	11700	86.086	80.428	1	3036500
YLDYMQK	7	Oxidation (M)	_YLDYM(Oxidation (M))QK_	YLDYM(1)QK	YLDYM(72)QK	0	1	0	P83111	P83111	P83111	LACTB	Serine beta-lactamase-like protein LACTB, mitochondrial	MULTI-MSMS	CCE20220412_Halil_Aydin_hLACTB_hfx2	488.726	2	488.726	975.437	0.57925	0.0002831	-0.04858	-2.3742e-05	0.53067	0.00025935	488.726	23.059	0.79194	23.059	22.506	23.298	0					80	33	3	0	0	0	0.027719	3	12238	72.234	68.248	1	10891000
YLDYMQK	7	Oxidation (M)	_YLDYM(Oxidation (M))QK_	YLDYM(1)QK	YLDYM(73)QK	0	1	0	P83111	P83111	P83111	LACTB	Serine beta-lactamase-like protein LACTB, mitochondrial	MULTI-MSMS	CCE20220412_Halil_Aydin_hLACTB_hfx2	488.726	2	488.726	975.437	1.1203	0.00054754	0.0042753	2.0895e-06	1.1246	0.00054963	488.726	23.45	0.47539	23.45	23.277	23.752	0					47	18	4	0	0	0	0.027089	3	12437	73.039	69.911	1	5491400
YLDYMQK	7	Oxidation (M)	_YLDYM(Oxidation (M))QK_	YLDYM(1)QK	YLDYM(120)QK	0	1	0	P83111	P83111	P83111	LACTB	Serine beta-lactamase-like protein LACTB, mitochondrial	MULTI-MSMS	CCE20220412_Halil_Aydin_hLACTB_hfx2	488.727	2	488.726	975.437	0.43909	0.00021459	-1.118	-0.00054641	-0.67895	-0.00033182	488.725	23.936	1.5414	23.936	23.648	25.189	0					175	68	6	0	0	0	0.0064454	7	12679	119.06	114.92	1	934940000
YLDYMQK	7	Oxidation (M)	_YLDYM(Oxidation (M))QK_	YLDYM(1)QK	YLDYM(71)QK	0	1	0	P83111	P83111	P83111	LACTB	Serine beta-lactamase-like protein LACTB, mitochondrial	MSMS	CCE20220412_Halil_Aydin_hLACTB_hfx2	488.727	2	488.726	975.437	NaN	NaN	NaN	NaN	NaN	NaN	NaN	15.716	1	15.716	15.216	16.216	0								0	0	0	0.030403	1	8265	71.378	71.378	1
YLDYMQK	7	Oxidation (M)	_YLDYM(Oxidation (M))QK_	YLDYM(1)QK	YLDYM(50)QK	0	1	0	P83111	P83111	P83111	LACTB	Serine beta-lactamase-like protein LACTB, mitochondrial	MULTI-SECPEP	CCE20220412_Halil_Aydin_hLACTB_hfx2	489.244	2	488.726	975.437	0.14913	7.2884e-05	1.2839	0.00062745	1.433	0.00070034	488.726	15.296	0.28023	15.296	15.147	15.427	0					22	11	2	0	0	0	0.0543	1	8007	50.307	47.179	1	7466500
YLDYMQK	7	Oxidation (M)	_YLDYM(Oxidation (M))QK_	YLDYM(1)QK	YLDYM(120)QK	0	1	0	P83111	P83111	P83111	LACTB	Serine beta-lactamase-like protein LACTB, mitochondrial	MULTI-SECPEP	CCE20220412_Halil_Aydin_hLACTB_hfx2	975.938	1	976.444	975.437	0.66831	0.00065256	-0.48227	-0.00047091	0.18603	0.00018165	976.444	23.917	1.3134	23.917	23.648	24.961	0					103	58	5	0	0	0	0.013854	1	12770	117.93	107.52	1	373630000
AIESSRDLLHR	11	Unmodified	_AIESSRDLLHR_			0	0	1	P83111	P83111	P83111	LACTB	Serine beta-lactamase-like protein LACTB, mitochondrial	MULTI-MSMS	CCE20220412_Halil_Aydin_hLACTB_hfx1	432.906	3	432.905	1295.69	0.076202	3.2988e-05	-0.57758	-0.00025004	-0.50138	-0.00021705	432.906	16.838	1.15	16.838	16.311	17.461	0					114	46	5	0	0	0	0.00057698	4	8893	115.18	91.949	1	171040000
AIESSRDLLHR	11	Unmodified	_AIESSRDLLHR_			0	0	1	P83111	P83111	P83111	LACTB	Serine beta-lactamase-like protein LACTB, mitochondrial	MULTI-MSMS	CCE20220412_Halil_Aydin_hLACTB_hfx1	648.855	2	648.855	1295.69	0.35231	0.0002286	-0.54278	-0.00035218	-0.19047	-0.00012359	648.854	16.821	0.87001	16.821	16.491	17.361	0					83	35	5	0	0	0	0.00075533	2	8920	147.2	132.05	1	110240000
AIESSRDLLHR	11	Unmodified	_AIESSRDLLHR_			0	0	1	P83111	P83111	P83111	LACTB	Serine beta-lactamase-like protein LACTB, mitochondrial	MULTI-MSMS	CCE20220412_Halil_Aydin_hLACTB_hfx2	432.906	3	432.905	1295.69	0.96353	0.00041712	-1.6146	-0.00069896	-0.65103	-0.00028184	432.905	16.048	0.26016	16.048	15.878	16.138	0					20	10	3	0	0	0	0.013177	1	8446	51.286	39.367	1	2780000
AIESSRDLLHR	11	Unmodified	_AIESSRDLLHR_			0	0	1	P83111	P83111	P83111	LACTB	Serine beta-lactamase-like protein LACTB, mitochondrial	MULTI-MSMS	CCE20220412_Halil_Aydin_hLACTB_hfx2	432.906	3	432.905	1295.69	-0.077715	-3.3643e-05	-0.015579	-6.7444e-06	-0.093294	-4.0388e-05	432.906	16.994	1.097	16.994	16.492	17.589	0					138	48	6	0	0	0	0.00032386	3	8985	128.17	104.42	1	511720000
AIESSRDLLHR	11	Unmodified	_AIESSRDLLHR_			0	0	1	P83111	P83111	P83111	LACTB	Serine beta-lactamase-like protein LACTB, mitochondrial	MULTI-MSMS	CCE20220412_Halil_Aydin_hLACTB_hfx2	648.855	2	648.855	1295.69	0.0677	4.3928e-05	0.057063	3.7026e-05	0.12476	8.0953e-05	648.855	17.001	0.31982	17.001	16.877	17.197	0					42	14	4	0	0	0	0.0054469	2	8952	111.46	96.941	1	18775000
ARFYVYNK	8	Unmodified	_ARFYVYNK_			0	0	1	P83111	P83111	P83111	LACTB	Serine beta-lactamase-like protein LACTB, mitochondrial	MULTI-MSMS	CCE20220412_Halil_Aydin_hLACTB_hfx1	530.782	2	530.782	1059.55	0.33906	0.00017997	-0.89073	-0.00047278	-0.55166	-0.00029281	530.782	16.937	0.39653	16.937	16.69	17.087	0					31	16	3	0	0	0	0.049711	1	8950	88.029	56.8	1	18758000
ARFYVYNK	8	Unmodified	_ARFYVYNK_			0	0	1	P83111	P83111	P83111	LACTB	Serine beta-lactamase-like protein LACTB, mitochondrial	MULTI-MSMS	CCE20220412_Halil_Aydin_hLACTB_hfx2	530.782	2	530.782	1059.55	-0.10467	-5.5557e-05	0.12483	6.6257e-05	0.020159	1.07e-05	530.782	17.08	0.27601	17.08	16.943	17.219	0					36	12	4	0	0	0	0.0094488	2	9002	132.09	93.675	1	36208000
ARFYVYNKK	9	Unmodified	_ARFYVYNKK_			0	0	2	P83111	P83111	P83111	LACTB	Serine beta-lactamase-like protein LACTB, mitochondrial	MULTI-MSMS	CCE20220412_Halil_Aydin_hLACTB_hfx1	396.889	3	396.889	1187.65	-0.65854	-0.00026137	0.033795	1.3413e-05	-0.62474	-0.00024795	396.889	7.7536	0.59113	7.7536	7.3358	7.9269	0					62	22	5	0	0	0	0.0013106	3	3952	104.06	93.305	1	20168000
ARFYVYNKK	9	Unmodified	_ARFYVYNKK_			0	0	2	P83111	P83111	P83111	LACTB	Serine beta-lactamase-like protein LACTB, mitochondrial	MULTI-MSMS	CCE20220412_Halil_Aydin_hLACTB_hfx2	396.889	3	396.889	1187.65	-0.44123	-0.00017512	0.65365	0.00025943	0.21242	8.4309e-05	396.889	7.9196	0.43993	7.9196	7.7196	8.1595	0					62	16	5	0	0	0	0.00076982	3	4011	122.52	112.51	1	17480000
ARFYVYNKK	9	Unmodified	_ARFYVYNKK_			0	0	2	P83111	P83111	P83111	LACTB	Serine beta-lactamase-like protein LACTB, mitochondrial	MULTI-MSMS	CCE20220412_Halil_Aydin_hLACTB_hfx2	594.83	2	594.83	1187.65	-0.015032	-8.9414e-06	0.91147	0.00054217	0.89643	0.00053323	594.83	7.9178	0.50314	7.9178	7.5591	8.0622	0					45	18	4	0	0	0	0.0060893	1	4037	139.68	105.59	1	2619700
DEVGAPGIVVGVSVDGK	17	Unmodified	_DEVGAPGIVVGVSVDGK_			0	0	0	P83111	P83111	P83111	LACTB	Serine beta-lactamase-like protein LACTB, mitochondrial	MULTI-MSMS	CCE20220412_Halil_Aydin_hLACTB_hfx1	799.926	2	799.425	1596.84	1.192	0.00095288	-0.78126	-0.00062456	0.41069	0.00032832	799.425	43.364	2.231	43.364	43.218	45.449	0					354	83	6	0	0	0	7.8191e-07	3	23976	151.99	145.75	1	326200000
DEVGAPGIVVGVSVDGK	17	Unmodified	_DEVGAPGIVVGVSVDGK_			0	0	0	P83111	P83111	P83111	LACTB	Serine beta-lactamase-like protein LACTB, mitochondrial	MULTI-MSMS	CCE20220412_Halil_Aydin_hLACTB_hfx1	799.926	2	799.425	1596.84	0.75962	0.00060726	0.6583	0.00052626	1.4179	0.0011335	799.426	45.606	1.1576	45.606	45.449	46.607	0					161	42	5	0	0	0	3.4315e-05	1	24537	115.24	113.15	1	6813300
DEVGAPGIVVGVSVDGK	17	Unmodified	_DEVGAPGIVVGVSVDGK_			0	0	0	P83111	P83111	P83111	LACTB	Serine beta-lactamase-like protein LACTB, mitochondrial	MULTI-MSMS	CCE20220412_Halil_Aydin_hLACTB_hfx1	799.927	2	799.425	1596.84	0.85818	0.00068605	-0.21869	-0.00017483	0.63949	0.00051123	799.425	46.663	0.9479	46.663	46.365	47.313	0					124	34	4	0	0	0	0.00036677	2	25210	90.731	84.49	1	6358100
DEVGAPGIVVGVSVDGK	17	Unmodified	_DEVGAPGIVVGVSVDGK_			0	0	0	P83111	P83111	P83111	LACTB	Serine beta-lactamase-like protein LACTB, mitochondrial	MULTI-MSMS	CCE20220412_Halil_Aydin_hLACTB_hfx1	799.928	2	799.425	1596.84	0.22411	0.00017916	0.36634	0.00029286	0.59045	0.00047202	799.426	47.714	2.7122	47.714	47.119	49.831	0					214	102	3	0	0	0	3.496e-05	4	25420	114.82	108.28	1	7089300
DEVGAPGIVVGVSVDGK	17	Unmodified	_DEVGAPGIVVGVSVDGK_			0	0	0	P83111	P83111	P83111	LACTB	Serine beta-lactamase-like protein LACTB, mitochondrial	MULTI-MSMS	CCE20220412_Halil_Aydin_hLACTB_hfx1	799.93	2	799.425	1596.84	0.04663	3.7277e-05	1.7539	0.0014021	1.8005	0.0014393	799.427	50.483	1.158	50.483	49.445	50.603	0					119	42	4	0	0	0	0.00012992	2	26815	101.6	98.841	1	4672000
DEVGAPGIVVGVSVDGK	17	Unmodified	_DEVGAPGIVVGVSVDGK_			0	0	0	P83111	P83111	P83111	LACTB	Serine beta-lactamase-like protein LACTB, mitochondrial	MULTI-MSMS	CCE20220412_Halil_Aydin_hLACTB_hfx2	799.928	2	799.425	1596.84	1.4823	0.001185	-0.53229	-0.00042553	0.95005	0.00075949	799.427	42.984	1.409	42.984	41.939	43.348	0					186	51	7	0	0	0	0.0012908	2	22924	81.494	75.253	1	325180000
DEVGAPGIVVGVSVDGK	17	Unmodified	_DEVGAPGIVVGVSVDGK_			0	0	0	P83111	P83111	P83111	LACTB	Serine beta-lactamase-like protein LACTB, mitochondrial	MULTI-MSMS	CCE20220412_Halil_Aydin_hLACTB_hfx2	799.925	2	799.425	1596.84	1.07	0.0008554	-0.91321	-0.00073004	0.15681	0.00012536	799.425	43.364	2.2676	43.364	43.215	45.483	0					348	84	6	0	0	0	4.7914e-07	5	23757	154.1	148	1	297560000
DEVGAPGIVVGVSVDGK	17	Unmodified	_DEVGAPGIVVGVSVDGK_			0	0	0	P83111	P83111	P83111	LACTB	Serine beta-lactamase-like protein LACTB, mitochondrial	MULTI-MSMS	CCE20220412_Halil_Aydin_hLACTB_hfx2	799.929	2	799.425	1596.84	0.31693	0.00025336	0.84644	0.00067666	1.1634	0.00093002	799.426	45.637	0.97963	45.637	45.455	46.435	0					146	35	5	0	0	0	5.8234e-05	1	24537	111.12	109.62	1	5622600
DEVGAPGIVVGVSVDGK	17	Unmodified	_DEVGAPGIVVGVSVDGK_			0	0	0	P83111	P83111	P83111	LACTB	Serine beta-lactamase-like protein LACTB, mitochondrial	MULTI-MSMS	CCE20220412_Halil_Aydin_hLACTB_hfx2	799.928	2	799.425	1596.84	0.60099	0.00048044	0.10319	8.2497e-05	0.70418	0.00056294	799.426	46.67	1.034	46.67	46.352	47.386	0					129	37	4	0	0	0	0.00014937	3	24827	99.011	90.792	1	5632500
DEVGAPGIVVGVSVDGK	17	Unmodified	_DEVGAPGIVVGVSVDGK_			0	0	0	P83111	P83111	P83111	LACTB	Serine beta-lactamase-like protein LACTB, mitochondrial	MULTI-MSMS	CCE20220412_Halil_Aydin_hLACTB_hfx2	799.928	2	799.425	1596.84	0.59622	0.00047664	0.070396	5.6276e-05	0.66662	0.00053291	799.426	47.776	2.5287	47.776	47.303	49.832	0					222	95	4	0	0	0	0.0010784	1	25354	83.617	75.036	1	4522600
DEVGAPGIVVGVSVDGK	17	Unmodified	_DEVGAPGIVVGVSVDGK_			0	0	0	P83111	P83111	P83111	LACTB	Serine beta-lactamase-like protein LACTB, mitochondrial	MULTI-MSMS	CCE20220412_Halil_Aydin_hLACTB_hfx2	799.429	2	799.425	1596.84	0.53737	0.00042958	1.064	0.00085055	1.6013	0.0012801	799.426	50.471	1.1516	50.471	49.5	50.651	0					133	42	4	0	0	0	0.0013125	1	26582	81.278	67.615	1	4113300
DEVGAPGIVVGVSVDGK	17	Unmodified	_DEVGAPGIVVGVSVDGK_			0	0	0	P83111	P83111	P83111	LACTB	Serine beta-lactamase-like protein LACTB, mitochondrial	MULTI-MSMS	CCE20220412_Halil_Aydin_hLACTB_hfx2	799.928	2	799.425	1596.84	0.61243	0.00048959	1.7883	0.0014296	2.4007	0.0019192	799.427	52.04	0.78893	52.04	51.861	52.65	0					89	35	3	0	0	0	0.021167	1	27653	66.004	57.491	1	5769300
EKFENSIESLR	11	Unmodified	_EKFENSIESLR_			0	0	1	P83111	P83111	P83111	LACTB	Serine beta-lactamase-like protein LACTB, mitochondrial	MULTI-MSMS	CCE20220412_Halil_Aydin_hLACTB_hfx1	676.346	2	676.346	1350.68	0.75381	0.00050984	-0.64484	-0.00043613	0.10898	7.3706e-05	676.346	26.627	0.62551	26.627	26.523	27.149	0					96	28	5	0	0	0	9.1214e-09	4	14404	185.14	136.85	1	448640000
EKFENSIESLR	11	Unmodified	_EKFENSIESLR_			0	0	1	P83111	P83111	P83111	LACTB	Serine beta-lactamase-like protein LACTB, mitochondrial	MULTI-MSMS	CCE20220412_Halil_Aydin_hLACTB_hfx2	676.346	2	676.346	1350.68	0.77316	0.00052292	-0.48102	-0.00032533	0.29214	0.00019759	676.346	26.674	0.60354	26.674	26.55	27.153	0					93	26	6	0	0	0	3.6057e-09	4	14354	194.54	156.45	1	302310000
ENVAFEQEK	9	Unmodified	_ENVAFEQEK_			0	0	0	P83111	P83111	P83111	LACTB	Serine beta-lactamase-like protein LACTB, mitochondrial	MULTI-MSMS	CCE20220412_Halil_Aydin_hLACTB_hfx1	546.255	2	547.262	1092.51	0.69527	0.00038049	-1.5553	-0.00085113	-0.85999	-0.00047064	547.261	15.961	0.7977	15.961	15.488	16.286	0					117	24	7	0	0	0	4.0395e-07	5	8393	185.58	158.98	1	4.0664e+09
ENVAFEQEK	9	Unmodified	_ENVAFEQEK_			0	0	0	P83111	P83111	P83111	LACTB	Serine beta-lactamase-like protein LACTB, mitochondrial	MULTI-MSMS	CCE20220412_Halil_Aydin_hLACTB_hfx1	547.261	2	547.262	1092.51	0.23581	0.00012905	0.53395	0.00029221	0.76976	0.00042126	547.262	17.195	0.43732	17.195	17.087	17.524	0					33	17	2	0	0	0	0.016248	1	9094	99.802	73.863	1	6336700
ENVAFEQEK	9	Unmodified	_ENVAFEQEK_			0	0	0	P83111	P83111	P83111	LACTB	Serine beta-lactamase-like protein LACTB, mitochondrial	MSMS	CCE20220412_Halil_Aydin_hLACTB_hfx1	547.263	2	547.262	1092.51	NaN	NaN	NaN	NaN	NaN	NaN	NaN	18.032	1	18.032	17.532	18.532	0								0	0	0	0.056555	1	9553	75.378	42.566	1
ENVAFEQEK	9	Unmodified	_ENVAFEQEK_			0	0	0	P83111	P83111	P83111	LACTB	Serine beta-lactamase-like protein LACTB, mitochondrial	MULTI-MSMS	CCE20220412_Halil_Aydin_hLACTB_hfx2	547.262	2	547.262	1092.51	1.1647	0.00063742	-1.66	-0.00090847	-0.4953	-0.00027106	547.261	16.195	0.46512	16.195	15.976	16.441	0					114	19	7	0	0	0	9.1326e-05	5	8455	172.94	166.84	1	6.1031e+09
ENVAFEQEKEGK	12	Unmodified	_ENVAFEQEKEGK_			0	0	1	P83111	P83111	P83111	LACTB	Serine beta-lactamase-like protein LACTB, mitochondrial	MULTI-MSMS	CCE20220412_Halil_Aydin_hLACTB_hfx1	704.342	2	704.341	1406.67	-0.5104	-0.00035949	0.66153	0.00046594	0.15113	0.00010645	704.343	7.1562	2.7738	7.1562	5.892	8.6658	0					443	108	6	0	0	0	1.6044e-29	20	3915	293.88	289.72	1	250340000
ENVAFEQEKEGK	12	Unmodified	_ENVAFEQEKEGK_			0	0	1	P83111	P83111	P83111	LACTB	Serine beta-lactamase-like protein LACTB, mitochondrial	MULTI-MSMS	CCE20220412_Halil_Aydin_hLACTB_hfx1	469.897	3	469.897	1406.67	-0.64968	-0.00030528	0.35345	0.00016608	-0.29624	-0.0001392	469.897	7.1233	2.2062	7.1233	6.1026	8.3088	0					310	86	6	0	0	0	0.00050236	12	3627	115.14	113.37	1	63973000
ENVAFEQEKEGK	12	Unmodified	_ENVAFEQEKEGK_			0	0	1	P83111	P83111	P83111	LACTB	Serine beta-lactamase-like protein LACTB, mitochondrial	MULTI-MSMS	CCE20220412_Halil_Aydin_hLACTB_hfx2	704.342	2	704.341	1406.67	-0.40159	-0.00028286	-0.33421	-0.0002354	-0.7358	-0.00051825	704.341	8.2728	2.1235	8.2728	7.5591	9.6826	0					407	82	6	0	0	0	3.0442e-39	17	4673	320.94	316.78	1	271670000
ENVAFEQEKEGK	12	Unmodified	_ENVAFEQEKEGK_			0	0	1	P83111	P83111	P83111	LACTB	Serine beta-lactamase-like protein LACTB, mitochondrial	MULTI-MSMS	CCE20220412_Halil_Aydin_hLACTB_hfx2	469.896	3	469.897	1406.67	-0.70333	-0.00033049	-0.52979	-0.00024895	-1.2331	-0.00057944	469.897	8.3366	1.8674	8.3366	7.7462	9.6136	0					316	72	5	0	0	0	0.00051039	16	4128	114.72	111.98	1	73324000
EVWSEGLGYADVENR	15	Unmodified	_EVWSEGLGYADVENR_			0	0	0	P83111	P83111	P83111	LACTB	Serine beta-lactamase-like protein LACTB, mitochondrial	MULTI-MSMS	CCE20220412_Halil_Aydin_hLACTB_hfx1	862.9	2	862.4	1722.78	0.59666	0.00051456	-1.2485	-0.0010767	-0.65184	-0.00056215	862.401	40.617	0.88854	40.617	40.349	41.237	0					147	37	7	0	0	0	7.8751e-08	1	22103	163.78	138.34	1	2571300000
EVWSEGLGYADVENR	15	Unmodified	_EVWSEGLGYADVENR_			0	0	0	P83111	P83111	P83111	LACTB	Serine beta-lactamase-like protein LACTB, mitochondrial	MULTI-MSMS	CCE20220412_Halil_Aydin_hLACTB_hfx2	862.901	2	862.4	1722.78	0.23355	0.00020141	-1.0204	-0.00087998	-0.78684	-0.00067857	862.401	40.579	1.2388	40.579	40.139	41.378	0					163	51	7	0	0	0	8.4412e-08	5	22030	162.68	135.2	1	2354700000
EVWSEGLGYADVENRVPCKPETVMR	25	Unmodified	_EVWSEGLGYADVENRVPCKPETVMR_			0	0	2	P83111	P83111	P83111	LACTB	Serine beta-lactamase-like protein LACTB, mitochondrial	MULTI-MSMS	CCE20220412_Halil_Aydin_hLACTB_hfx2	731.354	4	731.103	2920.38	0.42555	0.00031112	-2.0008	-0.0014628	-1.5752	-0.0011516	731.604	40.748	0.27098	40.748	40.565	40.836	0					62	11	7	0	0	0	3.4183e-24	2	21876	185.62	184.22	1	89498000
EVWSEGLGYADVENRVPCKPETVMR	25	Unmodified	_EVWSEGLGYADVENRVPCKPETVMR_			0	0	2	P83111	P83111	P83111	LACTB	Serine beta-lactamase-like protein LACTB, mitochondrial	MULTI-MSMS	CCE20220412_Halil_Aydin_hLACTB_hfx2	975.138	3	974.469	2920.38	0.24541	0.00023914	-0.86283	-0.0008408	-0.61742	-0.00060166	974.802	40.745	0.19844	40.745	40.615	40.813	0					15	8	2	0	0	0	0.0016273	1	21879	52.061	45.766	1	23339000
EYEGEKVSVTTR	12	Unmodified	_EYEGEKVSVTTR_			0	0	1	P83111	P83111	P83111	LACTB	Serine beta-lactamase-like protein LACTB, mitochondrial	MULTI-MSMS	CCE20220412_Halil_Aydin_hLACTB_hfx1	699.349	2	699.349	1396.68	0.18494	0.00012934	-0.64061	-0.00044801	-0.45567	-0.00031867	699.348	14.751	0.6157	14.751	14.566	15.182	0					61	25	3	0	0	0	6.73e-06	3	7820	187.42	176.66	1	15088000
EYEGEKVSVTTR	12	Unmodified	_EYEGEKVSVTTR_			0	0	1	P83111	P83111	P83111	LACTB	Serine beta-lactamase-like protein LACTB, mitochondrial	MULTI-MSMS	CCE20220412_Halil_Aydin_hLACTB_hfx1	466.568	3	466.568	1396.68	0.14474	6.7533e-05	-1.3256	-0.00061848	-1.1809	-0.00055095	466.902	14.751	0.60486	14.751	14.524	15.129	0					35	25	2	0	0	0	0.00074576	3	7769	95.094	91.232	1	17266000
EYEGEKVSVTTR	12	Unmodified	_EYEGEKVSVTTR_			0	0	1	P83111	P83111	P83111	LACTB	Serine beta-lactamase-like protein LACTB, mitochondrial	MULTI-MSMS	CCE20220412_Halil_Aydin_hLACTB_hfx2	466.568	3	466.568	1396.68	-0.045141	-2.1061e-05	0.17352	8.0959e-05	0.12838	5.9898e-05	466.569	15.249	0.57082	15.249	15.018	15.588	0					58	24	3	0	0	0	0.00060496	4	7980	107.09	98.575	1	12582000
EYEGEKVSVTTR	12	Unmodified	_EYEGEKVSVTTR_			0	0	1	P83111	P83111	P83111	LACTB	Serine beta-lactamase-like protein LACTB, mitochondrial	MULTI-MSMS	CCE20220412_Halil_Aydin_hLACTB_hfx2	699.35	2	699.349	1396.68	0.28549	0.00019966	-0.0064689	-4.524e-06	0.27902	0.00019513	699.349	15.183	0.54754	15.183	15.041	15.588	0					51	23	3	0	0	0	0.0010123	4	8141	150.94	139.79	1	6440200
FENSIESLR	9	Unmodified	_FENSIESLR_			0	0	0	P83111	P83111	P83111	LACTB	Serine beta-lactamase-like protein LACTB, mitochondrial	MULTI-MSMS	CCE20220412_Halil_Aydin_hLACTB_hfx1	547.779	2	547.777	1093.54	0.82247	0.00045053	0.016144	8.8432e-06	0.83861	0.00045937	547.777	26.416	0.18541	26.416	26.304	26.489	0					17	8	3	0	0	0	0.00016093	1	14204	168.27	139.12	1	9857100
FENSIESLR	9	Unmodified	_FENSIESLR_			0	0	0	P83111	P83111	P83111	LACTB	Serine beta-lactamase-like protein LACTB, mitochondrial	MULTI-MSMS	CCE20220412_Halil_Aydin_hLACTB_hfx1	547.778	2	547.777	1093.54	0.68681	0.00037622	0.7067	0.00038712	1.3935	0.00076334	547.778	26.814	0.34447	26.814	26.633	26.978	0					29	14	3	0	0	0	0.0055191	1	14477	135.83	101.02	1	4297000
FENSIESLR	9	Unmodified	_FENSIESLR_			0	0	0	P83111	P83111	P83111	LACTB	Serine beta-lactamase-like protein LACTB, mitochondrial	MULTI-MSMS	CCE20220412_Halil_Aydin_hLACTB_hfx1	547.777	2	547.777	1093.54	0.57332	0.00031405	-0.27331	-0.00014971	0.30001	0.00016434	547.777	27.224	0.61645	27.224	26.978	27.594	0					51	28	3	0	0	0	0.0085067	2	14733	122.19	93.086	1	26171000
FENSIESLR	9	Unmodified	_FENSIESLR_			0	0	0	P83111	P83111	P83111	LACTB	Serine beta-lactamase-like protein LACTB, mitochondrial	MULTI-MSMS	CCE20220412_Halil_Aydin_hLACTB_hfx1	547.777	2	547.777	1093.54	0.78576	0.00043042	0.15174	8.3119e-05	0.9375	0.00051354	547.778	32.22	1.0261	32.22	32.03	33.056	0					72	42	2	0	0	0	0.003155	2	17676	145.63	119.03	1	7588700
FENSIESLR	9	Unmodified	_FENSIESLR_			0	0	0	P83111	P83111	P83111	LACTB	Serine beta-lactamase-like protein LACTB, mitochondrial	MULTI-MSMS	CCE20220412_Halil_Aydin_hLACTB_hfx1	547.779	2	547.777	1093.54	1.4477	0.00079304	0.73753	0.000404	2.1853	0.001197	547.778	33.33	1.1592	33.33	33.203	34.362	0					100	46	3	0	0	0	0.015521	4	18471	101.54	76.619	1	3141800
FENSIESLR	9	Unmodified	_FENSIESLR_			0	0	0	P83111	P83111	P83111	LACTB	Serine beta-lactamase-like protein LACTB, mitochondrial	MULTI-MSMS	CCE20220412_Halil_Aydin_hLACTB_hfx1	547.778	2	547.777	1093.54	1.6435	0.00090026	-0.45272	-0.00024799	1.1908	0.00065227	547.777	34.403	0.84319	34.403	34.342	35.185	0					52	32	2	0	0	0	0.014675	2	19015	103.56	78.64	1	2895300
FENSIESLR	9	Unmodified	_FENSIESLR_			0	0	0	P83111	P83111	P83111	LACTB	Serine beta-lactamase-like protein LACTB, mitochondrial	MULTI-MSMS	CCE20220412_Halil_Aydin_hLACTB_hfx1	547.777	2	547.777	1093.54	1.466	0.00080306	-1.8067	-0.00098965	-0.34064	-0.0001866	547.776	35.524	0.91532	35.524	35.002	35.917	0					88	34	4	0	0	0	0.0284	1	19423	89.355	68.055	1	2207600
FENSIESLR	9	Unmodified	_FENSIESLR_			0	0	0	P83111	P83111	P83111	LACTB	Serine beta-lactamase-like protein LACTB, mitochondrial	MSMS	CCE20220412_Halil_Aydin_hLACTB_hfx1	547.778	2	547.777	1093.54	NaN	NaN	NaN	NaN	NaN	NaN	NaN	24.773	1	24.773	24.273	25.273	0								0	0	0	0.0019003	1	13266	116.05	96.347	1
FENSIESLR	9	Unmodified	_FENSIESLR_			0	0	0	P83111	P83111	P83111	LACTB	Serine beta-lactamase-like protein LACTB, mitochondrial	MSMS	CCE20220412_Halil_Aydin_hLACTB_hfx1	547.778	2	547.777	1093.54	NaN	NaN	NaN	NaN	NaN	NaN	NaN	27.769	1	27.769	27.269	28.269	0								0	0	0	0.00038071	1	15049	126.41	91.588	1
FENSIESLR	9	Unmodified	_FENSIESLR_			0	0	0	P83111	P83111	P83111	LACTB	Serine beta-lactamase-like protein LACTB, mitochondrial	MSMS	CCE20220412_Halil_Aydin_hLACTB_hfx1	547.777	2	547.777	1093.54	NaN	NaN	NaN	NaN	NaN	NaN	NaN	27.973	1	27.973	27.473	28.473	0								0	0	0	3.2693e-07	1	15175	149.94	114.06	1
FENSIESLR	9	Unmodified	_FENSIESLR_			0	0	0	P83111	P83111	P83111	LACTB	Serine beta-lactamase-like protein LACTB, mitochondrial	MSMS	CCE20220412_Halil_Aydin_hLACTB_hfx1	547.778	2	547.777	1093.54	NaN	NaN	NaN	NaN	NaN	NaN	NaN	28.071	1	28.071	27.571	28.571	0								0	0	0	8.6243e-17	1	15249	187	164.87	1
FENSIESLR	9	Unmodified	_FENSIESLR_			0	0	0	P83111	P83111	P83111	LACTB	Serine beta-lactamase-like protein LACTB, mitochondrial	MSMS	CCE20220412_Halil_Aydin_hLACTB_hfx1	547.778	2	547.777	1093.54	NaN	NaN	NaN	NaN	NaN	NaN	NaN	28.168	1	28.168	27.668	28.668	0								0	0	0	7.6324e-11	1	15314	168.27	146.13	1
FENSIESLR	9	Unmodified	_FENSIESLR_			0	0	0	P83111	P83111	P83111	LACTB	Serine beta-lactamase-like protein LACTB, mitochondrial	MSMS	CCE20220412_Halil_Aydin_hLACTB_hfx1	547.778	2	547.777	1093.54	NaN	NaN	NaN	NaN	NaN	NaN	NaN	28.269	1	28.269	27.769	28.769	0								0	0	0	7.6324e-11	1	15380	168.27	146.13	1
FENSIESLR	9	Unmodified	_FENSIESLR_			0	0	0	P83111	P83111	P83111	LACTB	Serine beta-lactamase-like protein LACTB, mitochondrial	MSMS	CCE20220412_Halil_Aydin_hLACTB_hfx1	547.777	2	547.777	1093.54	NaN	NaN	NaN	NaN	NaN	NaN	NaN	28.376	1	28.376	27.876	28.876	0								0	0	0	2.7489e-10	1	15445	157.91	135.78	1
FENSIESLR	9	Unmodified	_FENSIESLR_			0	0	0	P83111	P83111	P83111	LACTB	Serine beta-lactamase-like protein LACTB, mitochondrial	MSMS	CCE20220412_Halil_Aydin_hLACTB_hfx1	547.778	2	547.777	1093.54	NaN	NaN	NaN	NaN	NaN	NaN	NaN	28.477	1	28.477	27.977	28.977	0								0	0	0	1.7775e-16	1	15511	179.68	153.08	1
FENSIESLR	9	Unmodified	_FENSIESLR_			0	0	0	P83111	P83111	P83111	LACTB	Serine beta-lactamase-like protein LACTB, mitochondrial	MSMS	CCE20220412_Halil_Aydin_hLACTB_hfx1	547.779	2	547.777	1093.54	NaN	NaN	NaN	NaN	NaN	NaN	NaN	28.588	1	28.588	28.088	29.088	0								0	0	0	6.2672e-13	1	15574	172.21	150.08	1
FENSIESLR	9	Unmodified	_FENSIESLR_			0	0	0	P83111	P83111	P83111	LACTB	Serine beta-lactamase-like protein LACTB, mitochondrial	MSMS	CCE20220412_Halil_Aydin_hLACTB_hfx1	547.779	2	547.777	1093.54	NaN	NaN	NaN	NaN	NaN	NaN	NaN	28.682	1	28.682	28.182	29.182	0								0	0	0	7.6324e-11	1	15626	168.27	146.13	1
FENSIESLR	9	Unmodified	_FENSIESLR_			0	0	0	P83111	P83111	P83111	LACTB	Serine beta-lactamase-like protein LACTB, mitochondrial	MSMS	CCE20220412_Halil_Aydin_hLACTB_hfx1	547.779	2	547.777	1093.54	NaN	NaN	NaN	NaN	NaN	NaN	NaN	28.783	1	28.783	28.283	29.283	0								0	0	0	1.4207e-16	1	15678	182.53	160.4	1
FENSIESLR	9	Unmodified	_FENSIESLR_			0	0	0	P83111	P83111	P83111	LACTB	Serine beta-lactamase-like protein LACTB, mitochondrial	MSMS	CCE20220412_Halil_Aydin_hLACTB_hfx1	547.778	2	547.777	1093.54	NaN	NaN	NaN	NaN	NaN	NaN	NaN	28.88	1	28.88	28.38	29.38	0								0	0	0	9.6207e-11	1	15730	167.23	145.1	1
FENSIESLR	9	Unmodified	_FENSIESLR_			0	0	0	P83111	P83111	P83111	LACTB	Serine beta-lactamase-like protein LACTB, mitochondrial	MSMS	CCE20220412_Halil_Aydin_hLACTB_hfx1	547.778	2	547.777	1093.54	NaN	NaN	NaN	NaN	NaN	NaN	NaN	28.99	1	28.99	28.49	29.49	0								0	0	0	1.0969e-23	1	15798	194.9	165.75	1
FENSIESLR	9	Unmodified	_FENSIESLR_			0	0	0	P83111	P83111	P83111	LACTB	Serine beta-lactamase-like protein LACTB, mitochondrial	MSMS	CCE20220412_Halil_Aydin_hLACTB_hfx1	547.778	2	547.777	1093.54	NaN	NaN	NaN	NaN	NaN	NaN	NaN	29.082	1	29.082	28.582	29.582	0								0	0	0	6.049e-11	1	15848	169.09	139.94	1
FENSIESLR	9	Unmodified	_FENSIESLR_			0	0	0	P83111	P83111	P83111	LACTB	Serine beta-lactamase-like protein LACTB, mitochondrial	MSMS	CCE20220412_Halil_Aydin_hLACTB_hfx1	547.777	2	547.777	1093.54	NaN	NaN	NaN	NaN	NaN	NaN	NaN	29.198	1	29.198	28.698	29.698	0								0	0	0	6.2672e-13	1	15916	172.21	150.08	1
FENSIESLR	9	Unmodified	_FENSIESLR_			0	0	0	P83111	P83111	P83111	LACTB	Serine beta-lactamase-like protein LACTB, mitochondrial	MSMS	CCE20220412_Halil_Aydin_hLACTB_hfx1	547.778	2	547.777	1093.54	NaN	NaN	NaN	NaN	NaN	NaN	NaN	29.31	1	29.31	28.81	29.81	0								0	0	0	9.6929e-24	1	15980	197.3	162.49	1
FENSIESLR	9	Unmodified	_FENSIESLR_			0	0	0	P83111	P83111	P83111	LACTB	Serine beta-lactamase-like protein LACTB, mitochondrial	MSMS	CCE20220412_Halil_Aydin_hLACTB_hfx1	547.779	2	547.777	1093.54	NaN	NaN	NaN	NaN	NaN	NaN	NaN	29.406	1	29.406	28.906	29.906	0								0	0	0	1.7775e-16	1	16032	179.68	153.08	1
FENSIESLR	9	Unmodified	_FENSIESLR_			0	0	0	P83111	P83111	P83111	LACTB	Serine beta-lactamase-like protein LACTB, mitochondrial	MSMS	CCE20220412_Halil_Aydin_hLACTB_hfx1	547.778	2	547.777	1093.54	NaN	NaN	NaN	NaN	NaN	NaN	NaN	29.506	1	29.506	29.006	30.006	0								0	0	0	9.1576e-05	1	16082	128.38	111.83	1
FENSIESLR	9	Unmodified	_FENSIESLR_			0	0	0	P83111	P83111	P83111	LACTB	Serine beta-lactamase-like protein LACTB, mitochondrial	MSMS	CCE20220412_Halil_Aydin_hLACTB_hfx1	547.779	2	547.777	1093.54	NaN	NaN	NaN	NaN	NaN	NaN	NaN	29.608	1	29.608	29.108	30.108	0								0	0	0	3.405e-10	1	16135	154.49	127.89	1
FENSIESLR	9	Unmodified	_FENSIESLR_			0	0	0	P83111	P83111	P83111	LACTB	Serine beta-lactamase-like protein LACTB, mitochondrial	MSMS	CCE20220412_Halil_Aydin_hLACTB_hfx1	547.777	2	547.777	1093.54	NaN	NaN	NaN	NaN	NaN	NaN	NaN	29.722	1	29.722	29.222	30.222	0								0	0	0	1.4726e-10	1	16207	164.57	137.96	1
FENSIESLR	9	Unmodified	_FENSIESLR_			0	0	0	P83111	P83111	P83111	LACTB	Serine beta-lactamase-like protein LACTB, mitochondrial	MSMS	CCE20220412_Halil_Aydin_hLACTB_hfx1	547.778	2	547.777	1093.54	NaN	NaN	NaN	NaN	NaN	NaN	NaN	29.831	1	29.831	29.331	30.331	0								0	0	0	1.681e-16	1	16265	180.45	145.64	1
FENSIESLR	9	Unmodified	_FENSIESLR_			0	0	0	P83111	P83111	P83111	LACTB	Serine beta-lactamase-like protein LACTB, mitochondrial	MSMS	CCE20220412_Halil_Aydin_hLACTB_hfx1	547.778	2	547.777	1093.54	NaN	NaN	NaN	NaN	NaN	NaN	NaN	29.936	1	29.936	29.436	30.436	0								0	0	0	1.4207e-16	1	16321	182.53	155.93	1
FENSIESLR	9	Unmodified	_FENSIESLR_			0	0	0	P83111	P83111	P83111	LACTB	Serine beta-lactamase-like protein LACTB, mitochondrial	MSMS	CCE20220412_Halil_Aydin_hLACTB_hfx1	547.778	2	547.777	1093.54	NaN	NaN	NaN	NaN	NaN	NaN	NaN	30.034	1	30.034	29.534	30.534	0								0	0	0	8.6243e-17	1	16369	187	160.4	1
FENSIESLR	9	Unmodified	_FENSIESLR_			0	0	0	P83111	P83111	P83111	LACTB	Serine beta-lactamase-like protein LACTB, mitochondrial	MSMS	CCE20220412_Halil_Aydin_hLACTB_hfx1	547.778	2	547.777	1093.54	NaN	NaN	NaN	NaN	NaN	NaN	NaN	30.141	1	30.141	29.641	30.641	0								0	0	0	7.6324e-11	1	16425	168.27	141.66	1
FENSIESLR	9	Unmodified	_FENSIESLR_			0	0	0	P83111	P83111	P83111	LACTB	Serine beta-lactamase-like protein LACTB, mitochondrial	MSMS	CCE20220412_Halil_Aydin_hLACTB_hfx1	547.778	2	547.777	1093.54	NaN	NaN	NaN	NaN	NaN	NaN	NaN	30.243	1	30.243	29.743	30.743	0								0	0	0	8.0526e-06	1	16486	134.48	110.95	1
FENSIESLR	9	Unmodified	_FENSIESLR_			0	0	0	P83111	P83111	P83111	LACTB	Serine beta-lactamase-like protein LACTB, mitochondrial	MSMS	CCE20220412_Halil_Aydin_hLACTB_hfx1	547.778	2	547.777	1093.54	NaN	NaN	NaN	NaN	NaN	NaN	NaN	31.069	1	31.069	30.569	31.569	0								0	0	0	1.4207e-16	1	16986	182.53	160.4	1
FENSIESLR	9	Unmodified	_FENSIESLR_			0	0	0	P83111	P83111	P83111	LACTB	Serine beta-lactamase-like protein LACTB, mitochondrial	MSMS	CCE20220412_Halil_Aydin_hLACTB_hfx1	547.777	2	547.777	1093.54	NaN	NaN	NaN	NaN	NaN	NaN	NaN	31.532	1	31.532	31.032	32.032	0								0	0	0	9.1576e-05	1	17271	128.38	98.198	1
FENSIESLR	9	Unmodified	_FENSIESLR_			0	0	0	P83111	P83111	P83111	LACTB	Serine beta-lactamase-like protein LACTB, mitochondrial	MSMS	CCE20220412_Halil_Aydin_hLACTB_hfx1	547.779	2	547.777	1093.54	NaN	NaN	NaN	NaN	NaN	NaN	NaN	31.65	1	31.65	31.15	32.15	0								0	0	0	0.015473	1	17333	97.635	69.417	1
FENSIESLR	9	Unmodified	_FENSIESLR_			0	0	0	P83111	P83111	P83111	LACTB	Serine beta-lactamase-like protein LACTB, mitochondrial	MULTI-MSMS	CCE20220412_Halil_Aydin_hLACTB_hfx2	547.779	2	547.777	1093.54	0.76644	0.00041984	-0.04346	-2.3806e-05	0.72298	0.00039603	547.777	26.453	0.24411	26.453	26.322	26.566	0					16	11	2	0	0	0	4.8553e-07	1	14165	182.53	153.38	1	13714000
FENSIESLR	9	Unmodified	_FENSIESLR_			0	0	0	P83111	P83111	P83111	LACTB	Serine beta-lactamase-like protein LACTB, mitochondrial	MULTI-MSMS	CCE20220412_Halil_Aydin_hLACTB_hfx2	547.778	2	547.777	1093.54	0.89952	0.00049274	-0.031638	-1.7331e-05	0.86788	0.00047541	547.777	26.839	0.45222	26.839	26.566	27.018	0					40	19	3	0	0	0	0.0084347	1	14427	122.52	98.544	1	4701100
FENSIESLR	9	Unmodified	_FENSIESLR_			0	0	0	P83111	P83111	P83111	LACTB	Serine beta-lactamase-like protein LACTB, mitochondrial	MULTI-MSMS	CCE20220412_Halil_Aydin_hLACTB_hfx2	547.778	2	547.777	1093.54	0.23888	0.00013086	-0.24513	-0.00013427	-0.0062422	-3.4193e-06	547.778	28.073	2.8566	28.073	27.381	30.238	0					238	124	3	0	0	0	1.5493e-07	14	15278	194.9	171.37	1	13359000000
FENSIESLR	9	Unmodified	_FENSIESLR_			0	0	0	P83111	P83111	P83111	LACTB	Serine beta-lactamase-like protein LACTB, mitochondrial	MULTI-MSMS	CCE20220412_Halil_Aydin_hLACTB_hfx2	547.779	2	547.777	1093.54	1.1038	0.00060463	-0.25416	-0.00013922	0.84963	0.00046541	547.777	32.2	1.7908	32.2	31.267	33.057	0					116	74	2	0	0	0	0.0065649	4	17758	131.06	113.68	1	7331700
FENSIESLR	9	Unmodified	_FENSIESLR_			0	0	0	P83111	P83111	P83111	LACTB	Serine beta-lactamase-like protein LACTB, mitochondrial	MULTI-MSMS	CCE20220412_Halil_Aydin_hLACTB_hfx2	547.779	2	547.777	1093.54	1.7304	0.0009479	0.34852	0.00019091	2.079	0.0011388	547.777	33.327	0.70564	33.327	33.13	33.835	0					60	29	3	0	0	0	0.014675	2	18341	103.56	76.961	1	2579700
FENSIESLR	9	Unmodified	_FENSIESLR_			0	0	0	P83111	P83111	P83111	LACTB	Serine beta-lactamase-like protein LACTB, mitochondrial	MULTI-MSMS	CCE20220412_Halil_Aydin_hLACTB_hfx2	547.778	2	547.777	1093.54	1.9006	0.0010411	-0.3551	-0.00019451	1.5455	0.0008466	547.777	34.337	0.95492	34.337	33.808	34.763	0					54	36	2	0	0	0	0.0065649	3	18732	131.06	104.46	1	2485800
FENSIESLR	9	Unmodified	_FENSIESLR_			0	0	0	P83111	P83111	P83111	LACTB	Serine beta-lactamase-like protein LACTB, mitochondrial	MULTI-MSMS	CCE20220412_Halil_Aydin_hLACTB_hfx2	547.778	2	547.777	1093.54	1.2187	0.0006676	-1.7378	-0.00095195	-0.51909	-0.00028435	547.777	35.502	0.74199	35.502	35.137	35.879	0					75	27	4	0	0	0	0.024536	1	19161	90.657	79.783	1	2000400
FENSIESLR	9	Unmodified	_FENSIESLR_			0	0	0	P83111	P83111	P83111	LACTB	Serine beta-lactamase-like protein LACTB, mitochondrial	MSMS	CCE20220412_Halil_Aydin_hLACTB_hfx2	547.779	2	547.777	1093.54	NaN	NaN	NaN	NaN	NaN	NaN	NaN	24.796	1	24.796	24.296	25.296	0								0	0	0	0.0029377	1	13247	108.98	86.846	1
FENSIESLR	9	Unmodified	_FENSIESLR_			0	0	0	P83111	P83111	P83111	LACTB	Serine beta-lactamase-like protein LACTB, mitochondrial	MSMS	CCE20220412_Halil_Aydin_hLACTB_hfx2	547.777	2	547.777	1093.54	NaN	NaN	NaN	NaN	NaN	NaN	NaN	27.162	1	27.162	26.662	27.662	0								0	0	0	0.0024341	1	14611	112.41	87.488	1
FENSIESLR	9	Unmodified	_FENSIESLR_			0	0	0	P83111	P83111	P83111	LACTB	Serine beta-lactamase-like protein LACTB, mitochondrial	MSMS	CCE20220412_Halil_Aydin_hLACTB_hfx2	547.777	2	547.777	1093.54	NaN	NaN	NaN	NaN	NaN	NaN	NaN	27.255	1	27.255	26.755	27.755	0								0	0	0	3.114e-10	1	14669	156.01	123.86	1
FENSIESLR	9	Unmodified	_FENSIESLR_			0	0	0	P83111	P83111	P83111	LACTB	Serine beta-lactamase-like protein LACTB, mitochondrial	MSMS	CCE20220412_Halil_Aydin_hLACTB_hfx2	547.778	2	547.777	1093.54	NaN	NaN	NaN	NaN	NaN	NaN	NaN	27.36	1	27.36	26.86	27.86	0								0	0	0	0.0023709	1	14733	112.84	86.046	1
FENSIESLR	9	Unmodified	_FENSIESLR_			0	0	0	P83111	P83111	P83111	LACTB	Serine beta-lactamase-like protein LACTB, mitochondrial	MSMS	CCE20220412_Halil_Aydin_hLACTB_hfx2	547.777	2	547.777	1093.54	NaN	NaN	NaN	NaN	NaN	NaN	NaN	28.982	1	28.982	28.482	29.482	0								0	0	0	7.6324e-11	1	15701	168.27	146.13	1
FENSIESLR	9	Unmodified	_FENSIESLR_			0	0	0	P83111	P83111	P83111	LACTB	Serine beta-lactamase-like protein LACTB, mitochondrial	MSMS	CCE20220412_Halil_Aydin_hLACTB_hfx2	547.778	2	547.777	1093.54	NaN	NaN	NaN	NaN	NaN	NaN	NaN	29.095	1	29.095	28.595	29.595	0								0	0	0	2.7489e-10	1	15761	157.91	123.1	1
FENSIESLR	9	Unmodified	_FENSIESLR_			0	0	0	P83111	P83111	P83111	LACTB	Serine beta-lactamase-like protein LACTB, mitochondrial	MSMS	CCE20220412_Halil_Aydin_hLACTB_hfx2	547.777	2	547.777	1093.54	NaN	NaN	NaN	NaN	NaN	NaN	NaN	29.187	1	29.187	28.687	29.687	0								0	0	0	7.6324e-11	1	15811	168.27	141.66	1
FENSIESLR	9	Unmodified	_FENSIESLR_			0	0	0	P83111	P83111	P83111	LACTB	Serine beta-lactamase-like protein LACTB, mitochondrial	MSMS	CCE20220412_Halil_Aydin_hLACTB_hfx2	547.778	2	547.777	1093.54	NaN	NaN	NaN	NaN	NaN	NaN	NaN	29.304	1	29.304	28.804	29.804	0								0	0	0	7.6324e-11	1	15878	168.27	141.66	1
FENSIESLR	9	Unmodified	_FENSIESLR_			0	0	0	P83111	P83111	P83111	LACTB	Serine beta-lactamase-like protein LACTB, mitochondrial	MSMS	CCE20220412_Halil_Aydin_hLACTB_hfx2	547.778	2	547.777	1093.54	NaN	NaN	NaN	NaN	NaN	NaN	NaN	29.4	1	29.4	28.9	29.9	0								0	0	0	7.6324e-11	1	15929	168.27	147.57	1
FENSIESLR	9	Unmodified	_FENSIESLR_			0	0	0	P83111	P83111	P83111	LACTB	Serine beta-lactamase-like protein LACTB, mitochondrial	MSMS	CCE20220412_Halil_Aydin_hLACTB_hfx2	547.779	2	547.777	1093.54	NaN	NaN	NaN	NaN	NaN	NaN	NaN	29.501	1	29.501	29.001	30.001	0								0	0	0	0.0029377	1	15979	108.98	97.567	1
FENSIESLR	9	Unmodified	_FENSIESLR_			0	0	0	P83111	P83111	P83111	LACTB	Serine beta-lactamase-like protein LACTB, mitochondrial	MSMS	CCE20220412_Halil_Aydin_hLACTB_hfx2	547.779	2	547.777	1093.54	NaN	NaN	NaN	NaN	NaN	NaN	NaN	29.608	1	29.608	29.108	30.108	0								0	0	0	3.6761e-10	1	16033	153.08	127.34	1
FENSIESLR	9	Unmodified	_FENSIESLR_			0	0	0	P83111	P83111	P83111	LACTB	Serine beta-lactamase-like protein LACTB, mitochondrial	MSMS	CCE20220412_Halil_Aydin_hLACTB_hfx2	547.778	2	547.777	1093.54	NaN	NaN	NaN	NaN	NaN	NaN	NaN	29.721	1	29.721	29.221	30.221	0								0	0	0	3.2496e-06	1	16102	144.09	121.96	1
FENSIESLR	9	Unmodified	_FENSIESLR_			0	0	0	P83111	P83111	P83111	LACTB	Serine beta-lactamase-like protein LACTB, mitochondrial	MSMS	CCE20220412_Halil_Aydin_hLACTB_hfx2	547.778	2	547.777	1093.54	NaN	NaN	NaN	NaN	NaN	NaN	NaN	29.83	1	29.83	29.33	30.33	0								0	0	0	1.1409e-10	1	16161	166.3	139.69	1
FENSIESLR	9	Unmodified	_FENSIESLR_			0	0	0	P83111	P83111	P83111	LACTB	Serine beta-lactamase-like protein LACTB, mitochondrial	MSMS	CCE20220412_Halil_Aydin_hLACTB_hfx2	547.778	2	547.777	1093.54	NaN	NaN	NaN	NaN	NaN	NaN	NaN	29.936	1	29.936	29.436	30.436	0								0	0	0	2.7489e-10	1	16215	157.91	131.31	1
FENSIESLR	9	Unmodified	_FENSIESLR_			0	0	0	P83111	P83111	P83111	LACTB	Serine beta-lactamase-like protein LACTB, mitochondrial	MSMS	CCE20220412_Halil_Aydin_hLACTB_hfx2	547.779	2	547.777	1093.54	NaN	NaN	NaN	NaN	NaN	NaN	NaN	30.039	1	30.039	29.539	30.539	0								0	0	0	1.0987e-10	1	16267	166.52	144.39	1
FENSIESLR	9	Unmodified	_FENSIESLR_			0	0	0	P83111	P83111	P83111	LACTB	Serine beta-lactamase-like protein LACTB, mitochondrial	MSMS	CCE20220412_Halil_Aydin_hLACTB_hfx2	547.778	2	547.777	1093.54	NaN	NaN	NaN	NaN	NaN	NaN	NaN	30.141	1	30.141	29.641	30.641	0								0	0	0	7.6324e-11	1	16318	168.27	141.66	1
FENSIESLR	9	Unmodified	_FENSIESLR_			0	0	0	P83111	P83111	P83111	LACTB	Serine beta-lactamase-like protein LACTB, mitochondrial	MSMS	CCE20220412_Halil_Aydin_hLACTB_hfx2	547.777	2	547.777	1093.54	NaN	NaN	NaN	NaN	NaN	NaN	NaN	30.748	1	30.748	30.248	31.248	0								0	0	0	0.030712	1	16677	85.676	65.972	1
FENSIESLR	9	Unmodified	_FENSIESLR_			0	0	0	P83111	P83111	P83111	LACTB	Serine beta-lactamase-like protein LACTB, mitochondrial	MSMS	CCE20220412_Halil_Aydin_hLACTB_hfx2	547.777	2	547.777	1093.54	NaN	NaN	NaN	NaN	NaN	NaN	NaN	31.056	1	31.056	30.556	31.556	0								0	0	0	7.6324e-11	1	16856	168.27	146.13	1
FENSIESLR	9	Unmodified	_FENSIESLR_			0	0	0	P83111	P83111	P83111	LACTB	Serine beta-lactamase-like protein LACTB, mitochondrial	MSMS	CCE20220412_Halil_Aydin_hLACTB_hfx2	547.778	2	547.777	1093.54	NaN	NaN	NaN	NaN	NaN	NaN	NaN	31.155	1	31.155	30.655	31.655	0								0	0	0	3.979e-10	1	16917	151.5	133.17	1
FENSIESLR	9	Unmodified	_FENSIESLR_			0	0	0	P83111	P83111	P83111	LACTB	Serine beta-lactamase-like protein LACTB, mitochondrial	MSMS	CCE20220412_Halil_Aydin_hLACTB_hfx2	547.778	2	547.777	1093.54	NaN	NaN	NaN	NaN	NaN	NaN	NaN	31.539	1	31.539	31.039	32.039	0								0	0	0	0.0017558	1	17142	117.04	94.905	1
FENSIESLR	9	Unmodified	_FENSIESLR_			0	0	0	P83111	P83111	P83111	LACTB	Serine beta-lactamase-like protein LACTB, mitochondrial	MSMS	CCE20220412_Halil_Aydin_hLACTB_hfx2	547.778	2	547.777	1093.54	NaN	NaN	NaN	NaN	NaN	NaN	NaN	31.632	1	31.632	31.132	32.132	0								0	0	0	0.010637	1	17189	101.43	77.638	1
FGNAMLYGYQVGLFK	15	Unmodified	_FGNAMLYGYQVGLFK_			0	0	0	P83111	P83111	P83111	LACTB	Serine beta-lactamase-like protein LACTB, mitochondrial	MULTI-MSMS	CCE20220412_Halil_Aydin_hLACTB_hfx1	854.933	2	854.432	1706.85	0.23402	0.00019996	-0.45947	-0.00039258	-0.22544	-0.00019263	854.433	51.131	0.53158	51.131	50.976	51.508	0					81	21	7	0	0	0	0.00014335	2	27303	123.75	117.31	1	2809700000
FGNAMLYGYQVGLFK	15	Unmodified	_FGNAMLYGYQVGLFK_			0	0	0	P83111	P83111	P83111	LACTB	Serine beta-lactamase-like protein LACTB, mitochondrial	MULTI-MSMS	CCE20220412_Halil_Aydin_hLACTB_hfx2	854.936	2	854.432	1706.85	0.37619	0.00032143	-0.41136	-0.00035148	-0.035168	-3.0048e-05	854.433	51.121	0.56876	51.121	50.915	51.484	0					86	22	8	0	0	0	5.2863e-08	2	27049	168.79	153.26	1	2432800000
FKTEQENEAK	10	Unmodified	_FKTEQENEAK_			0	0	1	P83111	P83111	P83111	LACTB	Serine beta-lactamase-like protein LACTB, mitochondrial	MULTI-MSMS	CCE20220412_Halil_Aydin_hLACTB_hfx1	612.299	2	612.299	1222.58	-1.8039	-0.0011045	1.1564	0.00070808	-0.64747	-0.00039644	612.299	0.47908	0.14872	0.47908	0.42044	0.56916	0					14	6	3	0	0	0	1.4233e-36	1	235	285.27	238.19	1	12260000
FKTEQENEAK	10	Unmodified	_FKTEQENEAK_			0	0	1	P83111	P83111	P83111	LACTB	Serine beta-lactamase-like protein LACTB, mitochondrial	MULTI-MSMS	CCE20220412_Halil_Aydin_hLACTB_hfx2	612.298	2	612.299	1222.58	-2.4075	-0.0014741	1.2614	0.00077236	-1.1461	-0.00070173	612.3	0.48842	0.17446	0.48842	0.4293	0.60375	0					11	7	2	0	0	0	1.8738e-18	1	245	235.32	206.17	1	9727600
FYVYNKK	7	Unmodified	_FYVYNKK_			0	0	1	P83111	P83111	P83111	LACTB	Serine beta-lactamase-like protein LACTB, mitochondrial	MULTI-MSMS	CCE20220412_Halil_Aydin_hLACTB_hfx1	481.261	2	481.261	960.507	0.082417	3.9664e-05	-0.082254	-3.9585e-05	0.00016343	7.8654e-08	481.261	9.916	2.0536	9.916	9.604	11.658	0					212	80	5	0	0	0	0.019048	6	5110	120.06	111.64	1	449150000
FYVYNKK	7	Unmodified	_FYVYNKK_			0	0	1	P83111	P83111	P83111	LACTB	Serine beta-lactamase-like protein LACTB, mitochondrial	MULTI-MSMS	CCE20220412_Halil_Aydin_hLACTB_hfx2	481.26	2	481.261	960.507	-1.3813	-0.00066476	0.31423	0.00015123	-1.0671	-0.00051354	481.261	10.206	1.4465	10.206	9.9305	11.377	0					170	60	5	0	0	0	0.019048	5	5167	120.06	109.92	1	495170000
FYVYNKK	7	Unmodified	_FYVYNKK_			0	0	1	P83111	P83111	P83111	LACTB	Serine beta-lactamase-like protein LACTB, mitochondrial	MULTI-MSMS	CCE20220412_Halil_Aydin_hLACTB_hfx2	481.261	2	481.261	960.507	-0.36787	-0.00017704	1.7074	0.00082172	1.3396	0.00064468	481.261	13.497	0.6088	13.497	13.332	13.94	0					41	24	3	0	0	0	0.02517	1	7036	112.27	98.595	1	2001700
FYVYNKKK	8	Unmodified	_FYVYNKKK_			0	0	2	P83111	P83111	P83111	LACTB	Serine beta-lactamase-like protein LACTB, mitochondrial	MULTI-MSMS	CCE20220412_Halil_Aydin_hLACTB_hfx1	545.308	2	545.308	1088.6	-0.15257	-8.32e-05	0.00033986	1.8533e-07	-0.15223	-8.3014e-05	545.308	2.8241	0.64675	2.8241	2.559	3.2058	0					74	24	4	0	0	0	0.03169	2	1440	113.08	104.14	1	7282100
FYVYNKKK	8	Unmodified	_FYVYNKKK_			0	0	2	P83111	P83111	P83111	LACTB	Serine beta-lactamase-like protein LACTB, mitochondrial	MULTI-MSMS	CCE20220412_Halil_Aydin_hLACTB_hfx2	545.308	2	545.308	1088.6	-0.69879	-0.00038106	-0.054025	-2.946e-05	-0.75282	-0.00041052	545.308	3.4789	0.47744	3.4789	3.2919	3.7693	0					53	18	4	0	0	0	0.018377	1	1791	127.66	113.99	1	9724700
HYASHTGGAVGASSVLLVLPEELDTETINNK	31	Unmodified	_HYASHTGGAVGASSVLLVLPEELDTETINNK_			0	0	0	P83111	P83111	P83111	LACTB	Serine beta-lactamase-like protein LACTB, mitochondrial	MULTI-MSMS	CCE20220412_Halil_Aydin_hLACTB_hfx1	806.662	4	806.412	3221.62	0.0079391	6.4022e-06	-0.35045	-0.00028261	-0.34251	-0.0002762	806.914	48.612	0.60164	48.612	48.392	48.993	0					68	22	5	0	0	0	5.5795e-07	1	26030	85.185	83.181	1	9145700
HYASHTGGAVGASSVLLVLPEELDTETINNK	31	Unmodified	_HYASHTGGAVGASSVLLVLPEELDTETINNK_			0	0	0	P83111	P83111	P83111	LACTB	Serine beta-lactamase-like protein LACTB, mitochondrial	MULTI-MSMS	CCE20220412_Halil_Aydin_hLACTB_hfx1	806.666	4	806.412	3221.62	0.070733	5.704e-05	-0.38593	-0.00031122	-0.3152	-0.00025418	806.664	50.146	1.566	50.146	49.942	51.508	0					198	62	9	0	0	0	1.2737e-23	7	26754	143.08	137.36	1	1.005e+09
HYASHTGGAVGASSVLLVLPEELDTETINNK	31	Unmodified	_HYASHTGGAVGASSVLLVLPEELDTETINNK_			0	0	0	P83111	P83111	P83111	LACTB	Serine beta-lactamase-like protein LACTB, mitochondrial	MULTI-MSMS	CCE20220412_Halil_Aydin_hLACTB_hfx1	1075.22	3	1074.88	3221.62	0.72122	0.00077522	-0.14531	-0.00015619	0.5759	0.00061903	1075.22	50.146	0.71261	50.146	49.914	50.627	0					157	26	9	0	0	0	2.8387e-11	5	26819	105.17	103.17	1	365820000
HYASHTGGAVGASSVLLVLPEELDTETINNK	31	Unmodified	_HYASHTGGAVGASSVLLVLPEELDTETINNK_			0	0	0	P83111	P83111	P83111	LACTB	Serine beta-lactamase-like protein LACTB, mitochondrial	MULTI-MSMS	CCE20220412_Halil_Aydin_hLACTB_hfx2	806.663	4	806.412	3221.62	0.45081	0.00036354	-0.535	-0.00043143	-0.08419	-6.7892e-05	806.662	48.6	0.88282	48.6	48.105	48.988	0					95	33	6	0	0	0	4.2725e-11	1	25841	104.51	99.533	1	7098100
HYASHTGGAVGASSVLLVLPEELDTETINNK	31	Unmodified	_HYASHTGGAVGASSVLLVLPEELDTETINNK_			0	0	0	P83111	P83111	P83111	LACTB	Serine beta-lactamase-like protein LACTB, mitochondrial	MULTI-MSMS	CCE20220412_Halil_Aydin_hLACTB_hfx2	806.664	4	806.412	3221.62	0.44378	0.00035787	-0.76045	-0.00061323	-0.31667	-0.00025537	806.664	50.147	1.2739	50.147	49.859	51.133	0					226	49	8	0	0	0	1.0725e-23	8	26667	145.34	139.5	1	971250000
HYASHTGGAVGASSVLLVLPEELDTETINNK	31	Unmodified	_HYASHTGGAVGASSVLLVLPEELDTETINNK_			0	0	0	P83111	P83111	P83111	LACTB	Serine beta-lactamase-like protein LACTB, mitochondrial	MULTI-MSMS	CCE20220412_Halil_Aydin_hLACTB_hfx2	1075.22	3	1074.88	3221.62	1.1797	0.0012681	-0.47255	-0.00050793	0.7072	0.00076015	1075.21	50.173	0.76432	50.173	49.887	50.651	0					163	28	9	0	0	0	1.0684e-23	4	26574	140.57	138.57	1	318580000
HYASHTGGAVGASSVLLVLPEELDTETINNKVPPR	35	Unmodified	_HYASHTGGAVGASSVLLVLPEELDTETINNKVPPR_			0	0	1	P83111	P83111	P83111	LACTB	Serine beta-lactamase-like protein LACTB, mitochondrial	MULTI-MSMS	CCE20220412_Halil_Aydin_hLACTB_hfx1	735.587	5	735.186	3670.9	0.92895	0.00068295	-0.90747	-0.00066716	0.021481	1.5793e-05	735.587	46.706	0.83712	46.706	46.42	47.257	0					56	30	3	0	0	0	0.0078406	1	25099	43.921	42.582	1	2107900
HYASHTGGAVGASSVLLVLPEELDTETINNKVPPR	35	Unmodified	_HYASHTGGAVGASSVLLVLPEELDTETINNKVPPR_			0	0	1	P83111	P83111	P83111	LACTB	Serine beta-lactamase-like protein LACTB, mitochondrial	MULTI-MSMS	CCE20220412_Halil_Aydin_hLACTB_hfx1	735.388	5	735.186	3670.9	0.21916	0.00016112	-0.98013	-0.00072058	-0.76098	-0.00055946	735.388	47.8	2.9048	47.8	47.091	49.996	0					413	109	4	0	0	0	4.3012e-36	23	25740	178.63	174.44	1	927730000
HYASHTGGAVGASSVLLVLPEELDTETINNKVPPR	35	Unmodified	_HYASHTGGAVGASSVLLVLPEELDTETINNKVPPR_			0	0	1	P83111	P83111	P83111	LACTB	Serine beta-lactamase-like protein LACTB, mitochondrial	MULTI-MSMS	CCE20220412_Halil_Aydin_hLACTB_hfx1	918.481	4	918.731	3670.9	0.11318	0.00010398	-0.56316	-0.0005174	-0.44998	-0.00041341	919.232	48.532	3.3092	48.532	46.66	49.969	0					780	124	10	0	0	0	4.8674e-26	25	25842	155.58	151.09	1	686010000
HYASHTGGAVGASSVLLVLPEELDTETINNKVPPR	35	Unmodified	_HYASHTGGAVGASSVLLVLPEELDTETINNKVPPR_			0	0	1	P83111	P83111	P83111	LACTB	Serine beta-lactamase-like protein LACTB, mitochondrial	MULTI-MSMS	CCE20220412_Halil_Aydin_hLACTB_hfx1	1225.31	3	1224.64	3670.9	1.4363	0.0017589	-0.43899	-0.0005376	0.99728	0.0012213	1225.31	47.985	1.7494	47.985	47.586	49.335	0					200	67	7	0	0	0	0.00034848	7	25575	49.709	45.476	1	14117000
HYASHTGGAVGASSVLLVLPEELDTETINNKVPPR	35	Unmodified	_HYASHTGGAVGASSVLLVLPEELDTETINNKVPPR_			0	0	1	P83111	P83111	P83111	LACTB	Serine beta-lactamase-like protein LACTB, mitochondrial	MULTI-MSMS	CCE20220412_Halil_Aydin_hLACTB_hfx1	1224.97	3	1224.64	3670.9	1.2066	0.0014777	-0.83144	-0.0010182	0.3752	0.00045949	1224.97	48.533	1.3515	48.533	48.342	49.693	0					168	50	4	0	0	0	0.023651	3	25955	33.816	29.582	1	19113000
HYASHTGGAVGASSVLLVLPEELDTETINNKVPPR	35	Unmodified	_HYASHTGGAVGASSVLLVLPEELDTETINNKVPPR_			0	0	1	P83111	P83111	P83111	LACTB	Serine beta-lactamase-like protein LACTB, mitochondrial	MULTI-MSMS	CCE20220412_Halil_Aydin_hLACTB_hfx1	735.387	5	735.186	3670.9	0.10047	7.3866e-05	-0.49374	-0.00036299	-0.39327	-0.00028912	735.587	50.464	0.68502	50.464	49.942	50.627	0					132	25	6	0	0	0	1.1589e-34	6	26834	168.26	159.86	1	28317000
HYASHTGGAVGASSVLLVLPEELDTETINNKVPPR	35	Unmodified	_HYASHTGGAVGASSVLLVLPEELDTETINNKVPPR_			0	0	1	P83111	P83111	P83111	LACTB	Serine beta-lactamase-like protein LACTB, mitochondrial	MULTI-MSMS	CCE20220412_Halil_Aydin_hLACTB_hfx1	919.233	4	918.731	3670.9	0.033053	3.0367e-05	-0.057027	-5.2393e-05	-0.023974	-2.2026e-05	919.232	50.46	0.76051	50.46	49.886	50.647	0					160	28	7	0	0	0	4.8941e-07	4	26902	78.836	77.169	1	14430000
HYASHTGGAVGASSVLLVLPEELDTETINNKVPPR	35	Unmodified	_HYASHTGGAVGASSVLLVLPEELDTETINNKVPPR_			0	0	1	P83111	P83111	P83111	LACTB	Serine beta-lactamase-like protein LACTB, mitochondrial	MULTI-MSMS	CCE20220412_Halil_Aydin_hLACTB_hfx1	919.233	4	918.731	3670.9	0.11473	0.00010541	0.46711	0.00042915	0.58185	0.00053456	919.233	58.86	0.63886	58.86	58.738	59.377	0					183	52	7	0	0	0	0.01174	1	29842	42.59	41.219	1	8627700
HYASHTGGAVGASSVLLVLPEELDTETINNKVPPR	35	Unmodified	_HYASHTGGAVGASSVLLVLPEELDTETINNKVPPR_			0	0	1	P83111	P83111	P83111	LACTB	Serine beta-lactamase-like protein LACTB, mitochondrial	MULTI-SECPEP	CCE20220412_Halil_Aydin_hLACTB_hfx1	735.428	5	735.186	3670.9	0.15403	0.00011324	-0.84995	-0.00062487	-0.69593	-0.00051163	735.386	51.139	0.35522	51.139	50.902	51.257	0					33	14	3	0	0	0	0.0179	1	27246	40.593	40.145	1	5610500
HYASHTGGAVGASSVLLVLPEELDTETINNKVPPR	35	Unmodified	_HYASHTGGAVGASSVLLVLPEELDTETINNKVPPR_			0	0	1	P83111	P83111	P83111	LACTB	Serine beta-lactamase-like protein LACTB, mitochondrial	MULTI-MSMS	CCE20220412_Halil_Aydin_hLACTB_hfx2	918.982	4	918.731	3670.9	0.53722	0.00049356	-0.80663	-0.00074108	-0.26942	-0.00024752	919.232	48.563	2.8601	48.563	47.137	49.997	0					713	107	9	0	0	0	3.0295e-26	23	25366	156.26	152.02	1	642210000
HYASHTGGAVGASSVLLVLPEELDTETINNKVPPR	35	Unmodified	_HYASHTGGAVGASSVLLVLPEELDTETINNKVPPR_			0	0	1	P83111	P83111	P83111	LACTB	Serine beta-lactamase-like protein LACTB, mitochondrial	MULTI-MSMS	CCE20220412_Halil_Aydin_hLACTB_hfx2	1225.31	3	1224.64	3670.9	1.7834	0.002184	-0.56797	-0.00069556	1.2154	0.0014885	1225.31	48.251	2.1165	48.251	47.576	49.693	0					225	80	7	0	0	0	0.0033936	6	25670	47.104	45.733	1	26404000
HYASHTGGAVGASSVLLVLPEELDTETINNKVPPR	35	Unmodified	_HYASHTGGAVGASSVLLVLPEELDTETINNKVPPR_			0	0	1	P83111	P83111	P83111	LACTB	Serine beta-lactamase-like protein LACTB, mitochondrial	MULTI-MSMS	CCE20220412_Halil_Aydin_hLACTB_hfx2	735.387	5	735.186	3670.9	0.69576	0.00051151	-1.0534	-0.00077445	-0.35766	-0.00026294	735.587	50.466	0.62657	50.466	50.025	50.651	0					128	23	6	0	0	0	4.4967e-25	5	26640	137.44	133.21	1	40952000
HYASHTGGAVGASSVLLVLPEELDTETINNKVPPR	35	Unmodified	_HYASHTGGAVGASSVLLVLPEELDTETINNKVPPR_			0	0	1	P83111	P83111	P83111	LACTB	Serine beta-lactamase-like protein LACTB, mitochondrial	MULTI-MSMS	CCE20220412_Halil_Aydin_hLACTB_hfx2	918.981	4	918.731	3670.9	0.49571	0.00045543	-0.49743	-0.00045701	-0.0017205	-1.5807e-06	919.232	50.524	1.2523	50.524	49.444	50.696	0					161	30	8	0	0	0	8.8486e-08	4	26725	89.954	86.84	1	22784000
HYASHTGGAVGASSVLLVLPEELDTETINNKVPPR	35	Unmodified	_HYASHTGGAVGASSVLLVLPEELDTETINNKVPPR_			0	0	1	P83111	P83111	P83111	LACTB	Serine beta-lactamase-like protein LACTB, mitochondrial	MULTI-MSMS	CCE20220412_Halil_Aydin_hLACTB_hfx2	735.387	5	735.186	3670.9	0.9484	0.00069725	-1.3854	-0.0010185	-0.437	-0.00032127	735.386	58.774	0.21074	58.774	58.75	58.961	0					25	13	4	0	0	0	0.045484	1	29420	19.903	18.531	1	1353800
HYASHTGGAVGASSVLLVLPEELDTETINNKVPPR	35	Unmodified	_HYASHTGGAVGASSVLLVLPEELDTETINNKVPPR_			0	0	1	P83111	P83111	P83111	LACTB	Serine beta-lactamase-like protein LACTB, mitochondrial	MULTI-SECPEP	CCE20220412_Halil_Aydin_hLACTB_hfx2	735.428	5	735.186	3670.9	0.72667	0.00053424	-0.97569	-0.00071731	-0.24901	-0.00018307	735.386	50.807	0.66065	50.807	50.696	51.357	0					60	26	5	0	0	0	0.028009	1	27040	33.358	32.779	1	5056900
HYEKDIK	7	Unmodified	_HYEKDIK_			0	0	1	P83111	P83111	P83111	LACTB	Serine beta-lactamase-like protein LACTB, mitochondrial	MULTI-MSMS	CCE20220412_Halil_Aydin_hLACTB_hfx1	466.744	2	466.745	931.476	-1.5916	-0.00074287	-0.10363	-4.8369e-05	-1.6952	-0.00079124	466.745	0.43129	0.11855	0.43129	0.37252	0.49107	0					9	4	3	0	0	0	0.034718	1	223	119.29	71.442	1	4491900
IALEFDK	7	Unmodified	_IALEFDK_			0	0	0	P83111	P83111	P83111	LACTB	Serine beta-lactamase-like protein LACTB, mitochondrial	MULTI-MSMS	CCE20220412_Halil_Aydin_hLACTB_hfx1	418.232	2	418.232	834.449	-0.59368	-0.0002483	-0.32388	-0.00013546	-0.91756	-0.00038375	418.232	30.818	0.71232	30.818	30.518	31.23	0					80	32	5	0	0	0	0.030225	3	16835	124.89	52.867	1	290190000
IALEFDK	7	Unmodified	_IALEFDK_			0	0	0	P83111	P83111	P83111	LACTB	Serine beta-lactamase-like protein LACTB, mitochondrial	MULTI-MSMS	CCE20220412_Halil_Aydin_hLACTB_hfx2	418.231	2	418.232	834.449	-0.54	-0.00022585	-0.7993	-0.00033429	-1.3393	-0.00056014	418.231	30.826	0.85925	30.826	30.497	31.356	0					101	38	6	0	0	0	0.030225	3	16733	124.89	52.867	1	219320000
IALEFDKDR	9	Unmodified	_IALEFDKDR_			0	0	1	P83111	P83111	P83111	LACTB	Serine beta-lactamase-like protein LACTB, mitochondrial	MULTI-MSMS	CCE20220412_Halil_Aydin_hLACTB_hfx1	369.533	3	369.533	1105.58	-0.33679	-0.00012446	0.77535	0.00028652	0.43856	0.00016206	369.533	25.493	1.2897	25.493	25.306	26.596	0					189	59	6	0	0	0	0.00053509	10	13640	123.35	91.035	1	5313800000
IALEFDKDR	9	Unmodified	_IALEFDKDR_			0	0	1	P83111	P83111	P83111	LACTB	Serine beta-lactamase-like protein LACTB, mitochondrial	MULTI-MSMS	CCE20220412_Halil_Aydin_hLACTB_hfx1	552.789	2	553.796	1105.58	0.19928	0.00011036	-0.89236	-0.00049418	-0.69308	-0.00038382	553.796	25.493	0.99761	25.493	25.306	26.304	0					180	44	6	0	0	0	1.3128e-07	9	13725	195.06	113.77	1	4.0085e+09
IALEFDKDR	9	Unmodified	_IALEFDKDR_			0	0	1	P83111	P83111	P83111	LACTB	Serine beta-lactamase-like protein LACTB, mitochondrial	MULTI-MSMS	CCE20220412_Halil_Aydin_hLACTB_hfx1	369.533	3	369.533	1105.58	-0.0086499	-3.1964e-06	-0.087641	-3.2386e-05	-0.096291	-3.5583e-05	369.533	26.956	0.57346	26.956	26.596	27.169	0					66	25	4	0	0	0	0.0010166	3	14616	122.13	91.061	1	48215000
IALEFDKDR	9	Unmodified	_IALEFDKDR_			0	0	1	P83111	P83111	P83111	LACTB	Serine beta-lactamase-like protein LACTB, mitochondrial	MULTI-MSMS	CCE20220412_Halil_Aydin_hLACTB_hfx1	553.796	2	553.796	1105.58	0.53061	0.00029385	0.18689	0.0001035	0.7175	0.00039735	553.796	26.953	0.49535	26.953	26.633	27.129	0					65	21	4	0	0	0	0.012626	1	14588	104.06	60.81	1	21519000
IALEFDKDR	9	Unmodified	_IALEFDKDR_			0	0	1	P83111	P83111	P83111	LACTB	Serine beta-lactamase-like protein LACTB, mitochondrial	MSMS	CCE20220412_Halil_Aydin_hLACTB_hfx1	369.533	3	369.533	1105.58	NaN	NaN	NaN	NaN	NaN	NaN	NaN	26.325	1	26.325	25.825	26.825	0								0	0	0	0.0054856	1	14174	81.338	57.308	1
IALEFDKDR	9	Unmodified	_IALEFDKDR_			0	0	1	P83111	P83111	P83111	LACTB	Serine beta-lactamase-like protein LACTB, mitochondrial	MSMS	CCE20220412_Halil_Aydin_hLACTB_hfx1	369.532	3	369.533	1105.58	NaN	NaN	NaN	NaN	NaN	NaN	NaN	26.709	1	26.709	26.209	27.209	0								0	0	0	0.0058591	1	14428	79.148	55.118	1
IALEFDKDR	9	Unmodified	_IALEFDKDR_			0	0	1	P83111	P83111	P83111	LACTB	Serine beta-lactamase-like protein LACTB, mitochondrial	MULTI-MSMS	CCE20220412_Halil_Aydin_hLACTB_hfx2	369.533	3	369.533	1105.58	-0.65682	-0.00024272	0.76694	0.00028341	0.11012	4.0691e-05	369.534	25.54	1.0279	25.54	25.319	26.347	0					179	44	6	0	0	0	3.2147e-05	10	13730	145.17	115.7	1	3.6197e+09
IALEFDKDR	9	Unmodified	_IALEFDKDR_			0	0	1	P83111	P83111	P83111	LACTB	Serine beta-lactamase-like protein LACTB, mitochondrial	MULTI-MSMS	CCE20220412_Halil_Aydin_hLACTB_hfx2	553.796	2	553.796	1105.58	0.0034282	1.8985e-06	-1.0399	-0.00057588	-1.0364	-0.00057398	553.796	25.536	1.0279	25.536	25.319	26.347	0					166	44	6	0	0	0	5.6355e-12	9	13616	217.02	144.88	1	3.1734e+09
IALEFDKDR	9	Unmodified	_IALEFDKDR_			0	0	1	P83111	P83111	P83111	LACTB	Serine beta-lactamase-like protein LACTB, mitochondrial	MULTI-MSMS	CCE20220412_Halil_Aydin_hLACTB_hfx2	369.533	3	369.533	1105.58	0.24157	8.9267e-05	-0.55458	-0.00020494	-0.31301	-0.00011567	369.533	26.462	0.47965	26.462	26.298	26.777	0					45	22	3	0	0	0	0.00077324	1	14196	118.18	88.704	1	11167000
IALEFDKDR	9	Unmodified	_IALEFDKDR_			0	0	1	P83111	P83111	P83111	LACTB	Serine beta-lactamase-like protein LACTB, mitochondrial	MULTI-MSMS	CCE20220412_Halil_Aydin_hLACTB_hfx2	369.533	3	369.533	1105.58	0.37717	0.00013938	-0.79204	-0.00029268	-0.41487	-0.00015331	369.533	27.008	0.48346	27.008	26.711	27.194	0					67	20	4	0	0	0	0.00077324	3	14466	118.18	88.704	1	44510000
IALEFDKDR	9	Unmodified	_IALEFDKDR_			0	0	1	P83111	P83111	P83111	LACTB	Serine beta-lactamase-like protein LACTB, mitochondrial	MULTI-MSMS	CCE20220412_Halil_Aydin_hLACTB_hfx2	553.796	2	553.796	1105.58	1.0376	0.00057463	-0.54156	-0.00029991	0.49607	0.00027472	553.795	27.008	0.42009	27.008	26.733	27.153	0					49	17	4	0	0	0	0.051446	1	14537	79.059	35.812	1	17823000
IALEFDKDRSD	11	Unmodified	_IALEFDKDRSD_			0	0	2	P83111	P83111	P83111	LACTB	Serine beta-lactamase-like protein LACTB, mitochondrial	MULTI-MSMS	CCE20220412_Halil_Aydin_hLACTB_hfx1	436.886	3	436.886	1307.64	0.66288	0.0002896	-0.17987	-7.8585e-05	0.483	0.00021102	436.886	26.177	0.4055	26.177	25.898	26.304	0					41	16	4	0	0	0	0.022612	1	14098	60.49	52.358	1	3436600
IALEFDKDRSD	11	Unmodified	_IALEFDKDRSD_			0	0	2	P83111	P83111	P83111	LACTB	Serine beta-lactamase-like protein LACTB, mitochondrial	MULTI-MSMS	CCE20220412_Halil_Aydin_hLACTB_hfx1	436.886	3	436.886	1307.64	0.56391	0.00024637	-0.37616	-0.00016434	0.18775	8.2027e-05	436.886	26.472	0.91324	26.472	26.256	27.169	0					203	41	6	0	0	0	0.00048656	9	14275	129.89	112.08	1	5476600000
IALEFDKDRSD	11	Unmodified	_IALEFDKDRSD_			0	0	2	P83111	P83111	P83111	LACTB	Serine beta-lactamase-like protein LACTB, mitochondrial	MULTI-MSMS	CCE20220412_Halil_Aydin_hLACTB_hfx1	654.826	2	654.825	1307.64	0.61739	0.00040428	-0.8637	-0.00056557	-0.24631	-0.00016129	654.826	26.479	0.84787	26.479	26.281	27.129	0					183	39	6	0	0	0	1.489e-08	7	14201	188.87	160.93	1	5373400000
IALEFDKDRSD	11	Unmodified	_IALEFDKDRSD_			0	0	2	P83111	P83111	P83111	LACTB	Serine beta-lactamase-like protein LACTB, mitochondrial	MULTI-MSMS	CCE20220412_Halil_Aydin_hLACTB_hfx1	654.825	2	654.825	1307.64	0.37059	0.00024267	-0.053466	-3.5011e-05	0.31713	0.00020766	654.825	27.308	0.70205	27.308	27.086	27.788	0					107	31	4	0	0	0	1.4482e-08	6	14783	204.34	185.9	1	35121000
IALEFDKDRSD	11	Unmodified	_IALEFDKDRSD_			0	0	2	P83111	P83111	P83111	LACTB	Serine beta-lactamase-like protein LACTB, mitochondrial	MULTI-MSMS	CCE20220412_Halil_Aydin_hLACTB_hfx1	436.886	3	436.886	1307.64	0.31616	0.00013813	-0.86213	-0.00037665	-0.54596	-0.00023852	436.886	27.328	0.80532	27.328	27.129	27.934	0					70	36	5	0	0	0	4.5143e-06	7	14782	159.83	134.39	1	55653000
IALEFDKDRSD	11	Unmodified	_IALEFDKDRSD_			0	0	2	P83111	P83111	P83111	LACTB	Serine beta-lactamase-like protein LACTB, mitochondrial	MULTI-MSMS	CCE20220412_Halil_Aydin_hLACTB_hfx1	654.825	2	654.825	1307.64	0.27324	0.00017893	-0.77915	-0.00051021	-0.5059	-0.00033128	654.824	28.06	0.51129	28.06	27.764	28.275	0					61	25	4	0	0	0	0.0053017	3	15227	135.71	120.45	1	43479000
IALEFDKDRSD	11	Unmodified	_IALEFDKDRSD_			0	0	2	P83111	P83111	P83111	LACTB	Serine beta-lactamase-like protein LACTB, mitochondrial	MULTI-MSMS	CCE20220412_Halil_Aydin_hLACTB_hfx1	436.885	3	436.886	1307.64	0.22099	9.6549e-05	-1.3941	-0.00060907	-1.1731	-0.00051252	436.885	28.063	0.31871	28.063	27.934	28.253	0					33	16	3	0	0	0	0.0010215	2	15218	111.86	94.046	1	30335000
IALEFDKDRSD	11	Unmodified	_IALEFDKDRSD_			0	0	2	P83111	P83111	P83111	LACTB	Serine beta-lactamase-like protein LACTB, mitochondrial	MSMS	CCE20220412_Halil_Aydin_hLACTB_hfx1	436.886	3	436.886	1307.64	NaN	NaN	NaN	NaN	NaN	NaN	NaN	29.44	1	29.44	28.94	29.94	0								0	0	0	0.0089852	1	16049	76.655	61.779	1
IALEFDKDRSD	11	Unmodified	_IALEFDKDRSD_			0	0	2	P83111	P83111	P83111	LACTB	Serine beta-lactamase-like protein LACTB, mitochondrial	MULTI-MSMS	CCE20220412_Halil_Aydin_hLACTB_hfx2	436.215	3	436.886	1307.64	0.56889	0.00024854	-0.40158	-0.00017544	0.16731	7.3096e-05	436.886	26.523	1.3051	26.523	25.93	27.235	0					234	57	6	0	0	0	0.00024104	10	14220	139.86	122.05	1	4929700000
IALEFDKDRSD	11	Unmodified	_IALEFDKDRSD_			0	0	2	P83111	P83111	P83111	LACTB	Serine beta-lactamase-like protein LACTB, mitochondrial	MULTI-MSMS	CCE20220412_Halil_Aydin_hLACTB_hfx2	654.825	2	654.825	1307.64	0.67952	0.00044497	-0.98905	-0.00064765	-0.30952	-0.00020268	654.826	26.525	1.2837	26.525	25.91	27.194	0					197	56	6	0	0	0	6.2605e-06	9	14368	194.94	172.85	1	5483600000
IALEFDKDRSD	11	Unmodified	_IALEFDKDRSD_			0	0	2	P83111	P83111	P83111	LACTB	Serine beta-lactamase-like protein LACTB, mitochondrial	MULTI-MSMS	CCE20220412_Halil_Aydin_hLACTB_hfx2	654.825	2	654.825	1307.64	0.78324	0.00051289	-0.25692	-0.00016824	0.52632	0.00034465	654.825	27.33	0.87374	27.33	27.083	27.957	0					118	38	4	0	0	0	3.1651e-05	5	14789	171.36	156.69	1	34260000
IALEFDKDRSD	11	Unmodified	_IALEFDKDRSD_			0	0	2	P83111	P83111	P83111	LACTB	Serine beta-lactamase-like protein LACTB, mitochondrial	MULTI-MSMS	CCE20220412_Halil_Aydin_hLACTB_hfx2	436.886	3	436.886	1307.64	0.66773	0.00029172	-0.76053	-0.00033227	-0.092807	-4.0546e-05	436.886	27.33	0.76315	27.33	27.194	27.957	0					81	33	4	0	0	0	0.00092083	7	14718	116.55	96.34	1	56292000
IALEFDKDRSD	11	Unmodified	_IALEFDKDRSD_			0	0	2	P83111	P83111	P83111	LACTB	Serine beta-lactamase-like protein LACTB, mitochondrial	MULTI-MSMS	CCE20220412_Halil_Aydin_hLACTB_hfx2	654.825	2	654.825	1307.64	0.11634	7.6182e-05	-0.59533	-0.00038984	-0.47899	-0.00031365	654.825	28.084	0.54763	28.084	27.776	28.323	0					53	26	3	0	0	0	0.0017269	3	15142	156.94	125	1	40322000
IALEFDKDRSD	11	Unmodified	_IALEFDKDRSD_			0	0	2	P83111	P83111	P83111	LACTB	Serine beta-lactamase-like protein LACTB, mitochondrial	MULTI-MSMS	CCE20220412_Halil_Aydin_hLACTB_hfx2	436.886	3	436.886	1307.64	-0.00065359	-2.8554e-07	-0.5905	-0.00025798	-0.59116	-0.00025827	436.886	28.07	0.36437	28.07	27.938	28.302	0					44	18	3	0	0	0	0.00067486	2	15144	124.1	106.74	1	24328000
IALEFDKDRSD	11	Unmodified	_IALEFDKDRSD_			0	0	2	P83111	P83111	P83111	LACTB	Serine beta-lactamase-like protein LACTB, mitochondrial	MULTI-SECPEP	CCE20220412_Halil_Aydin_hLACTB_hfx2	654.344	2	654.825	1307.64	0.33814	0.00022142	0.92666	0.0006068	1.2648	0.00082823	655.327	28.411	0.53029	28.411	28.342	28.872	0					33	22	2	0	0	0	0.055856	1	15560	36.424	29.365	1	5595200
IASISKSLTMVALAK	15	Unmodified	_IASISKSLTMVALAK_			0	0	1	P83111	P83111	P83111	LACTB	Serine beta-lactamase-like protein LACTB, mitochondrial	MULTI-MSMS	CCE20220412_Halil_Aydin_hLACTB_hfx1	511.642	3	511.641	1531.9	1.947	0.00099619	-0.90609	-0.00046359	1.041	0.0005326	511.64	39.106	0.33855	39.106	38.952	39.291	0					33	12	4	0	0	0	5.1556e-05	1	21272	105.46	93.295	1	4888700
IASISKSLTMVALAK	15	Unmodified	_IASISKSLTMVALAK_			0	0	1	P83111	P83111	P83111	LACTB	Serine beta-lactamase-like protein LACTB, mitochondrial	MULTI-MSMS	CCE20220412_Halil_Aydin_hLACTB_hfx2	766.959	2	766.958	1531.9	1.4216	0.0010903	0.54755	0.00041994	1.9692	0.0015103	766.958	39.062	0.20844	39.062	38.949	39.158	0					20	7	4	0	0	0	0.0086715	1	21083	81.017	79.076	1	1752200
IASISKSLTMVALAK	15	Unmodified	_IASISKSLTMVALAK_			0	0	1	P83111	P83111	P83111	LACTB	Serine beta-lactamase-like protein LACTB, mitochondrial	MSMS	CCE20220412_Halil_Aydin_hLACTB_hfx2	511.641	3	511.641	1531.9	NaN	NaN	NaN	NaN	NaN	NaN	NaN	39.054	1	39.054	38.554	39.554	0								0	0	0	5.8566e-06	1	21068	115.82	111.01	1
IFHDLDMLTTVQEENEPVIYNR	22	Unmodified	_IFHDLDMLTTVQEENEPVIYNR_			0	0	0	P83111	P83111	P83111	LACTB	Serine beta-lactamase-like protein LACTB, mitochondrial	MULTI-MSMS	CCE20220412_Halil_Aydin_hLACTB_hfx1	1339.16	2	1338.65	2675.29	1.6282	0.0021797	0.045473	6.0872e-05	1.6737	0.0022405	1339.15	49.27	0.43145	49.27	49.152	49.583	0					66	15	7	0	0	0	4.3401e-10	1	26332	146.47	142.08	1	24552000
IFHDLDMLTTVQEENEPVIYNR	22	Unmodified	_IFHDLDMLTTVQEENEPVIYNR_			0	0	0	P83111	P83111	P83111	LACTB	Serine beta-lactamase-like protein LACTB, mitochondrial	MULTI-MSMS	CCE20220412_Halil_Aydin_hLACTB_hfx1	893.106	3	892.771	2675.29	0.098197	8.7668e-05	-0.39705	-0.00035447	-0.29885	-0.0002668	893.105	50.473	0.67802	50.473	49.969	50.647	0					126	25	6	0	0	0	1.0256e-08	4	26972	93.5	90.225	1	8624600
IFHDLDMLTTVQEENEPVIYNR	22	Unmodified	_IFHDLDMLTTVQEENEPVIYNR_			0	0	0	P83111	P83111	P83111	LACTB	Serine beta-lactamase-like protein LACTB, mitochondrial	MULTI-MSMS	CCE20220412_Halil_Aydin_hLACTB_hfx1	893.106	3	892.771	2675.29	0.18417	0.00016442	0.61513	0.00054917	0.7993	0.00071359	893.106	51.153	0.336	51.153	50.999	51.335	0					23	12	3	0	0	0	5.9983e-11	1	27310	123	119.73	1	14146000
IFHDLDMLTTVQEENEPVIYNR	22	Unmodified	_IFHDLDMLTTVQEENEPVIYNR_			0	0	0	P83111	P83111	P83111	LACTB	Serine beta-lactamase-like protein LACTB, mitochondrial	MULTI-MSMS	CCE20220412_Halil_Aydin_hLACTB_hfx2	1339.16	2	1338.65	2675.29	2.0416	0.0027329	0.3878	0.00051913	2.4294	0.0032521	1339.15	49.297	0.43425	49.297	49.148	49.582	0					61	15	6	0	0	0	0.011755	1	26138	77.912	77.912	1	19393000
IFHDLDMLTTVQEENEPVIYNR	22	Unmodified	_IFHDLDMLTTVQEENEPVIYNR_			0	0	0	P83111	P83111	P83111	LACTB	Serine beta-lactamase-like protein LACTB, mitochondrial	MULTI-MSMS	CCE20220412_Halil_Aydin_hLACTB_hfx2	893.107	3	892.771	2675.29	0.49428	0.00044128	-0.92741	-0.00082796	-0.43313	-0.00038668	893.438	50.467	0.68167	50.467	49.969	50.651	0					114	25	6	0	0	0	0.010182	2	26542	45.696	44.618	1	10455000
IFHDLDMLTTVQEENEPVIYNR	22	Unmodified	_IFHDLDMLTTVQEENEPVIYNR_			0	0	0	P83111	P83111	P83111	LACTB	Serine beta-lactamase-like protein LACTB, mitochondrial	MULTI-MSMS	CCE20220412_Halil_Aydin_hLACTB_hfx2	893.106	3	892.771	2675.29	0.53503	0.00047766	0.48796	0.00043564	1.023	0.0009133	893.44	51.161	0.31843	51.161	51.013	51.332	0					31	12	5	0	0	0	5.8648e-09	1	27104	102.39	99.95	1	8851900
IKDEVGAPGIVVGVSVDGK	19	Unmodified	_IKDEVGAPGIVVGVSVDGK_			0	0	1	P83111	P83111	P83111	LACTB	Serine beta-lactamase-like protein LACTB, mitochondrial	MULTI-MSMS	CCE20220412_Halil_Aydin_hLACTB_hfx1	614.014	3	613.679	1838.01	0.27149	0.00016661	0.17394	0.00010674	0.44543	0.00027335	614.013	38.308	0.38332	38.308	37.991	38.375	0					38	14	4	0	0	0	9.2658e-05	1	20862	57.009	50.281	1	3217700
IKDEVGAPGIVVGVSVDGK	19	Unmodified	_IKDEVGAPGIVVGVSVDGK_			0	0	1	P83111	P83111	P83111	LACTB	Serine beta-lactamase-like protein LACTB, mitochondrial	MULTI-MSMS	CCE20220412_Halil_Aydin_hLACTB_hfx1	614.014	3	613.679	1838.01	1.5393	0.00094466	0.50824	0.0003119	2.0476	0.0012566	613.68	39.173	2.7961	39.173	38.351	41.147	0					432	109	7	0	0	0	5.1034e-10	7	21528	116.9	114.94	1	166170000
IKDEVGAPGIVVGVSVDGK	19	Unmodified	_IKDEVGAPGIVVGVSVDGK_			0	0	1	P83111	P83111	P83111	LACTB	Serine beta-lactamase-like protein LACTB, mitochondrial	MULTI-MSMS	CCE20220412_Halil_Aydin_hLACTB_hfx1	920.518	2	920.015	1838.01	2.0462	0.0018826	0.22854	0.00021026	2.2748	0.0020928	920.516	39.181	1.7122	39.181	38.556	40.268	0					336	64	6	0	0	0	4.1046e-17	13	21610	180.74	174.5	1	28789000
IKDEVGAPGIVVGVSVDGK	19	Unmodified	_IKDEVGAPGIVVGVSVDGK_			0	0	1	P83111	P83111	P83111	LACTB	Serine beta-lactamase-like protein LACTB, mitochondrial	MULTI-MSMS	CCE20220412_Halil_Aydin_hLACTB_hfx1	920.515	2	920.015	1838.01	0.46341	0.00042635	-0.32279	-0.00029697	0.14062	0.00012937	920.516	40.848	0.76342	40.848	40.268	41.031	0					113	31	4	0	0	0	9.5171e-13	6	22090	162.81	154.3	1	22227000
IKDEVGAPGIVVGVSVDGK	19	Unmodified	_IKDEVGAPGIVVGVSVDGK_			0	0	1	P83111	P83111	P83111	LACTB	Serine beta-lactamase-like protein LACTB, mitochondrial	MULTI-MSMS	CCE20220412_Halil_Aydin_hLACTB_hfx1	614.014	3	613.679	1838.01	0.03293	2.0208e-05	0.45948	0.00028197	0.49241	0.00030218	613.679	40.81	0.90204	40.81	40.268	41.17	0					73	37	2	0	0	0	2.1183e-10	7	22053	102.47	98.432	1	79815000
IKDEVGAPGIVVGVSVDGK	19	Unmodified	_IKDEVGAPGIVVGVSVDGK_			0	0	1	P83111	P83111	P83111	LACTB	Serine beta-lactamase-like protein LACTB, mitochondrial	MULTI-MSMS	CCE20220412_Halil_Aydin_hLACTB_hfx1	920.514	2	920.015	1838.01	0.44962	0.00041366	-0.78897	-0.00072587	-0.33936	-0.00031221	920.014	41.202	1.862	41.202	41.031	42.893	0					139	73	2	0	0	0	3.7017e-09	1	22400	131.18	114.65	1	13279000
IKDEVGAPGIVVGVSVDGK	19	Unmodified	_IKDEVGAPGIVVGVSVDGK_			0	0	1	P83111	P83111	P83111	LACTB	Serine beta-lactamase-like protein LACTB, mitochondrial	MULTI-MSMS	CCE20220412_Halil_Aydin_hLACTB_hfx1	613.678	3	613.679	1838.01	0.080333	4.9299e-05	-0.093873	-5.7608e-05	-0.013539	-8.3087e-06	613.679	41.404	2.1252	41.404	41.147	43.272	0					245	82	3	0	0	0	7.0603e-11	15	22533	116.69	112.65	1	32634000
IKDEVGAPGIVVGVSVDGK	19	Unmodified	_IKDEVGAPGIVVGVSVDGK_			0	0	1	P83111	P83111	P83111	LACTB	Serine beta-lactamase-like protein LACTB, mitochondrial	MULTI-MSMS	CCE20220412_Halil_Aydin_hLACTB_hfx2	614.013	3	613.679	1838.01	0.41563	0.00025506	-0.31422	-0.00019283	0.10141	6.2232e-05	614.013	38.295	0.44212	38.295	37.904	38.346	0					52	16	5	0	0	0	4.7846e-05	1	20683	65.25	61.409	1	3880000
IKDEVGAPGIVVGVSVDGK	19	Unmodified	_IKDEVGAPGIVVGVSVDGK_			0	0	1	P83111	P83111	P83111	LACTB	Serine beta-lactamase-like protein LACTB, mitochondrial	MULTI-MSMS	CCE20220412_Halil_Aydin_hLACTB_hfx2	614.014	3	613.679	1838.01	0.63487	0.0003896	1.2632	0.00077523	1.8981	0.0011648	613.681	39.1	1.9308	39.1	38.346	40.276	0					380	72	7	0	0	0	1.7882e-09	10	21247	100.27	98.299	1	145490000
IKDEVGAPGIVVGVSVDGK	19	Unmodified	_IKDEVGAPGIVVGVSVDGK_			0	0	1	P83111	P83111	P83111	LACTB	Serine beta-lactamase-like protein LACTB, mitochondrial	MULTI-MSMS	CCE20220412_Halil_Aydin_hLACTB_hfx2	920.519	2	920.015	1838.01	1.1764	0.0010823	0.86783	0.00079841	2.0442	0.0018807	920.517	38.93	1.7481	38.93	38.501	40.249	0					331	65	6	0	0	0	7.1073e-13	12	21248	166.92	160.69	1	26628000
IKDEVGAPGIVVGVSVDGK	19	Unmodified	_IKDEVGAPGIVVGVSVDGK_			0	0	1	P83111	P83111	P83111	LACTB	Serine beta-lactamase-like protein LACTB, mitochondrial	MULTI-MSMS	CCE20220412_Halil_Aydin_hLACTB_hfx2	920.014	2	920.015	1838.01	0.28865	0.00026556	-0.28019	-0.00025778	0.0084595	7.7828e-06	920.516	40.791	0.81608	40.791	40.222	41.038	0					108	33	4	0	0	0	6.2973e-10	6	21994	137.73	124.75	1	17605000
IKDEVGAPGIVVGVSVDGK	19	Unmodified	_IKDEVGAPGIVVGVSVDGK_			0	0	1	P83111	P83111	P83111	LACTB	Serine beta-lactamase-like protein LACTB, mitochondrial	MULTI-MSMS	CCE20220412_Halil_Aydin_hLACTB_hfx2	614.013	3	613.679	1838.01	-0.27777	-0.00017046	0.4979	0.00030555	0.22013	0.00013509	614.014	40.769	3.0486	40.769	40.222	43.27	0					241	120	5	0	0	0	1.9377e-09	8	21728	89.353	87.387	1	50615000
IKDEVGAPGIVVGVSVDGK	19	Unmodified	_IKDEVGAPGIVVGVSVDGK_			0	0	1	P83111	P83111	P83111	LACTB	Serine beta-lactamase-like protein LACTB, mitochondrial	MULTI-SECPEP	CCE20220412_Halil_Aydin_hLACTB_hfx2	920.441	2	920.015	1838.01	-0.16474	-0.00015156	-0.78351	-0.00072084	-0.94825	-0.0008724	920.515	41.197	1.5799	41.197	41.013	42.593	0					96	62	3	0	0	0	1.2742e-06	1	22194	117.26	100.73	1	12791000
KKNDFEQGELYLR	13	Unmodified	_KKNDFEQGELYLR_			0	0	2	P83111	P83111	P83111	LACTB	Serine beta-lactamase-like protein LACTB, mitochondrial	MULTI-MSMS	CCE20220412_Halil_Aydin_hLACTB_hfx1	547.621	3	547.286	1638.84	0.42009	0.00022991	-0.08755	-4.7915e-05	0.33254	0.00018199	547.286	24.926	0.46791	24.926	24.65	25.118	0					57	19	5	0	0	0	4.8762e-05	1	13367	124.12	116.21	1	24078000
KNDFEQGELYLR	12	Unmodified	_KNDFEQGELYLR_			0	0	1	P83111	P83111	P83111	LACTB	Serine beta-lactamase-like protein LACTB, mitochondrial	MULTI-MSMS	CCE20220412_Halil_Aydin_hLACTB_hfx1	504.588	3	504.588	1510.74	-0.82066	-0.0004141	0.80283	0.0004051	-0.017833	-8.9982e-06	504.589	30.598	0.43993	30.598	30.435	30.875	0					90	19	6	0	0	0	7.4769e-30	3	16659	217.22	213.15	1	862200000
KNDFEQGELYLR	12	Unmodified	_KNDFEQGELYLR_			0	0	1	P83111	P83111	P83111	LACTB	Serine beta-lactamase-like protein LACTB, mitochondrial	MULTI-MSMS	CCE20220412_Halil_Aydin_hLACTB_hfx1	756.379	2	756.378	1510.74	-0.25299	-0.00019136	0.24213	0.00018314	-0.01086	-8.2142e-06	756.379	30.598	0.42027	30.598	30.454	30.875	0					81	18	6	0	0	0	6.4679e-79	3	16660	336.92	321.78	1	890930000
KNDFEQGELYLR	12	Unmodified	_KNDFEQGELYLR_			0	0	1	P83111	P83111	P83111	LACTB	Serine beta-lactamase-like protein LACTB, mitochondrial	MULTI-MSMS	CCE20220412_Halil_Aydin_hLACTB_hfx1	756.378	2	756.378	1510.74	0.50734	0.00038374	0.14966	0.0001132	0.65701	0.00049695	756.378	32.245	0.27469	32.245	32.145	32.419	0					17	11	3	0	0	0	2.6138e-06	1	17662	168.74	150.87	1	5838700
KNDFEQGELYLR	12	Unmodified	_KNDFEQGELYLR_			0	0	1	P83111	P83111	P83111	LACTB	Serine beta-lactamase-like protein LACTB, mitochondrial	MULTI-MSMS	CCE20220412_Halil_Aydin_hLACTB_hfx1	504.588	3	504.588	1510.74	-0.040789	-2.0582e-05	0.33129	0.00016717	0.2905	0.00014658	504.588	32.241	0.36716	32.241	32.122	32.489	0					40	15	5	0	0	0	3.9186e-11	1	17684	164.81	153.02	1	18088000
KNDFEQGELYLR	12	Unmodified	_KNDFEQGELYLR_			0	0	1	P83111	P83111	P83111	LACTB	Serine beta-lactamase-like protein LACTB, mitochondrial	MULTI-MSMS	CCE20220412_Halil_Aydin_hLACTB_hfx2	756.378	2	756.378	1510.74	-0.060033	-4.5408e-05	0.49053	0.00037103	0.4305	0.00032562	756.379	30.603	0.44937	30.603	30.411	30.861	0					83	19	7	0	0	0	4.2247e-40	4	16655	285.83	266.07	1	827190000
KNDFEQGELYLR	12	Unmodified	_KNDFEQGELYLR_			0	0	1	P83111	P83111	P83111	LACTB	Serine beta-lactamase-like protein LACTB, mitochondrial	MULTI-MSMS	CCE20220412_Halil_Aydin_hLACTB_hfx2	504.588	3	504.588	1510.74	-0.37375	-0.00018859	0.67003	0.00033809	0.29628	0.0001495	504.589	30.603	0.53426	30.603	30.411	30.945	0					95	23	6	0	0	0	3.6174e-31	3	16543	217.22	208.63	1	823390000
KNDFEQGELYLR	12	Unmodified	_KNDFEQGELYLR_			0	0	1	P83111	P83111	P83111	LACTB	Serine beta-lactamase-like protein LACTB, mitochondrial	MULTI-MSMS	CCE20220412_Halil_Aydin_hLACTB_hfx2	504.588	3	504.588	1510.74	0.5679	0.00028656	-0.18624	-9.3973e-05	0.38167	0.00019259	504.587	32.213	0.36726	32.213	32.097	32.464	0					39	15	4	0	0	0	2.3882e-15	1	17530	176.18	169.3	1	23290000
KNDFEQGELYLR	12	Unmodified	_KNDFEQGELYLR_			0	0	1	P83111	P83111	P83111	LACTB	Serine beta-lactamase-like protein LACTB, mitochondrial	MSMS	CCE20220412_Halil_Aydin_hLACTB_hfx2	756.378	2	756.378	1510.74	NaN	NaN	NaN	NaN	NaN	NaN	NaN	32.213	1	32.213	31.713	32.713	0								0	0	0	4.1871e-11	1	17506	163.64	150.29	1
KNDFEQGELYLREK	14	Unmodified	_KNDFEQGELYLREK_			0	0	2	P83111	P83111	P83111	LACTB	Serine beta-lactamase-like protein LACTB, mitochondrial	MULTI-MSMS	CCE20220412_Halil_Aydin_hLACTB_hfx1	590.635	3	590.3	1767.88	1.1171	0.00065945	0.19	0.00011216	1.3071	0.0007716	590.301	26.142	0.47327	26.142	25.943	26.416	0					53	19	5	0	0	0	4.1712e-33	1	14062	250.05	233.31	1	15169000
KNDFEQGELYLREK	14	Unmodified	_KNDFEQGELYLREK_			0	0	2	P83111	P83111	P83111	LACTB	Serine beta-lactamase-like protein LACTB, mitochondrial	MULTI-MSMS	CCE20220412_Halil_Aydin_hLACTB_hfx2	590.635	3	590.3	1767.88	0.47167	0.00027842	0.5709	0.000337	1.0426	0.00061543	590.301	26.166	0.32045	26.166	26.052	26.373	0					39	12	5	0	0	0	1.0319e-43	1	14022	278.06	265.21	1	9936100
KQRHYASHTGGAVGASSVLLVLPEELDTETINNK	34	Unmodified	_KQRHYASHTGGAVGASSVLLVLPEELDTETINNK_			0	0	2	P83111	P83111	P83111	LACTB	Serine beta-lactamase-like protein LACTB, mitochondrial	MULTI-MSMS	CCE20220412_Halil_Aydin_hLACTB_hfx1	727.983	5	727.782	3633.88	1.1989	0.0008725	-0.57047	-0.00041518	0.62838	0.00045732	727.982	43.645	0.55553	43.645	43.47	44.025	0					69	20	5	0	0	0	0.0002266	1	23619	56.252	54.67	1	1574100
KQRHYASHTGGAVGASSVLLVLPEELDTETINNK	34	Unmodified	_KQRHYASHTGGAVGASSVLLVLPEELDTETINNK_			0	0	2	P83111	P83111	P83111	LACTB	Serine beta-lactamase-like protein LACTB, mitochondrial	MULTI-MSMS	CCE20220412_Halil_Aydin_hLACTB_hfx2	728.384	5	727.782	3633.88	1.1723	0.00085319	-1.014	-0.00073799	0.15829	0.0001152	728.383	43.545	0.66022	43.545	43.419	44.08	0					82	24	6	0	0	0	0.019157	1	23412	34.829	34.409	1	1626800
LDLDIPVQHYVPEFPEK	17	Unmodified	_LDLDIPVQHYVPEFPEK_			0	0	0	P83111	P83111	P83111	LACTB	Serine beta-lactamase-like protein LACTB, mitochondrial	MULTI-MSMS	CCE20220412_Halil_Aydin_hLACTB_hfx1	680.688	3	680.354	2038.04	0.19408	0.00013204	0.39441	0.00026834	0.58849	0.00040038	680.689	50.464	0.42865	50.464	50.241	50.669	0					85	16	8	0	0	0	1.1442e-07	3	26882	149.57	134.41	1	1.8149e+09
LDLDIPVQHYVPEFPEK	17	Unmodified	_LDLDIPVQHYVPEFPEK_			0	0	0	P83111	P83111	P83111	LACTB	Serine beta-lactamase-like protein LACTB, mitochondrial	MULTI-MSMS	CCE20220412_Halil_Aydin_hLACTB_hfx1	1020.53	2	1020.03	2038.04	0.39895	0.00040694	1.0111	0.0010314	1.4101	0.0014383	1020.53	50.464	0.30095	50.464	50.346	50.647	0					52	11	6	0	0	0	1.3187e-05	3	26893	159.52	146.32	1	237550000
LDLDIPVQHYVPEFPEK	17	Unmodified	_LDLDIPVQHYVPEFPEK_			0	0	0	P83111	P83111	P83111	LACTB	Serine beta-lactamase-like protein LACTB, mitochondrial	MULTI-MSMS	CCE20220412_Halil_Aydin_hLACTB_hfx1	680.688	3	680.354	2038.04	0.20036	0.00013632	-0.43843	-0.00029829	-0.23806	-0.00016197	680.689	50.737	0.66559	50.737	50.669	51.335	0					68	27	4	0	0	0	2.5318e-07	1	27041	140.02	130.06	1	8194300
LDLDIPVQHYVPEFPEK	17	Unmodified	_LDLDIPVQHYVPEFPEK_			0	0	0	P83111	P83111	P83111	LACTB	Serine beta-lactamase-like protein LACTB, mitochondrial	MULTI-MSMS	CCE20220412_Halil_Aydin_hLACTB_hfx1	680.689	3	680.354	2038.04	0.61578	0.00041895	-0.24932	-0.00016963	0.36646	0.00024932	680.354	55.788	0.114	55.788	55.715	55.829	0					32	16	3	0	0	0	0.040484	1	29232	34.612	24.824	1	529020
LDLDIPVQHYVPEFPEK	17	Unmodified	_LDLDIPVQHYVPEFPEK_			0	0	0	P83111	P83111	P83111	LACTB	Serine beta-lactamase-like protein LACTB, mitochondrial	MULTI-MSMS	CCE20220412_Halil_Aydin_hLACTB_hfx2	680.69	3	680.354	2038.04	0.69804	0.00047491	0.059775	4.0668e-05	0.75782	0.00051558	680.354	50.122	0.43807	50.122	49.804	50.242	0					41	15	4	0	0	0	0.0046579	1	26532	59.728	42.446	1	683780
LDLDIPVQHYVPEFPEK	17	Unmodified	_LDLDIPVQHYVPEFPEK_			0	0	0	P83111	P83111	P83111	LACTB	Serine beta-lactamase-like protein LACTB, mitochondrial	MULTI-MSMS	CCE20220412_Halil_Aydin_hLACTB_hfx2	680.689	3	680.354	2038.04	0.72574	0.00049376	-0.16617	-0.00011305	0.55958	0.00038071	680.688	50.466	0.45876	50.466	50.215	50.674	0					85	17	8	0	0	0	2.2428e-07	3	26743	142.01	126.37	1	2186600000
LDLDIPVQHYVPEFPEK	17	Unmodified	_LDLDIPVQHYVPEFPEK_			0	0	0	P83111	P83111	P83111	LACTB	Serine beta-lactamase-like protein LACTB, mitochondrial	MULTI-MSMS	CCE20220412_Halil_Aydin_hLACTB_hfx2	1020.53	2	1020.03	2038.04	0.86921	0.00088662	0.47069	0.00048012	1.3399	0.0013667	1020.53	50.466	0.3016	50.466	50.35	50.651	0					56	11	7	0	0	0	7.2116e-09	3	26695	183.96	170.76	1	266460000
LDLDIPVQHYVPEFPEKEYEGEK	23	Unmodified	_LDLDIPVQHYVPEFPEKEYEGEK_			0	0	1	P83111	P83111	P83111	LACTB	Serine beta-lactamase-like protein LACTB, mitochondrial	MULTI-MSMS	CCE20220412_Halil_Aydin_hLACTB_hfx1	694.597	4	694.344	2773.35	0.64095	0.00044504	0.60164	0.00041774	1.2426	0.00086278	694.596	47.16	0.41362	47.16	46.927	47.34	0					59	14	5	0	0	0	5.6917e-10	2	25267	90.35	88.037	1	2801200
LDLDIPVQHYVPEFPEKEYEGEK	23	Unmodified	_LDLDIPVQHYVPEFPEKEYEGEK_			0	0	1	P83111	P83111	P83111	LACTB	Serine beta-lactamase-like protein LACTB, mitochondrial	MULTI-MSMS	CCE20220412_Halil_Aydin_hLACTB_hfx1	694.597	4	694.344	2773.35	0.32471	0.00022546	-0.56127	-0.00038972	-0.23656	-0.00016426	694.595	47.704	2.3539	47.704	47.174	49.528	0					432	89	10	0	0	0	9.0391e-39	15	25494	187.19	164.19	1	5391000000
LDLDIPVQHYVPEFPEKEYEGEK	23	Unmodified	_LDLDIPVQHYVPEFPEKEYEGEK_			0	0	1	P83111	P83111	P83111	LACTB	Serine beta-lactamase-like protein LACTB, mitochondrial	MULTI-MSMS	CCE20220412_Halil_Aydin_hLACTB_hfx1	925.791	3	925.457	2773.35	0.37359	0.00034574	-0.98839	-0.00091471	-0.6148	-0.00056897	925.79	47.704	1.1622	47.704	47.229	48.392	0					210	44	9	0	0	0	4.1737e-31	5	25584	181.26	162.05	1	1384500000
LDLDIPVQHYVPEFPEKEYEGEK	23	Unmodified	_LDLDIPVQHYVPEFPEKEYEGEK_			0	0	1	P83111	P83111	P83111	LACTB	Serine beta-lactamase-like protein LACTB, mitochondrial	MULTI-MSMS	CCE20220412_Halil_Aydin_hLACTB_hfx1	1388.18	2	1387.68	2773.35	2.1944	0.0030452	-1.06	-0.001471	1.1344	0.0015742	1388.18	47.736	0.32889	47.736	47.558	47.887	0					44	12	5	0	0	0	0.0095929	1	25553	55.173	50.705	1	6422000
LDLDIPVQHYVPEFPEKEYEGEK	23	Unmodified	_LDLDIPVQHYVPEFPEKEYEGEK_			0	0	1	P83111	P83111	P83111	LACTB	Serine beta-lactamase-like protein LACTB, mitochondrial	MULTI-SECPEP	CCE20220412_Halil_Aydin_hLACTB_hfx1	694.092	4	694.344	2773.35	0.0094795	6.582e-06	-2.1508	-0.0014934	-2.1413	-0.0014868	694.594	51.052	0.32873	51.052	50.856	51.185	0					27	13	3	0	0	0	4.7425e-08	1	27230	91.583	87.779	1	5101700
LDLDIPVQHYVPEFPEKEYEGEK	23	Unmodified	_LDLDIPVQHYVPEFPEKEYEGEK_			0	0	1	P83111	P83111	P83111	LACTB	Serine beta-lactamase-like protein LACTB, mitochondrial	MULTI-MSMS	CCE20220412_Halil_Aydin_hLACTB_hfx2	694.596	4	694.344	2773.35	0.71752	0.00049821	0.90187	0.00062621	1.6194	0.0011244	694.596	47.159	0.49509	47.159	46.891	47.386	0					61	17	4	0	0	0	2.8704e-06	2	25107	79.783	77.47	1	2442200
LDLDIPVQHYVPEFPEKEYEGEK	23	Unmodified	_LDLDIPVQHYVPEFPEKEYEGEK_			0	0	1	P83111	P83111	P83111	LACTB	Serine beta-lactamase-like protein LACTB, mitochondrial	MULTI-MSMS	CCE20220412_Halil_Aydin_hLACTB_hfx2	694.597	4	694.344	2773.35	0.6575	0.00045653	-0.78277	-0.00054351	-0.12526	-8.6977e-05	694.595	47.77	2.6631	47.77	46.864	49.527	0					414	100	9	0	0	0	3.0444e-24	15	25301	148.89	142.17	1	5732200000
LDLDIPVQHYVPEFPEKEYEGEK	23	Unmodified	_LDLDIPVQHYVPEFPEKEYEGEK_			0	0	1	P83111	P83111	P83111	LACTB	Serine beta-lactamase-like protein LACTB, mitochondrial	MULTI-MSMS	CCE20220412_Halil_Aydin_hLACTB_hfx2	925.791	3	925.457	2773.35	0.61363	0.00056789	-0.99828	-0.00092386	-0.38465	-0.00035598	925.79	47.77	1.511	47.77	47.054	48.565	0					223	57	8	0	0	0	1.6555e-24	4	25391	154.79	153.97	1	1315400000
LDLDIPVQHYVPEFPEKEYEGEKVSVTTR	29	Unmodified	_LDLDIPVQHYVPEFPEKEYEGEKVSVTTR_			0	0	2	P83111	P83111	P83111	LACTB	Serine beta-lactamase-like protein LACTB, mitochondrial	MULTI-MSMS	CCE20220412_Halil_Aydin_hLACTB_hfx1	684.752	5	684.35	3416.71	1.0636	0.00072785	-0.13108	-8.9705e-05	0.93248	0.00063814	684.751	46.446	0.86262	46.446	46.01	46.872	0					99	31	7	0	0	0	2.672e-11	2	24975	108.32	103.1	1	4652700
LDLDIPVQHYVPEFPEKEYEGEKVSVTTR	29	Unmodified	_LDLDIPVQHYVPEFPEKEYEGEKVSVTTR_			0	0	2	P83111	P83111	P83111	LACTB	Serine beta-lactamase-like protein LACTB, mitochondrial	MULTI-SECPEP	CCE20220412_Halil_Aydin_hLACTB_hfx1	855.689	4	855.186	3416.71	1.0237	0.00087541	1.1616	0.00099341	2.1853	0.0018688	855.437	46.461	0.32538	46.461	46.255	46.581	0					49	11	6	0	0	0	0.041376	1	24938	29.736	28.191	1	1933700
LDLDIPVQHYVPEFPEKEYEGEKVSVTTR	29	Unmodified	_LDLDIPVQHYVPEFPEKEYEGEKVSVTTR_			0	0	2	P83111	P83111	P83111	LACTB	Serine beta-lactamase-like protein LACTB, mitochondrial	MULTI-MSMS	CCE20220412_Halil_Aydin_hLACTB_hfx2	684.551	5	684.35	3416.71	0.62782	0.00042965	0.21226	0.00014526	0.84008	0.00057491	684.551	46.488	0.71007	46.488	45.94	46.65	0					89	25	8	0	0	0	4.4416e-11	2	24781	104.51	99.299	1	5624800
LDLDIPVQHYVPEFPEKEYEGEKVSVTTR	29	Unmodified	_LDLDIPVQHYVPEFPEKEYEGEKVSVTTR_			0	0	2	P83111	P83111	P83111	LACTB	Serine beta-lactamase-like protein LACTB, mitochondrial	MULTI-SECPEP	CCE20220412_Halil_Aydin_hLACTB_hfx2	855.688	4	855.186	3416.71	0.30929	0.0002645	1.2508	0.0010697	1.5601	0.0013342	855.438	46.498	0.37968	46.498	46.297	46.677	0					59	13	6	0	0	0	0.040412	1	24738	30.542	28.839	1	2664000
LLISHLSGIR	10	Unmodified	_LLISHLSGIR_			0	0	0	P83111	P83111	P83111	LACTB	Serine beta-lactamase-like protein LACTB, mitochondrial	MULTI-MSMS	CCE20220412_Halil_Aydin_hLACTB_hfx1	370.233	3	370.233	1107.68	-0.42171	-0.00015613	0.851	0.00031507	0.42929	0.00015894	370.233	31.149	2.1583	31.149	30.898	33.056	0					313	93	6	0	0	0	0.00080125	19	17525	114.4	100.28	1	4424900000
LLISHLSGIR	10	Unmodified	_LLISHLSGIR_			0	0	0	P83111	P83111	P83111	LACTB	Serine beta-lactamase-like protein LACTB, mitochondrial	MULTI-MSMS	CCE20220412_Halil_Aydin_hLACTB_hfx1	554.846	2	554.845	1107.68	0.052797	2.9294e-05	-0.11816	-6.5559e-05	-0.065359	-3.6264e-05	554.846	31.113	0.88912	31.113	30.955	31.844	0					162	39	6	0	0	0	9.1416e-05	7	16981	186.3	146.2	1	2731600000
LLISHLSGIR	10	Unmodified	_LLISHLSGIR_			0	0	0	P83111	P83111	P83111	LACTB	Serine beta-lactamase-like protein LACTB, mitochondrial	MULTI-MSMS	CCE20220412_Halil_Aydin_hLACTB_hfx1	554.846	2	554.845	1107.68	0.41483	0.00023017	-0.2029	-0.00011258	0.21193	0.00011759	554.845	31.847	0.5567	31.847	31.701	32.258	0					45	23	2	0	0	0	0.0081748	3	17396	131.06	92.27	1	10957000
LLISHLSGIR	10	Unmodified	_LLISHLSGIR_			0	0	0	P83111	P83111	P83111	LACTB	Serine beta-lactamase-like protein LACTB, mitochondrial	MULTI-MSMS	CCE20220412_Halil_Aydin_hLACTB_hfx1	554.845	2	554.845	1107.68	0.64584	0.00035834	0.28794	0.00015976	0.93378	0.0005181	554.846	32.365	0.80613	32.365	32.232	33.038	0					57	32	3	0	0	0	0.042855	1	17677	69.598	52.213	1	4068100
LLISHLSGIR	10	Unmodified	_LLISHLSGIR_			0	0	0	P83111	P83111	P83111	LACTB	Serine beta-lactamase-like protein LACTB, mitochondrial	MULTI-MSMS	CCE20220412_Halil_Aydin_hLACTB_hfx1	370.233	3	370.233	1107.68	0.77785	0.00028798	-0.97813	-0.00036214	-0.20029	-7.4154e-05	370.232	33.176	1.1456	33.176	32.963	34.109	0					106	48	3	0	0	0	0.018944	4	18469	58.37	43.703	1	3859100
LLISHLSGIR	10	Unmodified	_LLISHLSGIR_			0	0	0	P83111	P83111	P83111	LACTB	Serine beta-lactamase-like protein LACTB, mitochondrial	MULTI-MSMS	CCE20220412_Halil_Aydin_hLACTB_hfx1	370.233	3	370.233	1107.68	1.001	0.0003706	-0.98518	-0.00036475	0.015817	5.8561e-06	370.232	34.394	1.6345	34.394	33.926	35.56	0					99	62	2	0	0	0	0.044994	2	19105	39.918	25.252	1	2275600
LLISHLSGIR	10	Unmodified	_LLISHLSGIR_			0	0	0	P83111	P83111	P83111	LACTB	Serine beta-lactamase-like protein LACTB, mitochondrial	MULTI-MSMS	CCE20220412_Halil_Aydin_hLACTB_hfx1	370.232	3	370.233	1107.68	-0.37907	-0.00014034	-0.49584	-0.00018358	-0.87491	-0.00032392	370.232	36.064	0.62468	36.064	35.982	36.607	0					45	24	2	0	0	0	0.05405	1	19729	34.755	23.161	1	3224300
LLISHLSGIR	10	Unmodified	_LLISHLSGIR_			0	0	0	P83111	P83111	P83111	LACTB	Serine beta-lactamase-like protein LACTB, mitochondrial	MULTI-MSMS	CCE20220412_Halil_Aydin_hLACTB_hfx1	370.233	3	370.233	1107.68	-0.098939	-3.663e-05	-0.057205	-2.1179e-05	-0.15614	-5.7809e-05	370.233	37.586	1.1495	37.586	37.225	38.375	0					87	46	2	0	0	0	0.040083	1	20720	42.718	26.178	1	1940700
LLISHLSGIR	10	Unmodified	_LLISHLSGIR_			0	0	0	P83111	P83111	P83111	LACTB	Serine beta-lactamase-like protein LACTB, mitochondrial	MULTI-MSMS	CCE20220412_Halil_Aydin_hLACTB_hfx1	370.233	3	370.233	1107.68	-0.43963	-0.00016276	0.34853	0.00012904	-0.091098	-3.3727e-05	370.233	58.743	0.21522	58.743	58.704	58.92	0					38	15	4	0	0	0	0.018944	1	29736	58.37	36.906	1	797580
LLISHLSGIR	10	Unmodified	_LLISHLSGIR_			0	0	0	P83111	P83111	P83111	LACTB	Serine beta-lactamase-like protein LACTB, mitochondrial	MULTI-SECPEP	CCE20220412_Halil_Aydin_hLACTB_hfx1	369.561	3	370.233	1107.68	-0.25788	-9.5476e-05	-0.26661	-9.8707e-05	-0.52449	-0.00019418	370.233	36.928	0.26241	36.928	36.698	36.96	0					22	10	3	0	0	0	0.015164	1	20148	65.404	56.872	1	2253800
LLISHLSGIR	10	Unmodified	_LLISHLSGIR_			0	0	0	P83111	P83111	P83111	LACTB	Serine beta-lactamase-like protein LACTB, mitochondrial	MULTI-MSMS	CCE20220412_Halil_Aydin_hLACTB_hfx2	370.232	3	370.233	1107.68	-0.26341	-9.7522e-05	0.82544	0.00030561	0.56204	0.00020808	370.233	31.109	2.0302	31.109	30.884	32.914	0					303	86	6	0	0	0	0.00092553	19	16795	103.26	82.555	1	7.0879e+09
LLISHLSGIR	10	Unmodified	_LLISHLSGIR_			0	0	0	P83111	P83111	P83111	LACTB	Serine beta-lactamase-like protein LACTB, mitochondrial	MULTI-MSMS	CCE20220412_Halil_Aydin_hLACTB_hfx2	554.845	2	554.845	1107.68	0.34887	0.00019357	-0.43034	-0.00023877	-0.081466	-4.5201e-05	554.846	31.13	0.913	31.13	30.945	31.858	0					146	39	6	0	0	0	1.4211e-07	7	16860	215.42	166.06	1	2.9225e+09
LLISHLSGIR	10	Unmodified	_LLISHLSGIR_			0	0	0	P83111	P83111	P83111	LACTB	Serine beta-lactamase-like protein LACTB, mitochondrial	MULTI-MSMS	CCE20220412_Halil_Aydin_hLACTB_hfx2	370.233	3	370.233	1107.68	1.2013	0.00044475	-1.1151	-0.00041285	0.086175	3.1905e-05	370.232	33.288	1.2408	33.288	33.094	34.334	0					132	50	4	0	0	0	0.018944	4	18348	58.37	43.703	1	4074400
LLISHLSGIR	10	Unmodified	_LLISHLSGIR_			0	0	0	P83111	P83111	P83111	LACTB	Serine beta-lactamase-like protein LACTB, mitochondrial	MULTI-MSMS	CCE20220412_Halil_Aydin_hLACTB_hfx2	370.233	3	370.233	1107.68	0.49011	0.00018145	-0.76748	-0.00028415	-0.27737	-0.00010269	370.232	58.74	0.154	58.74	58.7	58.854	0					29	12	3	0	0	0	0.029099	1	29390	48.981	27.517	1	645400
LLISHLSGIR	10	Unmodified	_LLISHLSGIR_			0	0	0	P83111	P83111	P83111	LACTB	Serine beta-lactamase-like protein LACTB, mitochondrial	MSMS	CCE20220412_Halil_Aydin_hLACTB_hfx2	554.846	2	554.845	1107.68	NaN	NaN	NaN	NaN	NaN	NaN	NaN	31.787	1	31.787	31.287	32.287	0								0	0	0	0.028279	1	17269	109.71	70.923	1
LLISHLSGIR	10	Unmodified	_LLISHLSGIR_			0	0	0	P83111	P83111	P83111	LACTB	Serine beta-lactamase-like protein LACTB, mitochondrial	MSMS	CCE20220412_Halil_Aydin_hLACTB_hfx2	554.846	2	554.845	1107.68	NaN	NaN	NaN	NaN	NaN	NaN	NaN	32.037	1	32.037	31.537	32.537	0								0	0	0	0.044753	1	17407	89.698	64.775	1
LLISHLSGIR	10	Unmodified	_LLISHLSGIR_			0	0	0	P83111	P83111	P83111	LACTB	Serine beta-lactamase-like protein LACTB, mitochondrial	MSMS	CCE20220412_Halil_Aydin_hLACTB_hfx2	554.846	2	554.845	1107.68	NaN	NaN	NaN	NaN	NaN	NaN	NaN	32.426	1	32.426	31.926	32.926	0								0	0	0	0.038371	1	17627	71.379	53.994	1
LLISHLSGIR	10	Unmodified	_LLISHLSGIR_			0	0	0	P83111	P83111	P83111	LACTB	Serine beta-lactamase-like protein LACTB, mitochondrial	MULTI-SECPEP	CCE20220412_Halil_Aydin_hLACTB_hfx2	370.233	3	370.233	1107.68	0.70747	0.00026193	-0.53726	-0.00019891	0.17021	6.3016e-05	370.233	35.862	1.3469	35.862	34.555	35.902	0					73	50	2	0	0	0	0.051002	1	18984	41.399	28.872	1	1451000
LLISHLSGIR	10	Unmodified	_LLISHLSGIR_			0	0	0	P83111	P83111	P83111	LACTB	Serine beta-lactamase-like protein LACTB, mitochondrial	MULTI-SECPEP	CCE20220412_Halil_Aydin_hLACTB_hfx2	369.561	3	370.233	1107.68	-0.080058	-2.964e-05	-0.13259	-4.9088e-05	-0.21265	-7.8728e-05	370.233	37.176	0.42977	37.176	36.939	37.369	0					34	17	3	0	0	0	0.028977	1	20032	52.725	46.135	1	2075300
LLISHLSGIRHYEK	14	Unmodified	_LLISHLSGIRHYEK_			0	0	1	P83111	P83111	P83111	LACTB	Serine beta-lactamase-like protein LACTB, mitochondrial	MULTI-MSMS	CCE20220412_Halil_Aydin_hLACTB_hfx1	556.321	3	555.986	1664.94	0.56939	0.00031657	1.6549	0.00092008	2.2242	0.0012366	555.987	24.658	0.34648	24.658	24.525	24.872	0					48	13	5	0	0	0	0.0071145	1	13240	63.185	61.06	1	8672100
LLISHLSGIRHYEK	14	Unmodified	_LLISHLSGIRHYEK_			0	0	1	P83111	P83111	P83111	LACTB	Serine beta-lactamase-like protein LACTB, mitochondrial	MULTI-MSMS	CCE20220412_Halil_Aydin_hLACTB_hfx2	556.321	3	555.986	1664.94	0.77953	0.00043341	1.5453	0.00085918	2.3249	0.0012926	555.987	24.704	0.4526	24.704	24.555	25.008	0					52	17	5	0	0	0	8.8774e-05	1	13191	126.71	122.6	1	5472700
LLISHLSGIRHYEK	14	Unmodified	_LLISHLSGIRHYEK_			0	0	1	P83111	P83111	P83111	LACTB	Serine beta-lactamase-like protein LACTB, mitochondrial	MULTI-MSMS	CCE20220412_Halil_Aydin_hLACTB_hfx2	417.493	4	417.241	1664.94	0.13994	5.839e-05	1.7523	0.00073113	1.8922	0.00078952	417.493	24.691	0.35681	24.691	24.579	24.936	0					34	13	4	0	0	0	0.0096254	1	13202	61.409	54.179	1	3421700
LLISHLSGIRHYEKDIK	17	Unmodified	_LLISHLSGIRHYEKDIK_			0	0	2	P83111	P83111	P83111	LACTB	Serine beta-lactamase-like protein LACTB, mitochondrial	MULTI-MSMS	CCE20220412_Halil_Aydin_hLACTB_hfx1	506.543	4	506.293	2021.14	-0.17977	-9.1018e-05	-1.0617	-0.00053752	-1.2414	-0.00062853	506.543	28.203	0.44066	28.203	28.041	28.482	0					44	21	3	0	0	0	6.0976e-06	1	15311	116.86	108.44	1	19267000
LLISHLSGIRHYEKDIK	17	Unmodified	_LLISHLSGIRHYEKDIK_			0	0	2	P83111	P83111	P83111	LACTB	Serine beta-lactamase-like protein LACTB, mitochondrial	MULTI-MSMS	CCE20220412_Halil_Aydin_hLACTB_hfx2	506.544	4	506.293	2021.14	-0.24677	-0.00012494	-0.5428	-0.00027481	-0.78956	-0.00039975	506.292	28.172	0.36569	28.172	27.994	28.359	0					39	18	3	0	0	0	0.00018271	1	15249	84.859	80.189	1	7864400
LVNTPYVDNSYK	12	Unmodified	_LVNTPYVDNSYK_			0	0	0	P83111	P83111	P83111	LACTB	Serine beta-lactamase-like protein LACTB, mitochondrial	MULTI-MSMS	CCE20220412_Halil_Aydin_hLACTB_hfx1	706.856	2	706.856	1411.7	0.29434	0.00020805	-0.073232	-5.1764e-05	0.2211	0.00015629	706.856	27.902	0.646	27.902	27.395	28.041	0					71	29	4	0	0	0	0.00045859	1	15116	158.79	116.68	1	15248000
LVNTPYVDNSYK	12	Unmodified	_LVNTPYVDNSYK_			0	0	0	P83111	P83111	P83111	LACTB	Serine beta-lactamase-like protein LACTB, mitochondrial	MULTI-MSMS	CCE20220412_Halil_Aydin_hLACTB_hfx1	705.851	2	706.856	1411.7	0.33007	0.00023331	-1.31	-0.00092598	-0.97992	-0.00069267	706.857	28.308	0.76763	28.308	28.118	28.885	0					201	34	7	0	0	0	1.0042e-05	11	15421	182.16	133.82	1	19366000000
LVNTPYVDNSYK	12	Unmodified	_LVNTPYVDNSYK_			0	0	0	P83111	P83111	P83111	LACTB	Serine beta-lactamase-like protein LACTB, mitochondrial	MULTI-MSMS	CCE20220412_Halil_Aydin_hLACTB_hfx1	706.857	2	706.856	1411.7	0.76301	0.00053934	-0.36331	-0.00025681	0.3997	0.00028253	706.856	29.005	1.4696	29.005	28.864	30.334	0					129	62	6	0	0	0	1.0761e-05	5	16017	189.18	156.34	1	320070000
LVNTPYVDNSYK	12	Unmodified	_LVNTPYVDNSYK_			0	0	0	P83111	P83111	P83111	LACTB	Serine beta-lactamase-like protein LACTB, mitochondrial	MSMS	CCE20220412_Halil_Aydin_hLACTB_hfx1	706.857	2	706.856	1411.7	NaN	NaN	NaN	NaN	NaN	NaN	NaN	27.065	1	27.065	26.565	27.565	0								0	0	0	0.0058168	1	14632	117.67	79.38	1
LVNTPYVDNSYK	12	Unmodified	_LVNTPYVDNSYK_			0	0	0	P83111	P83111	P83111	LACTB	Serine beta-lactamase-like protein LACTB, mitochondrial	MULTI-MSMS	CCE20220412_Halil_Aydin_hLACTB_hfx2	706.858	2	706.856	1411.7	0.61463	0.00043445	-1.0772	-0.00076142	-0.46256	-0.00032697	706.856	27.139	0.42966	27.139	26.951	27.381	0					42	19	4	0	0	0	0.0045231	1	14584	133.81	93.763	1	5580700
LVNTPYVDNSYK	12	Unmodified	_LVNTPYVDNSYK_			0	0	0	P83111	P83111	P83111	LACTB	Serine beta-lactamase-like protein LACTB, mitochondrial	MULTI-MSMS	CCE20220412_Halil_Aydin_hLACTB_hfx2	706.857	2	706.856	1411.7	0.13522	9.5583e-05	0.41238	0.00029149	0.5476	0.00038708	706.857	27.943	0.68433	27.943	27.381	28.065	0					80	30	3	0	0	0	0.00015879	2	15036	172.88	130.77	1	12034000
LVNTPYVDNSYK	12	Unmodified	_LVNTPYVDNSYK_			0	0	0	P83111	P83111	P83111	LACTB	Serine beta-lactamase-like protein LACTB, mitochondrial	MULTI-MSMS	CCE20220412_Halil_Aydin_hLACTB_hfx2	706.857	2	706.856	1411.7	-0.051276	-3.6245e-05	-0.64512	-0.00045601	-0.6964	-0.00049225	706.857	28.333	0.80707	28.333	28.065	28.872	0					187	36	7	0	0	0	4.093e-06	9	15631	197.06	154.95	1	18592000000
LVNTPYVDNSYK	12	Unmodified	_LVNTPYVDNSYK_			0	0	0	P83111	P83111	P83111	LACTB	Serine beta-lactamase-like protein LACTB, mitochondrial	MULTI-MSMS	CCE20220412_Halil_Aydin_hLACTB_hfx2	706.857	2	706.856	1411.7	0.58664	0.00041467	0.068174	4.8189e-05	0.65481	0.00046286	706.857	29.035	0.87374	29.035	28.802	29.676	0					93	36	6	0	0	0	1.2324e-09	5	15697	213.31	180.47	1	270620000
LVNTPYVDNSYK	12	Unmodified	_LVNTPYVDNSYK_			0	0	0	P83111	P83111	P83111	LACTB	Serine beta-lactamase-like protein LACTB, mitochondrial	MULTI-MSMS	CCE20220412_Halil_Aydin_hLACTB_hfx2	706.858	2	706.856	1411.7	1.26	0.00089062	0.55846	0.00039475	1.8184	0.0012854	706.857	29.82	0.39529	29.82	29.676	30.071	0					31	15	3	0	0	0	0.0053273	1	16197	123.63	81.516	1	3859000
LVNTPYVDNSYK	12	Unmodified	_LVNTPYVDNSYK_			0	0	0	P83111	P83111	P83111	LACTB	Serine beta-lactamase-like protein LACTB, mitochondrial	MULTI-SECPEP	CCE20220412_Halil_Aydin_hLACTB_hfx2	1413.21	1	1412.71	1411.7	1.8421	0.0026024	-0.43422	-0.00061342	1.4079	0.0019889	1412.7	28.291	0.64641	28.291	28.155	28.802	0					82	28	5	0	0	0	3.7519e-40	1	15313	289.96	255.71	1	282340000
NDFEQGELYLR	11	Unmodified	_NDFEQGELYLR_			0	0	0	P83111	P83111	P83111	LACTB	Serine beta-lactamase-like protein LACTB, mitochondrial	MULTI-MSMS	CCE20220412_Halil_Aydin_hLACTB_hfx1	692.331	2	692.331	1382.65	-0.022262	-1.5413e-05	0.19721	0.00013654	0.17495	0.00012112	692.331	36.324	0.37609	36.324	36.051	36.427	0					40	12	5	0	0	0	2.0277e-20	1	19838	236.17	227.63	1	30057000
NDFEQGELYLR	11	Unmodified	_NDFEQGELYLR_			0	0	0	P83111	P83111	P83111	LACTB	Serine beta-lactamase-like protein LACTB, mitochondrial	MULTI-MSMS	CCE20220412_Halil_Aydin_hLACTB_hfx1	692.331	2	692.331	1382.65	0.16786	0.00011622	-1.0299	-0.00071303	-0.86204	-0.00059682	692.33	36.619	0.8644	36.619	36.427	37.292	0					194	35	7	0	0	0	6.1853e-29	11	20046	261.98	253.52	1	20794000000
NDFEQGELYLR	11	Unmodified	_NDFEQGELYLR_			0	0	0	P83111	P83111	P83111	LACTB	Serine beta-lactamase-like protein LACTB, mitochondrial	MULTI-MSMS	CCE20220412_Halil_Aydin_hLACTB_hfx1	692.331	2	692.331	1382.65	0.46907	0.00032475	0.48054	0.0003327	0.94961	0.00065744	692.331	37.411	0.98778	37.411	37.292	38.28	0					137	39	4	0	0	0	3.2396e-28	7	20505	246.41	237.87	1	38667000
NDFEQGELYLR	11	Unmodified	_NDFEQGELYLR_			0	0	0	P83111	P83111	P83111	LACTB	Serine beta-lactamase-like protein LACTB, mitochondrial	MULTI-MSMS	CCE20220412_Halil_Aydin_hLACTB_hfx1	692.332	2	692.331	1382.65	2.2408	0.0015514	-0.14096	-9.7588e-05	2.0999	0.0014538	692.331	39.46	1.4756	39.46	39.106	40.581	0					130	55	6	0	0	0	1.6648e-13	5	21450	202.05	193.52	1	30581000
NDFEQGELYLR	11	Unmodified	_NDFEQGELYLR_			0	0	0	P83111	P83111	P83111	LACTB	Serine beta-lactamase-like protein LACTB, mitochondrial	MULTI-MSMS	CCE20220412_Halil_Aydin_hLACTB_hfx1	692.33	2	692.331	1382.65	0.43121	0.00029854	0.12666	8.7691e-05	0.55787	0.00038623	692.331	56.143	0.14905	56.143	56.013	56.162	0					64	18	5	0	0	0	2.4903e-05	1	29296	161.63	153.1	1	6559300
NDFEQGELYLR	11	Unmodified	_NDFEQGELYLR_			0	0	0	P83111	P83111	P83111	LACTB	Serine beta-lactamase-like protein LACTB, mitochondrial	MULTI-SECPEP	CCE20220412_Halil_Aydin_hLACTB_hfx1	692.349	2	692.331	1382.65	0.45382	0.00031419	-0.048567	-3.3624e-05	0.40525	0.00028057	692.33	40.839	0.31134	40.839	40.581	40.893	0					16	13	2	0	0	0	0.0067386	1	22024	100.48	91.119	1	4147300
NDFEQGELYLR	11	Unmodified	_NDFEQGELYLR_			0	0	0	P83111	P83111	P83111	LACTB	Serine beta-lactamase-like protein LACTB, mitochondrial	MULTI-SECPEP	CCE20220412_Halil_Aydin_hLACTB_hfx1	1384.15	1	1383.65	1382.65	1.9596	0.0027115	-0.97743	-0.0013524	0.9822	0.001359	1383.65	36.619	0.4533	36.619	36.507	36.96	0					67	18	5	0	0	0	0.00085833	1	19979	112.75	82.494	1	273290000
NDFEQGELYLR	11	Unmodified	_NDFEQGELYLR_			0	0	0	P83111	P83111	P83111	LACTB	Serine beta-lactamase-like protein LACTB, mitochondrial	MULTI-MSMS	CCE20220412_Halil_Aydin_hLACTB_hfx2	692.33	2	692.331	1382.65	0.39679	0.00027471	-0.21072	-0.00014589	0.18607	0.00012882	692.33	36.32	0.41788	36.32	36.038	36.456	0					50	13	5	0	0	0	1.4111e-13	2	19635	205.14	193.65	1	14271000
NDFEQGELYLR	11	Unmodified	_NDFEQGELYLR_			0	0	0	P83111	P83111	P83111	LACTB	Serine beta-lactamase-like protein LACTB, mitochondrial	MULTI-MSMS	CCE20220412_Halil_Aydin_hLACTB_hfx2	692.333	2	692.331	1382.65	0.27101	0.00018763	-0.9148	-0.00063334	-0.64379	-0.00044572	692.331	36.595	1.9696	36.595	36.403	38.372	0					296	79	7	0	0	0	2.299e-38	16	19739	275.01	267.95	1	11650000000
NDFEQGELYLR	11	Unmodified	_NDFEQGELYLR_			0	0	0	P83111	P83111	P83111	LACTB	Serine beta-lactamase-like protein LACTB, mitochondrial	MULTI-MSMS	CCE20220412_Halil_Aydin_hLACTB_hfx2	692.332	2	692.331	1382.65	1.1203	0.00077565	0.94495	0.00065422	2.0653	0.0014299	692.331	39.45	1.0646	39.45	39.184	40.249	0					112	39	5	0	0	0	4.694e-20	5	21234	225.87	221.26	1	20737000
NDFEQGELYLR	11	Unmodified	_NDFEQGELYLR_			0	0	0	P83111	P83111	P83111	LACTB	Serine beta-lactamase-like protein LACTB, mitochondrial	MULTI-MSMS	CCE20220412_Halil_Aydin_hLACTB_hfx2	692.331	2	692.331	1382.65	0.80507	0.00055738	-0.21336	-0.00014772	0.59171	0.00040966	692.33	58.737	0.1284	58.737	58.719	58.848	0					18	8	3	0	0	0	0.019874	1	29395	84.213	77.622	1	420890
NDFEQGELYLR	11	Unmodified	_NDFEQGELYLR_			0	0	0	P83111	P83111	P83111	LACTB	Serine beta-lactamase-like protein LACTB, mitochondrial	MULTI-MSMS	CCE20220412_Halil_Aydin_hLACTB_hfx2	692.331	2	692.331	1382.65	0.81717	0.00056575	-0.15443	-0.00010692	0.66274	0.00045883	692.33	59.209	0.55904	59.209	58.829	59.389	0					96	43	3	0	0	0	0.0031191	1	29613	129.1	120.57	1	1915000
NDFEQGELYLR	11	Unmodified	_NDFEQGELYLR_			0	0	0	P83111	P83111	P83111	LACTB	Serine beta-lactamase-like protein LACTB, mitochondrial	MULTI-MSMS	CCE20220412_Halil_Aydin_hLACTB_hfx2	692.331	2	692.331	1382.65	0.82947	0.00057427	0.69294	0.00047974	1.5224	0.001054	692.331	59.611	0.17054	59.611	59.519	59.69	0					27	22	2	0	0	0	4.6131e-09	1	29715	193.82	186.89	1	3172200
NDFEQGELYLR	11	Unmodified	_NDFEQGELYLR_			0	0	0	P83111	P83111	P83111	LACTB	Serine beta-lactamase-like protein LACTB, mitochondrial	MULTI-SECPEP	CCE20220412_Halil_Aydin_hLACTB_hfx2	1384.16	1	1383.65	1382.65	1.9784	0.0027374	-0.86088	-0.0011912	1.1175	0.0015462	1383.65	36.594	0.48326	36.594	36.456	36.939	0					68	19	5	0	0	0	0.00085833	1	19781	112.75	83.661	1	457810000
NDFEQGELYLREK	13	Unmodified	_NDFEQGELYLREK_			0	0	1	P83111	P83111	P83111	LACTB	Serine beta-lactamase-like protein LACTB, mitochondrial	MULTI-MSMS	CCE20220412_Halil_Aydin_hLACTB_hfx1	547.937	3	547.602	1639.78	-0.35239	-0.00019297	-0.35639	-0.00019516	-0.70878	-0.00038813	547.602	30.683	0.26357	30.683	30.564	30.827	0					20	11	2	0	0	0	0.0013835	1	16742	83.499	56.401	1	27340000
NDFEQGELYLREK	13	Unmodified	_NDFEQGELYLREK_			0	0	1	P83111	P83111	P83111	LACTB	Serine beta-lactamase-like protein LACTB, mitochondrial	MULTI-MSMS	CCE20220412_Halil_Aydin_hLACTB_hfx1	821.399	2	820.899	1639.78	-0.31892	-0.0002618	0.16479	0.00013527	-0.15413	-0.00012653	820.901	30.683	0.26357	30.683	30.564	30.827	0					29	11	3	0	0	0	5.5313e-17	1	16775	256.96	181.58	1	20255000
NDFEQGELYLREK	13	Unmodified	_NDFEQGELYLREK_			0	0	1	P83111	P83111	P83111	LACTB	Serine beta-lactamase-like protein LACTB, mitochondrial	MULTI-MSMS	CCE20220412_Halil_Aydin_hLACTB_hfx2	821.399	2	820.899	1639.78	-0.50955	-0.00041829	0.25379	0.00020833	-0.25576	-0.00020996	820.901	30.679	0.22129	30.679	30.568	30.789	0					26	9	4	0	0	0	2.8087e-23	1	16636	259.23	183.85	1	15406000
NDFEQGELYLREK	13	Unmodified	_NDFEQGELYLREK_			0	0	1	P83111	P83111	P83111	LACTB	Serine beta-lactamase-like protein LACTB, mitochondrial	MULTI-SECPEP	CCE20220412_Halil_Aydin_hLACTB_hfx2	547.777	3	547.602	1639.78	-0.015456	-8.4635e-06	-0.47482	-0.00026001	-0.49028	-0.00026848	547.602	30.696	0.26866	30.696	30.568	30.837	0					21	11	2	0	0	0	0.018079	1	16677	57.136	54.167	1	20180000
NDFTKFK	7	Unmodified	_NDFTKFK_			0	0	1	P83111	P83111	P83111	LACTB	Serine beta-lactamase-like protein LACTB, mitochondrial	MULTI-MSMS	CCE20220412_Halil_Aydin_hLACTB_hfx1	450.234	2	450.235	898.455	-0.45489	-0.00020481	-0.77125	-0.00034724	-1.2261	-0.00055205	450.234	13.531	0.41745	13.531	13.344	13.761	0					50	17	4	0	0	0	0.0088352	3	7178	138.83	123.61	1	29291000
NDFTKFK	7	Unmodified	_NDFTKFK_			0	0	1	P83111	P83111	P83111	LACTB	Serine beta-lactamase-like protein LACTB, mitochondrial	MULTI-MSMS	CCE20220412_Halil_Aydin_hLACTB_hfx2	450.235	2	450.235	898.455	-0.31324	-0.00014103	0.45769	0.00020607	0.14445	6.5038e-05	450.235	13.761	0.59482	13.761	13.419	14.014	0					79	23	5	0	0	0	0.037988	2	7222	117.1	106.91	1	31391000
NSNENLLPGYLK	12	Unmodified	_NSNENLLPGYLK_			0	0	0	P83111	P83111	P83111	LACTB	Serine beta-lactamase-like protein LACTB, mitochondrial	MULTI-MSMS	CCE20220412_Halil_Aydin_hLACTB_hfx1	681.357	2	681.357	1360.7	0.53704	0.00036592	0.29044	0.0001979	0.82748	0.00056381	681.357	36.905	0.50411	36.905	36.721	37.225	0					63	20	6	0	0	0	2.5425e-09	2	20137	188.87	173.72	1	167900000
NSNENLLPGYLK	12	Unmodified	_NSNENLLPGYLK_			0	0	0	P83111	P83111	P83111	LACTB	Serine beta-lactamase-like protein LACTB, mitochondrial	MULTI-MSMS	CCE20220412_Halil_Aydin_hLACTB_hfx2	681.358	2	681.357	1360.7	0.40044	0.00027284	0.25929	0.00017667	0.65972	0.00044951	681.357	36.883	0.62211	36.883	36.631	37.253	0					75	21	6	0	0	0	1.8579e-14	3	19908	215.06	187.95	1	153480000
QRHYASHTGGAVGASSVLLVLPEELDTETINNK	33	Unmodified	_QRHYASHTGGAVGASSVLLVLPEELDTETINNK_			0	0	1	P83111	P83111	P83111	LACTB	Serine beta-lactamase-like protein LACTB, mitochondrial	MULTI-MSMS	CCE20220412_Halil_Aydin_hLACTB_hfx1	702.565	5	702.163	3505.78	0.65396	0.00045919	0.016441	1.1545e-05	0.6704	0.00047073	702.364	46.053	0.65441	46.053	45.874	46.528	0					96	23	6	0	0	0	2.4138e-11	2	24744	100.86	96.006	1	3432500
QRHYASHTGGAVGASSVLLVLPEELDTETINNK	33	Unmodified	_QRHYASHTGGAVGASSVLLVLPEELDTETINNK_			0	0	1	P83111	P83111	P83111	LACTB	Serine beta-lactamase-like protein LACTB, mitochondrial	MULTI-MSMS	CCE20220412_Halil_Aydin_hLACTB_hfx2	702.565	5	702.163	3505.78	0.31053	0.00021804	0.40517	0.00028449	0.7157	0.00050254	702.364	46.058	0.76758	46.058	45.749	46.516	0					97	27	8	0	0	0	2.0107e-11	2	24544	103.07	98.211	1	3218000
QTYGSCR	7	Unmodified	_QTYGSCR_			0	0	0	P83111	P83111	P83111	LACTB	Serine beta-lactamase-like protein LACTB, mitochondrial	MULTI-MSMS	CCE20220412_Halil_Aydin_hLACTB_hfx2	436.189	2	436.19	870.365	-1.7229	-0.00075153	-0.59334	-0.00025881	-2.3163	-0.0010103	436.19	0.39397	0.19541	0.39397	0.30449	0.4999	0					13	7	2	0	0	0	0.00059441	1	193	158.12	146.56	1	6135600
RLVNTPYVDNSYK	13	Unmodified	_RLVNTPYVDNSYK_			0	0	1	P83111	P83111	P83111	LACTB	Serine beta-lactamase-like protein LACTB, mitochondrial	MULTI-MSMS	CCE20220412_Halil_Aydin_hLACTB_hfx1	523.941	3	523.607	1567.8	0.064629	3.384e-05	-0.8655	-0.00045318	-0.80087	-0.00041934	523.607	25.251	0.96461	25.251	25.077	26.041	0					173	44	6	0	0	0	4.462e-05	1	13679	105.66	93.74	1	1.5228e+09
RLVNTPYVDNSYK	13	Unmodified	_RLVNTPYVDNSYK_			0	0	1	P83111	P83111	P83111	LACTB	Serine beta-lactamase-like protein LACTB, mitochondrial	MULTI-MSMS	CCE20220412_Halil_Aydin_hLACTB_hfx1	785.408	2	784.907	1567.8	0.0064532	5.0651e-06	-0.73085	-0.00057365	-0.72439	-0.00056858	784.907	25.253	1.0783	25.253	24.963	26.041	0					190	49	7	0	0	0	1.2923e-08	1	13692	178.71	138.36	1	3.1572e+09
RLVNTPYVDNSYK	13	Unmodified	_RLVNTPYVDNSYK_			0	0	1	P83111	P83111	P83111	LACTB	Serine beta-lactamase-like protein LACTB, mitochondrial	MULTI-SECPEP	CCE20220412_Halil_Aydin_hLACTB_hfx1	785.401	2	784.907	1567.8	0.60989	0.00047871	-0.49274	-0.00038676	0.11715	9.1951e-05	784.907	26.852	0.2786	26.852	26.655	26.934	0					16	11	2	0	0	0	0.010916	1	14526	86.189	69.518	1	4932300
RLVNTPYVDNSYK	13	Unmodified	_RLVNTPYVDNSYK_			0	0	1	P83111	P83111	P83111	LACTB	Serine beta-lactamase-like protein LACTB, mitochondrial	MULTI-MSMS	CCE20220412_Halil_Aydin_hLACTB_hfx2	523.941	3	523.607	1567.8	0.22131	0.00011588	-1.066	-0.00055814	-0.84465	-0.00044227	523.607	25.309	0.97663	25.309	25.102	26.079	0					149	43	6	0	0	0	0.00023278	1	13683	94.688	90.971	1	1230900000
RLVNTPYVDNSYK	13	Unmodified	_RLVNTPYVDNSYK_			0	0	1	P83111	P83111	P83111	LACTB	Serine beta-lactamase-like protein LACTB, mitochondrial	MULTI-MSMS	CCE20220412_Halil_Aydin_hLACTB_hfx2	785.409	2	784.907	1567.8	0.25459	0.00019983	-1.1614	-0.0009116	-0.90682	-0.00071177	784.907	25.309	0.97663	25.309	25.102	26.079	0					180	43	7	0	0	0	1.3042e-05	1	13685	155.97	119.28	1	2880600000
SLTMVALAK	9	Unmodified	_SLTMVALAK_			0	0	0	P83111	P83111	P83111	LACTB	Serine beta-lactamase-like protein LACTB, mitochondrial	MULTI-MSMS	CCE20220412_Halil_Aydin_hLACTB_hfx1	467.276	2	467.276	932.536	0.43969	0.00020546	-0.034732	-1.6229e-05	0.40496	0.00018923	467.276	32.389	0.80654	32.389	32.208	33.015	0					106	32	4	0	0	0	0.01561	5	17685	101.33	78.308	1	2611300000
SLTMVALAK	9	Unmodified	_SLTMVALAK_			0	0	0	P83111	P83111	P83111	LACTB	Serine beta-lactamase-like protein LACTB, mitochondrial	MULTI-MSMS	CCE20220412_Halil_Aydin_hLACTB_hfx1	467.275	2	467.276	932.536	1.138	0.00053176	-1.4642	-0.0006842	-0.32624	-0.00015244	467.275	33.1	1.3298	33.1	32.963	34.293	0					83	55	3	0	0	0	0.015478	3	18136	101.64	73.537	1	9462700
SLTMVALAK	9	Unmodified	_SLTMVALAK_			0	0	0	P83111	P83111	P83111	LACTB	Serine beta-lactamase-like protein LACTB, mitochondrial	MULTI-MSMS	CCE20220412_Halil_Aydin_hLACTB_hfx2	467.276	2	467.276	932.536	0.56062	0.00026197	-0.0291	-1.3598e-05	0.53152	0.00024837	467.276	32.362	0.87676	32.362	32.143	33.019	0					135	35	6	0	0	0	0.011646	4	17535	110.81	84.011	1	2451600000
SLTMVALAK	9	Unmodified	_SLTMVALAK_			0	0	0	P83111	P83111	P83111	LACTB	Serine beta-lactamase-like protein LACTB, mitochondrial	MSMS	CCE20220412_Halil_Aydin_hLACTB_hfx2	467.277	2	467.276	932.536	NaN	NaN	NaN	NaN	NaN	NaN	NaN	32.972	1	32.972	32.472	33.472	0								0	0	0	0.010366	1	17910	101.64	69.173	1
SLTMVALAK	9	Unmodified	_SLTMVALAK_			0	0	0	P83111	P83111	P83111	LACTB	Serine beta-lactamase-like protein LACTB, mitochondrial	MSMS	CCE20220412_Halil_Aydin_hLACTB_hfx2	467.275	2	467.276	932.536	NaN	NaN	NaN	NaN	NaN	NaN	NaN	33.072	1	33.072	32.572	33.572	0								0	0	0	0.0070972	1	17970	104.21	76.102	1
SNEKNDFTKFK	11	Unmodified	_SNEKNDFTKFK_			0	0	2	P83111	P83111	P83111	LACTB	Serine beta-lactamase-like protein LACTB, mitochondrial	MULTI-MSMS	CCE20220412_Halil_Aydin_hLACTB_hfx1	453.229	3	453.23	1356.67	-0.57597	-0.00026105	-0.66272	-0.00030036	-1.2387	-0.00056141	453.229	8.5966	0.48048	8.5966	8.3347	8.8151	0					46	18	4	0	0	0	0.0011623	2	4339	96.229	85.304	1	3924400
SNEKNDFTKFK	11	Unmodified	_SNEKNDFTKFK_			0	0	2	P83111	P83111	P83111	LACTB	Serine beta-lactamase-like protein LACTB, mitochondrial	MULTI-MSMS	CCE20220412_Halil_Aydin_hLACTB_hfx2	453.229	3	453.23	1356.67	-0.84996	-0.00038523	0.51071	0.00023147	-0.33925	-0.00015376	453.23	8.9185	0.60374	8.9185	8.6671	9.2708	0					68	22	5	0	0	0	0.00072056	3	4530	122.7	114.63	1	5164100
TEQENEAK	8	Unmodified	_TEQENEAK_			0	0	0	P83111	P83111	P83111	LACTB	Serine beta-lactamase-like protein LACTB, mitochondrial	MSMS	CCE20220412_Halil_Aydin_hLACTB_hfx1	474.718	2	474.717	947.42	NaN	NaN	NaN	NaN	NaN	NaN	NaN	0.012764	1	0.012764	-0.48724	0.51276	0								0	0	0	0.0084903	1	4	104.45	95.207	1
TEQENEAK	8	Unmodified	_TEQENEAK_			0	0	0	P83111	P83111	P83111	LACTB	Serine beta-lactamase-like protein LACTB, mitochondrial	MSMS	CCE20220412_Halil_Aydin_hLACTB_hfx2	474.718	2	474.717	947.42	NaN	NaN	NaN	NaN	NaN	NaN	NaN	0.010872	1	0.010872	-0.48913	0.51087	0								0	0	0	0.032075	1	3	89.296	74.629	1
TEQENEAK	8	Unmodified	_TEQENEAK_			0	0	0	P83111	P83111	P83111	LACTB	Serine beta-lactamase-like protein LACTB, mitochondrial	MSMS	CCE20220412_Halil_Aydin_hLACTB_hfx2	474.716	2	474.717	947.42	NaN	NaN	NaN	NaN	NaN	NaN	NaN	0.096854	1	0.096854	-0.40315	0.59685	0								0	0	0	0.00070868	1	39	125.25	111.05	1
VPCKPETVMR	10	Unmodified	_VPCKPETVMR_			0	0	1	P83111	P83111	P83111	LACTB	Serine beta-lactamase-like protein LACTB, mitochondrial	MULTI-MSMS	CCE20220412_Halil_Aydin_hLACTB_hfx1	406.21	3	406.211	1215.61	-0.58353	-0.00023704	-0.17418	-7.0754e-05	-0.75771	-0.00030779	406.211	13.894	0.67758	13.894	13.668	14.346	0					76	27	4	0	0	0	0.00029849	5	7319	140.17	137.66	1	19435000
VPCKPETVMR	10	Unmodified	_VPCKPETVMR_			0	0	1	P83111	P83111	P83111	LACTB	Serine beta-lactamase-like protein LACTB, mitochondrial	MULTI-MSMS	CCE20220412_Halil_Aydin_hLACTB_hfx1	608.813	2	608.812	1215.61	-0.25303	-0.00015405	0.25915	0.00015777	0.0061156	3.7233e-06	608.813	13.905	0.49278	13.905	13.761	14.254	0					50	19	3	0	0	0	0.018376	2	7349	99.802	94.895	1	6813300
VPCKPETVMR	10	Unmodified	_VPCKPETVMR_			0	0	1	P83111	P83111	P83111	LACTB	Serine beta-lactamase-like protein LACTB, mitochondrial	MULTI-MSMS	CCE20220412_Halil_Aydin_hLACTB_hfx2	406.21	3	406.211	1215.61	-0.64256	-0.00026102	-1.3931	-0.00056587	-2.0356	-0.00082689	406.21	14.248	0.86765	14.248	13.839	14.707	0					94	35	4	0	0	0	1.1095e-05	5	7455	159.79	157.28	1	28243000
VPCKPETVMR	10	Unmodified	_VPCKPETVMR_			0	0	1	P83111	P83111	P83111	LACTB	Serine beta-lactamase-like protein LACTB, mitochondrial	MULTI-MSMS	CCE20220412_Halil_Aydin_hLACTB_hfx2	608.812	2	608.812	1215.61	-0.38281	-0.00023306	-0.24671	-0.0001502	-0.62952	-0.00038326	608.812	14.201	0.49496	14.201	14.014	14.509	0					36	20	2	0	0	0	0.041258	1	7420	88.819	83.831	1	8334200
WAGGGFLSTVGDLLK	15	Unmodified	_WAGGGFLSTVGDLLK_			0	0	0	P83111	P83111	P83111	LACTB	Serine beta-lactamase-like protein LACTB, mitochondrial	MULTI-MSMS	CCE20220412_Halil_Aydin_hLACTB_hfx1	760.909	2	760.909	1519.8	0.68169	0.00051871	-0.3543	-0.00026959	0.32739	0.00024912	760.909	51.584	0.16419	51.584	51.53	51.695	0					22	6	5	0	0	0	0.00011959	1	27526	126.19	122.15	1	76154000
WAGGGFLSTVGDLLK	15	Unmodified	_WAGGGFLSTVGDLLK_			0	0	0	P83111	P83111	P83111	LACTB	Serine beta-lactamase-like protein LACTB, mitochondrial	MULTI-MSMS	CCE20220412_Halil_Aydin_hLACTB_hfx1	760.912	2	760.909	1519.8	0.85378	0.00064965	-1.1392	-0.00086684	-0.28544	-0.00021719	760.909	52.268	1.865	52.268	52.041	53.906	0					277	119	4	0	0	0	1.4678e-17	3	27849	211.46	195.5	1	3.4463e+09
WAGGGFLSTVGDLLK	15	Unmodified	_WAGGGFLSTVGDLLK_			0	0	0	P83111	P83111	P83111	LACTB	Serine beta-lactamase-like protein LACTB, mitochondrial	MULTI-MSMS	CCE20220412_Halil_Aydin_hLACTB_hfx1	761.41	2	760.909	1519.8	0.12289	9.351e-05	0.18752	0.00014268	0.31041	0.00023619	760.909	58.733	0.10069	58.733	58.691	58.792	0					26	9	4	0	0	0	0.00084099	1	29737	91.937	84.012	1	395820
WAGGGFLSTVGDLLK	15	Unmodified	_WAGGGFLSTVGDLLK_			0	0	0	P83111	P83111	P83111	LACTB	Serine beta-lactamase-like protein LACTB, mitochondrial	MSMS	CCE20220412_Halil_Aydin_hLACTB_hfx1	760.912	2	760.909	1519.8	NaN	NaN	NaN	NaN	NaN	NaN	NaN	51.944	1	51.944	51.444	52.444	0								0	0	0	0.028973	1	27713	53.569	49.924	1
WAGGGFLSTVGDLLK	15	Unmodified	_WAGGGFLSTVGDLLK_			0	0	0	P83111	P83111	P83111	LACTB	Serine beta-lactamase-like protein LACTB, mitochondrial	MULTI-MSMS	CCE20220412_Halil_Aydin_hLACTB_hfx2	760.91	2	760.909	1519.8	0.63315	0.00048177	-0.29121	-0.00022158	0.34194	0.00026018	760.909	51.588	0.17143	51.588	51.53	51.701	0					21	6	5	0	0	0	0.0042678	1	27305	75.739	71.693	1	62283000
WAGGGFLSTVGDLLK	15	Unmodified	_WAGGGFLSTVGDLLK_			0	0	0	P83111	P83111	P83111	LACTB	Serine beta-lactamase-like protein LACTB, mitochondrial	MULTI-MSMS	CCE20220412_Halil_Aydin_hLACTB_hfx2	760.912	2	760.909	1519.8	0.65139	0.00049564	-0.63491	-0.00048311	0.016478	1.2538e-05	760.909	52.276	1.692	52.276	52.129	53.821	0					250	129	3	0	0	0	2.0111e-17	3	27630	207.44	200.49	1	3.1323e+09
WAGGGFLSTVGDLLK	15	Unmodified	_WAGGGFLSTVGDLLK_			0	0	0	P83111	P83111	P83111	LACTB	Serine beta-lactamase-like protein LACTB, mitochondrial	MULTI-MSMS	CCE20220412_Halil_Aydin_hLACTB_hfx2	761.411	2	760.909	1519.8	0.83288	0.00063375	-0.50945	-0.00038765	0.32343	0.0002461	761.41	58.723	0.16024	58.723	58.694	58.854	0					34	13	4	0	0	0	0.004074	1	29387	76.655	72.954	1	439720
YAMAWGVVER	10	Unmodified	_YAMAWGVVER_			0	0	0	P83111	P83111	P83111	LACTB	Serine beta-lactamase-like protein LACTB, mitochondrial	MULTI-MSMS	CCE20220412_Halil_Aydin_hLACTB_hfx1	591.292	2	591.292	1180.57	0.80926	0.00047851	-0.2719	-0.00016077	0.53736	0.00031774	591.293	37.423	1.1983	37.423	37.177	38.375	0					169	48	7	0	0	0	0.0001034	8	20349	157.91	153.98	1	1.8055e+09
YAMAWGVVER	10	Unmodified	_YAMAWGVVER_			0	0	0	P83111	P83111	P83111	LACTB	Serine beta-lactamase-like protein LACTB, mitochondrial	MULTI-MSMS	CCE20220412_Halil_Aydin_hLACTB_hfx2	591.293	2	591.292	1180.57	0.42306	0.00025015	0.20619	0.00012192	0.62925	0.00037207	591.293	37.38	1.1395	37.38	37.206	38.346	0					179	45	7	0	0	0	0.0025385	8	20168	140.14	136.21	1	1.521e+09
YAMAWGVVERK	11	Unmodified	_YAMAWGVVERK_			0	0	1	P83111	P83111	P83111	LACTB	Serine beta-lactamase-like protein LACTB, mitochondrial	MULTI-MSMS	CCE20220412_Halil_Aydin_hLACTB_hfx1	437.229	3	437.229	1308.66	1.2349	0.00053992	-0.78284	-0.00034228	0.45204	0.00019764	437.229	30	0.23007	30	29.886	30.116	0					19	8	3	0	0	0	0.0033154	1	16362	73.781	70.136	1	1908800
YAMAWGVVERK	11	Unmodified	_YAMAWGVVERK_			0	0	1	P83111	P83111	P83111	LACTB	Serine beta-lactamase-like protein LACTB, mitochondrial	MULTI-SECPEP	CCE20220412_Halil_Aydin_hLACTB_hfx1	655.801	2	655.34	1308.66	1.3023	0.00085346	0.27478	0.00018008	1.5771	0.0010335	655.34	30	0.17842	30	29.886	30.065	0					17	6	3	0	0	0	0.027532	1	16338	60.518	53.146	1	1317000
YAMAWGVVERK	11	Unmodified	_YAMAWGVVERK_			0	0	1	P83111	P83111	P83111	LACTB	Serine beta-lactamase-like protein LACTB, mitochondrial	MULTI-SECPEP	CCE20220412_Halil_Aydin_hLACTB_hfx2	655.801	2	655.34	1308.66	1.3554	0.00088825	0.35318	0.00023145	1.7086	0.0011197	655.34	29.98	0.20742	29.98	29.889	30.096	0					19	7	3	0	0	0	0.027532	1	16235	60.518	55.535	1	1132500
YLDYMQK	7	Unmodified	_YLDYMQK_			0	0	0	P83111	P83111	P83111	LACTB	Serine beta-lactamase-like protein LACTB, mitochondrial	MULTI-MSMS	CCE20220412_Halil_Aydin_hLACTB_hfx1	480.729	2	480.728	959.442	-0.55541	-0.000267	0.25963	0.00012481	-0.29578	-0.00014219	480.729	23.881	1.2692	23.881	23.648	24.918	0					149	57	6	0	0	0	0.00053629	4	12678	160.17	150.7	1	3.7679e+09
YLDYMQK	7	Unmodified	_YLDYMQK_			0	0	0	P83111	P83111	P83111	LACTB	Serine beta-lactamase-like protein LACTB, mitochondrial	MULTI-MSMS	CCE20220412_Halil_Aydin_hLACTB_hfx1	480.729	2	480.728	959.442	0.15372	7.3896e-05	0.32602	0.00015673	0.47974	0.00023063	480.728	24.438	0.73073	24.438	24.301	25.032	0					62	31	2	0	0	0	0.023618	2	13108	128.75	124.74	1	14620000
YLDYMQK	7	Unmodified	_YLDYMQK_			0	0	0	P83111	P83111	P83111	LACTB	Serine beta-lactamase-like protein LACTB, mitochondrial	MULTI-MSMS	CCE20220412_Halil_Aydin_hLACTB_hfx2	480.729	2	480.728	959.442	0.41097	0.00019756	-0.54231	-0.00026071	-0.13135	-6.3142e-05	480.729	23.96	1.3059	23.96	23.752	25.058	0					174	58	6	0	0	0	0.0043625	4	12667	150.07	145.39	1	3.8477e+09
ELALLEGMEISGK	13	Oxidation (M)	_ELALLEGM(Oxidation (M))EISGK_	ELALLEGM(1)EISGK	ELALLEGM(57)EISGK	0	1	0	P77804	P77804	P77804	ydgA	Protein YdgA	MULTI-SECPEP	CCE20220412_Halil_Aydin_hLACTB_hfx1	703.317	2	703.366	1404.72	1.9601	0.0013787	-1.4933	-0.0010503	0.46686	0.00032838	703.366	39.614	0.29156	39.614	39.5	39.792	0					33	10	4	0	0	0	0.018037	1	21511	56.548	46.316	1	798120
ELALLEGMEISGK	13	Oxidation (M)	_ELALLEGM(Oxidation (M))EISGK_	ELALLEGM(1)EISGK	ELALLEGM(58)EISGK	0	1	0	P77804	P77804	P77804	ydgA	Protein YdgA	MULTI-SECPEP	CCE20220412_Halil_Aydin_hLACTB_hfx2	703.316	2	703.366	1404.72	0.97762	0.00068762	-0.016737	-1.1772e-05	0.96088	0.00067585	703.367	39.642	0.34521	39.642	39.421	39.766	0					36	12	4	0	0	0	0.015815	1	21318	57.532	43.762	1	604150
EAPQTLAQEVDR	12	Unmodified	_EAPQTLAQEVDR_			0	0	0	P77804	P77804	P77804	ydgA	Protein YdgA	MULTI-MSMS	CCE20220412_Halil_Aydin_hLACTB_hfx2	678.841	2	678.841	1355.67	0.94489	0.00064143	-0.62599	-0.00042495	0.3189	0.00021648	678.841	27.333	0.20375	27.333	27.279	27.483	0					17	9	3	0	0	0	0.0047928	1	14729	110.53	98.686	1	6297000
GETPFEINSR	10	Unmodified	_GETPFEINSR_			0	0	0	P77804	P77804	P77804	ydgA	Protein YdgA	MULTI-MSMS	CCE20220412_Halil_Aydin_hLACTB_hfx1	575.281	2	575.28	1148.55	0.27186	0.00015639	1.0898	0.00062693	1.3616	0.00078333	575.281	27.802	0.28423	27.802	27.594	27.879	0					22	11	3	0	0	0	0.008904	1	15065	105.52	83.435	1	2755300
IDAVNEYNQK	10	Unmodified	_IDAVNEYNQK_			0	0	0	P77804	P77804	P77804	ydgA	Protein YdgA	MULTI-MSMS	CCE20220412_Halil_Aydin_hLACTB_hfx2	597.293	2	597.293	1192.57	0.035038	2.0928e-05	-1.0128	-0.00060492	-0.97773	-0.00058399	597.293	17.024	0.36487	17.024	16.808	17.173	0					37	16	3	0	0	0	0.0061073	1	8983	122.52	87.221	1	4402100
IGYSGDSSSDISLKPLNYEQK	21	Unmodified	_IGYSGDSSSDISLKPLNYEQK_			0	0	1	P77804	P77804	P77804	ydgA	Protein YdgA	MULTI-MSMS	CCE20220412_Halil_Aydin_hLACTB_hfx1	768.048	3	767.713	2300.12	-0.011875	-9.1165e-06	1.4109	0.0010832	1.399	0.0010741	768.048	36.45	0.25734	36.45	36.326	36.583	0					28	9	5	0	0	0	0.0022561	1	19900	57.482	49.86	1	2310000
SGQSVIFNESVDHGPFPLAQLK	22	Unmodified	_SGQSVIFNESVDHGPFPLAQLK_			0	0	0	P77804	P77804	P77804	ydgA	Protein YdgA	MULTI-MSMS	CCE20220412_Halil_Aydin_hLACTB_hfx1	791.075	3	790.741	2369.2	0.074648	5.9027e-05	-0.3688	-0.00029162	-0.29415	-0.00023259	791.075	48.294	0.22956	48.294	48.188	48.417	0					27	8	5	0	0	0	0.00037733	1	25880	66.644	63.546	1	2681300
TINSQLDYSLNSLK	14	Unmodified	_TINSQLDYSLNSLK_			0	0	0	P77804	P77804	P77804	ydgA	Protein YdgA	MULTI-MSMS	CCE20220412_Halil_Aydin_hLACTB_hfx1	798.92	2	798.417	1594.82	0.59857	0.00047791	0.41643	0.00033249	1.015	0.0008104	798.417	40.375	0.34084	40.375	40.241	40.581	0					32	12	4	0	0	0	0.0025997	1	21903	96.103	89.57	1	2104600
SGQIMWK	7	Oxidation (M)	_SGQIM(Oxidation (M))WK_	SGQIM(1)WK	SGQIM(44)WK	0	1	0	P77774	P77774	P77774	bamB	Outer membrane protein assembly factor BamB	MULTI-SECPEP	CCE20220412_Halil_Aydin_hLACTB_hfx2	432.906	2	433.215	864.416	0.97667	0.00042311	-0.79595	-0.00034482	0.18072	7.8292e-05	433.215	16.114	0.33151	16.114	15.807	16.138	0					21	13	2	0	0	0	0.054535	1	8446	44.407	37.645	1	1153600
ISQATGSTEIDR	12	Unmodified	_ISQATGSTEIDR_			0	0	0	P77774	P77774	P77774	bamB	Outer membrane protein assembly factor BamB	MULTI-MSMS	CCE20220412_Halil_Aydin_hLACTB_hfx1	639.32	2	639.32	1276.63	0.40922	0.00026162	-0.48536	-0.0003103	-0.076143	-4.868e-05	639.32	13.896	0.2963	13.896	13.808	14.104	0					23	11	3	0	0	0	0.00020113	1	7314	152.7	135.46	1	3690000
ISQATGSTEIDR	12	Unmodified	_ISQATGSTEIDR_			0	0	0	P77774	P77774	P77774	bamB	Outer membrane protein assembly factor BamB	MULTI-MSMS	CCE20220412_Halil_Aydin_hLACTB_hfx2	639.32	2	639.32	1276.63	0.36236	0.00023166	-0.36605	-0.00023403	-0.0036951	-2.3623e-06	639.32	14.498	0.3427	14.498	14.387	14.73	0					33	13	3	0	0	0	0.00119	2	7567	133.89	113.37	1	4017600
ITRPDYGDMLK	11	Oxidation (M)	_ITRPDYGDM(Oxidation (M))LK_	ITRPDYGDM(1)LK	ITRPDYGDM(46)LK	0	1	1	P77509	P77509	P77509	yphE	Uncharacterized ABC transporter ATP-binding protein YphE	MULTI-MSMS	CCE20220412_Halil_Aydin_hLACTB_hfx1	662.834	2	662.832	1323.65	1.6285	0.0010794	1.863	0.0012349	3.4915	0.0023143	662.833	35.067	0.31598	35.067	34.842	35.158	0					26	11	3	0	0	0	0.044552	1	19169	45.997	7.6933	1	3929000
LEDISFTLR	9	Unmodified	_LEDISFTLR_			0	0	0	P77509	P77509	P77509	yphE	Uncharacterized ABC transporter ATP-binding protein YphE	MULTI-MSMS	CCE20220412_Halil_Aydin_hLACTB_hfx1	547.299	2	547.298	1092.58	2.4047	0.0013161	-0.82496	-0.0004515	1.5798	0.0008646	547.298	39.162	0.54913	39.162	39.004	39.553	0					52	20	4	0	0	0	0.028357	2	21321	89.369	71.334	1	11657000
LPQAQTVNSDSLQSVK	16	Unmodified	_LPQAQTVNSDSLQSVK_			0	0	0	P77211	P77211	P77211	cusC	Cation efflux system protein CusC	MULTI-MSMS	CCE20220412_Halil_Aydin_hLACTB_hfx1	858.453	2	857.952	1713.89	1.1389	0.00097716	-2.0258	-0.0017381	-0.88688	-0.0007609	857.951	29.168	0.13464	29.168	29.065	29.2	0					13	5	3	0	0	0	0.0002513	1	15895	100.38	91.676	1	7941600
LPQAQTVNSDSLQSVK	16	Unmodified	_LPQAQTVNSDSLQSVK_			0	0	0	P77211	P77211	P77211	cusC	Cation efflux system protein CusC	MULTI-MSMS	CCE20220412_Halil_Aydin_hLACTB_hfx2	858.452	2	857.952	1713.89	0.60427	0.00051844	-1.442	-0.0012372	-0.83775	-0.00071875	857.951	29.162	0.1855	29.162	29.076	29.261	0					11	7	2	0	0	0	0.0002678	1	15793	99.161	90.362	1	5669100
NQANLDIAEIR	11	Unmodified	_NQANLDIAEIR_			0	0	0	P77211	P77211	P77211	cusC	Cation efflux system protein CusC	MULTI-MSMS	CCE20220412_Halil_Aydin_hLACTB_hfx2	628.835	2	628.833	1255.65	1.0287	0.0006469	0.89352	0.00056187	1.9222	0.0012088	628.834	32.904	0.22989	32.904	32.79	33.019	0					19	8	3	0	0	0	0.0068893	1	17888	99.653	92.433	1	1103300
QLLTGSSNVLALEQAR	16	Unmodified	_QLLTGSSNVLALEQAR_			0	0	0	P77211	P77211	P77211	cusC	Cation efflux system protein CusC	MULTI-MSMS	CCE20220412_Halil_Aydin_hLACTB_hfx1	850.974	2	850.471	1698.93	0.85478	0.00072697	1.6005	0.0013612	2.4553	0.0020881	850.472	41.999	0.24282	41.999	41.891	42.134	0					24	8	4	0	0	0	0.0015173	1	22810	84.289	83.24	1	1547400
QLLTGSSNVLALEQAR	16	Unmodified	_QLLTGSSNVLALEQAR_			0	0	0	P77211	P77211	P77211	cusC	Cation efflux system protein CusC	MULTI-MSMS	CCE20220412_Halil_Aydin_hLACTB_hfx2	850.974	2	850.471	1698.93	0.24766	0.00021062	2.19	0.0018625	2.4377	0.0020732	850.472	42.007	0.24448	42.007	41.857	42.101	0					26	8	4	0	0	0	0.002919	1	22605	74.46	74.46	1	1726700
TLISEALVNNR	11	Unmodified	_TLISEALVNNR_			0	0	0	P77211	P77211	P77211	cusC	Cation efflux system protein CusC	MSMS	CCE20220412_Halil_Aydin_hLACTB_hfx1	615.347	2	615.346	1228.68	NaN	NaN	NaN	NaN	NaN	NaN	NaN	35.14	1	35.14	34.64	35.64	0								0	0	0	0.035107	1	19210	87.308	77.72	1
TLISEALVNNR	11	Unmodified	_TLISEALVNNR_			0	0	0	P77211	P77211	P77211	cusC	Cation efflux system protein CusC	MULTI-MSMS	CCE20220412_Halil_Aydin_hLACTB_hfx2	615.347	2	615.346	1228.68	0.98243	0.00060454	0.84381	0.00051923	1.8262	0.0011238	615.346	35.087	0.64814	35.087	34.978	35.627	0					30	23	2	0	0	0	0.025978	1	19045	80.239	72.671	1	863440
NYQLAMNKEVK	11	Oxidation (M)	_NYQLAM(Oxidation (M))NKEVK_	NYQLAM(1)NKEVK	NYQLAM(53)NKEVK	0	1	1	P76128	P76128	P76128	ddpA	Probable D,D-dipeptide-binding periplasmic protein DdpA	MULTI-MSMS	CCE20220412_Halil_Aydin_hLACTB_hfx1	677.346	2	677.345	1352.68	0.64987	0.00044019	-1.0956	-0.00074209	-0.44572	-0.0003019	677.345	51.495	0.096119	51.495	51.434	51.53	0					5	3	2	0	0	0	0.031103	1	27493	52.716	22.462	1	4624600
NYQLAMNKEVK	11	Oxidation (M)	_NYQLAM(Oxidation (M))NKEVK_	NYQLAM(1)NKEVK	NYQLAM(74)NKEVK	0	1	1	P76128	P76128	P76128	ddpA	Probable D,D-dipeptide-binding periplasmic protein DdpA	MULTI-SECPEP	CCE20220412_Halil_Aydin_hLACTB_hfx2	677.847	2	677.345	1352.68	0.75475	0.00051123	-0.73496	-0.00049782	0.019786	1.3402e-05	677.846	51.5	0.09708	51.5	51.432	51.53	0					7	3	3	0	0	0	0.0092446	1	27277	73.931	44.09	1	5193600
VDQLSNDVNAMR	12	Oxidation (M)	_VDQLSNDVNAM(Oxidation (M))R_	VDQLSNDVNAM(1)R	VDQLSNDVNAM(180)R	0	1	0	P69776	P69776	P69776	lpp	Major outer membrane lipoprotein Lpp	MULTI-MSMS	CCE20220412_Halil_Aydin_hLACTB_hfx1	689.327	2	689.325	1376.64	0.4319	0.00029772	0.4326	0.0002982	0.8645	0.00059592	689.326	19.237	0.66461	19.237	19.015	19.68	0					89	26	4	0	0	0	6.2305e-10	4	10219	182.64	172.27	1	222070000
VDQLSNDVNAMR	12	Oxidation (M)	_VDQLSNDVNAM(Oxidation (M))R_	VDQLSNDVNAM(1)R	VDQLSNDVNAM(120)R	0	1	0	P69776	P69776	P69776	lpp	Major outer membrane lipoprotein Lpp	MULTI-MSMS	CCE20220412_Halil_Aydin_hLACTB_hfx1	689.326	2	689.325	1376.64	1.2194	0.00084057	1.1333	0.00078122	2.3527	0.0016218	689.326	20.538	0.72443	20.538	20.166	20.89	0					46	27	2	0	0	0	0.0006471	2	10928	116.55	108.9	1	2596900
VDQLSNDVNAMR	12	Oxidation (M)	_VDQLSNDVNAM(Oxidation (M))R_	VDQLSNDVNAM(1)R	VDQLSNDVNAM(160)R	0	1	0	P69776	P69776	P69776	lpp	Major outer membrane lipoprotein Lpp	MULTI-MSMS	CCE20220412_Halil_Aydin_hLACTB_hfx1	689.326	2	689.325	1376.64	0.52835	0.00036421	1.0963	0.00075568	1.6246	0.0011199	689.326	27.533	0.46185	27.533	27.417	27.879	0					75	19	6	0	0	0	1.6881e-05	2	14953	155.06	147.41	1	34372000
VDQLSNDVNAMR	12	Oxidation (M)	_VDQLSNDVNAM(Oxidation (M))R_	VDQLSNDVNAM(1)R	VDQLSNDVNAM(200)R	0	1	0	P69776	P69776	P69776	lpp	Major outer membrane lipoprotein Lpp	MULTI-MSMS	CCE20220412_Halil_Aydin_hLACTB_hfx2	689.326	2	689.325	1376.64	0.066802	4.6048e-05	0.64371	0.00044373	0.71051	0.00048977	689.326	19.474	0.57924	19.474	19.258	19.837	0					85	22	6	0	0	0	1.5245e-10	4	10376	196.27	188.63	1	140010000
VDQLSNDVNAMR	12	Oxidation (M)	_VDQLSNDVNAM(Oxidation (M))R_	VDQLSNDVNAM(1)R	VDQLSNDVNAM(140)R	0	1	0	P69776	P69776	P69776	lpp	Major outer membrane lipoprotein Lpp	MULTI-MSMS	CCE20220412_Halil_Aydin_hLACTB_hfx2	689.326	2	689.325	1376.64	0.58975	0.00040653	1.1548	0.00079604	1.7446	0.0012026	689.326	27.567	0.51572	27.567	27.381	27.897	0					80	21	6	0	0	0	9.6554e-05	2	14892	142.83	136.34	1	24584000
VDQLSNDVNAMR	12	Oxidation (M)	_VDQLSNDVNAM(Oxidation (M))R_	VDQLSNDVNAM(1)R	VDQLSNDVNAM(62)R	0	1	0	P69776	P69776	P69776	lpp	Major outer membrane lipoprotein Lpp	MULTI-SECPEP	CCE20220412_Halil_Aydin_hLACTB_hfx2	689.668	2	689.325	1376.64	1.0098	0.00069606	0.76249	0.0005256	1.7723	0.0012217	689.325	20.772	0.76376	20.772	20.207	20.971	0					54	28	2	0	0	0	0.012726	1	11053	61.815	43.504	1	878960
IDQLSSDVQTLNAK	14	Unmodified	_IDQLSSDVQTLNAK_			0	0	0	P69776	P69776	P69776	lpp	Major outer membrane lipoprotein Lpp	MULTI-MSMS	CCE20220412_Halil_Aydin_hLACTB_hfx1	766.405	2	766.402	1530.79	0.46564	0.00035687	0.40329	0.00030908	0.86894	0.00066595	766.404	31.712	0.63168	31.712	31.577	32.208	0					97	26	7	0	0	0	1.4826e-43	4	17381	285.13	247.57	1	488210000
IDQLSSDVQTLNAK	14	Unmodified	_IDQLSSDVQTLNAK_			0	0	0	P69776	P69776	P69776	lpp	Major outer membrane lipoprotein Lpp	MULTI-MSMS	CCE20220412_Halil_Aydin_hLACTB_hfx2	766.405	2	766.402	1530.79	0.55062	0.000422	0.8761	0.00067145	1.4267	0.0010934	766.404	31.701	0.60588	31.701	31.537	32.143	0					94	24	7	0	0	0	9.0388e-24	4	17240	234.17	204.43	1	348390000
VDQLSNDVNAMR	12	Unmodified	_VDQLSNDVNAMR_			0	0	0	P69776	P69776	P69776	lpp	Major outer membrane lipoprotein Lpp	MULTI-MSMS	CCE20220412_Halil_Aydin_hLACTB_hfx1	681.328	2	681.328	1360.64	0.62937	0.00042881	1.1203	0.00076326	1.7496	0.0011921	681.329	27.508	0.31954	27.508	27.395	27.715	0					39	13	4	0	0	0	2.1974e-10	2	14888	199.67	189.14	1	60131000
VDQLSNDVNAMR	12	Unmodified	_VDQLSNDVNAMR_			0	0	0	P69776	P69776	P69776	lpp	Major outer membrane lipoprotein Lpp	MULTI-MSMS	CCE20220412_Halil_Aydin_hLACTB_hfx2	681.329	2	681.328	1360.64	0.73397	0.00050007	1.1093	0.00075582	1.8433	0.0012559	681.329	27.557	0.30668	27.557	27.443	27.75	0					39	12	4	0	0	0	1.5979e-20	2	14825	224.02	206.89	1	46353000
LGSIGSDLGASIK	13	Unmodified	_LGSIGSDLGASIK_			0	0	0	P69428	P69428	P69428	tatA	Sec-independent protein translocase protein TatA	MULTI-MSMS	CCE20220412_Halil_Aydin_hLACTB_hfx1	609.342	2	609.34	1216.67	1.2887	0.00078529	0.75419	0.00045956	2.0429	0.0012448	609.341	34.72	0.26336	34.72	34.632	34.895	0					24	9	4	0	0	0	0.0012685	1	19013	128.17	109.39	1	1011600
LGSIGSDLGASIK	13	Unmodified	_LGSIGSDLGASIK_			0	0	0	P69428	P69428	P69428	tatA	Sec-independent protein translocase protein TatA	MULTI-MSMS	CCE20220412_Halil_Aydin_hLACTB_hfx2	609.342	2	609.34	1216.67	1.2902	0.0007862	1.2625	0.00076931	2.5528	0.0015555	609.341	34.695	0.34748	34.695	34.605	34.952	0					21	12	3	0	0	0	0.028566	1	18845	69.721	55.514	1	872900
SPVEPVQSTAPQPK	14	Unmodified	_SPVEPVQSTAPQPK_			0	0	0	P69411	P69411	P69411	rcsF	Outer membrane lipoprotein RcsF	MULTI-MSMS	CCE20220412_Halil_Aydin_hLACTB_hfx1	732.89	2	732.888	1463.76	1.3799	0.0010113	-1.9984	-0.0014646	-0.61855	-0.00045333	732.888	20.851	0.33732	20.851	20.577	20.915	0					21	12	3	0	0	0	0.0015598	1	11100	113.63	99.511	1	1652500
LGETGDAIAK	10	Unmodified	_LGETGDAIAK_			0	0	0	P64581	P64581	P64581	yqjD	Uncharacterized protein YqjD	MULTI-MSMS	CCE20220412_Halil_Aydin_hLACTB_hfx1	487.761	2	487.761	973.508	0.48665	0.00023737	0.59276	0.00028912	1.0794	0.0005265	487.762	15.656	0.52586	15.656	15.308	15.834	0					48	20	3	0	0	0	0.053179	1	8186	72.038	36.789	1	1879500
LGETGDAIAK	10	Unmodified	_LGETGDAIAK_			0	0	0	P64581	P64581	P64581	yqjD	Uncharacterized protein YqjD	MULTI-MSMS	CCE20220412_Halil_Aydin_hLACTB_hfx2	487.763	2	487.761	973.508	0.63242	0.00030847	1.5596	0.00076073	2.1921	0.0010692	487.762	15.92	0.50054	15.92	15.66	16.161	0					48	20	4	0	0	0	0.013878	2	8392	90.709	56.706	1	5303200
SLSDTLEEVLSSSGEK	16	Unmodified	_SLSDTLEEVLSSSGEK_			0	0	0	P64581	P64581	P64581	yqjD	Uncharacterized protein YqjD	MULTI-MSMS	CCE20220412_Halil_Aydin_hLACTB_hfx1	841.415	2	840.912	1679.81	0.24192	0.00020343	0.81468	0.00068508	1.0566	0.00088851	840.913	51.131	0.18347	51.131	51.048	51.231	0					18	7	4	0	0	0	5.7064e-27	1	27280	237.87	189.43	1	19653000
DQSNLSPAQYLK	12	Unmodified	_DQSNLSPAQYLK_			0	0	0	P64476	P64476	P64476	ydiH	Uncharacterized protein YdiH	MULTI-MSMS	CCE20220412_Halil_Aydin_hLACTB_hfx2	682.348	2	682.346	1362.68	0.94757	0.00064657	0.8835	0.00060285	1.8311	0.0012494	682.347	35.673	0.34808	35.673	35.41	35.758	0					37	12	4	0	0	0	0.0032049	1	19308	121.6	88.711	1	1073500
LITIAVPR	8	Unmodified	_LITIAVPR_			0	0	0	P62399	P62399	P62399	rplE	50S ribosomal protein L5	MULTI-MSMS	CCE20220412_Halil_Aydin_hLACTB_hfx1	441.792	2	441.792	881.57	0.66504	0.00029381	-0.85333	-0.00037699	-0.18829	-8.3186e-05	441.792	35.86	0.19566	35.86	35.722	35.917	0					20	7	4	0	0	0	0.0092285	1	19546	134.44	37.366	1	3006600
LITIAVPR	8	Unmodified	_LITIAVPR_			0	0	0	P62399	P62399	P62399	rplE	50S ribosomal protein L5	MULTI-MSMS	CCE20220412_Halil_Aydin_hLACTB_hfx2	441.792	2	441.792	881.57	0.47874	0.0002115	-0.73499	-0.00032471	-0.25626	-0.00011321	441.792	35.795	0.22117	35.795	35.681	35.902	0					17	8	3	0	0	0	0.028277	1	19380	107.43	33.014	1	3126100
LLDNAAADLAAISGQKPLITK	21	Unmodified	_LLDNAAADLAAISGQKPLITK_			0	0	1	P62399	P62399	P62399	rplE	50S ribosomal protein L5	MULTI-MSMS	CCE20220412_Halil_Aydin_hLACTB_hfx1	708.741	3	708.407	2122.2	0.17171	0.00012164	-0.46813	-0.00033163	-0.29642	-0.00020999	708.741	47.975	0.22482	47.975	47.863	48.088	0					28	8	5	0	0	0	0.0032595	1	25686	51.469	51.427	1	5218800
LLDNAAADLAAISGQKPLITK	21	Unmodified	_LLDNAAADLAAISGQKPLITK_			0	0	1	P62399	P62399	P62399	rplE	50S ribosomal protein L5	MULTI-MSMS	CCE20220412_Halil_Aydin_hLACTB_hfx2	708.742	3	708.407	2122.2	0.5493	0.00038913	-0.069197	-4.9019e-05	0.4801	0.00034011	708.407	47.992	0.25467	47.992	47.85	48.105	0					24	9	4	0	0	0	0.0010415	1	25505	64.761	64.586	1	4123400
HSSLLGEMPQER	12	Oxidation (M)	_HSSLLGEM(Oxidation (M))PQER_	HSSLLGEM(1)PQER	HSSLLGEM(62)PQER	0	1	0	P61517	P61517	P61517	can	Carbonic anhydrase 2	MULTI-MSMS	CCE20220412_Halil_Aydin_hLACTB_hfx1	700.336	2	700.335	1398.66	0.23635	0.00016553	1.9115	0.0013387	2.1478	0.0015042	700.336	16.551	0.32406	16.551	16.413	16.737	0					23	12	3	0	0	0	0.015821	1	8771	62.303	50.709	1	1083200
DLDVTATNR	9	Unmodified	_DLDVTATNR_			0	0	0	P61517	P61517	P61517	can	Carbonic anhydrase 2	MULTI-MSMS	CCE20220412_Halil_Aydin_hLACTB_hfx1	502.752	2	502.754	1003.49	0.1921	9.6578e-05	-1.6281	-0.00081855	-1.436	-0.00072197	502.753	19.761	0.55202	19.761	19.415	19.967	0					38	23	2	0	0	0	0.01681	1	10500	98.458	74.303	1	4900600
DLDVTATNR	9	Unmodified	_DLDVTATNR_			0	0	0	P61517	P61517	P61517	can	Carbonic anhydrase 2	MULTI-MSMS	CCE20220412_Halil_Aydin_hLACTB_hfx2	502.754	2	502.754	1003.49	0.062659	3.1502e-05	-0.85697	-0.00043085	-0.79431	-0.00039934	502.753	19.947	0.25821	19.947	19.812	20.07	0					21	10	3	0	0	0	0.0003201	1	10632	157.58	133.42	1	4240700
LTGLEPGELFVHR	13	Unmodified	_LTGLEPGELFVHR_			0	0	0	P61517	P61517	P61517	can	Carbonic anhydrase 2	MULTI-MSMS	CCE20220412_Halil_Aydin_hLACTB_hfx1	489.936	3	489.937	1466.79	0.42227	0.00020689	-1.4809	-0.00072555	-1.0586	-0.00051866	489.936	40.48	0.23277	40.48	40.349	40.581	0					31	8	4	0	0	0	0.0020256	1	21942	72.496	67.781	1	5873000
LTGLEPGELFVHR	13	Unmodified	_LTGLEPGELFVHR_			0	0	0	P61517	P61517	P61517	can	Carbonic anhydrase 2	MULTI-MSMS	CCE20220412_Halil_Aydin_hLACTB_hfx2	489.936	3	489.937	1466.79	0.3212	0.00015737	-1.005	-0.0004924	-0.68383	-0.00033503	489.936	40.466	0.28661	40.466	40.304	40.59	0					32	10	4	0	0	0	0.0015533	1	21749	78.705	73.99	1	5091800
TLQSALEQR	9	Unmodified	_TLQSALEQR_			0	0	0	P36645	P36645	P36645	hofB	Protein transport protein HofB homolog	MULTI-MSMS	CCE20220412_Halil_Aydin_hLACTB_hfx1	523.287	2	523.285	1044.56	1.3651	0.00071433	1.4182	0.00074211	2.7833	0.0014564	523.286	21.73	0.55522	21.73	21.361	21.916	0					48	20	3	0	0	0	0.048883	1	11527	82.452	42.349	1	1705100
TLQSALEQR	9	Unmodified	_TLQSALEQR_			0	0	0	P36645	P36645	P36645	hofB	Protein transport protein HofB homolog	MULTI-MSMS	CCE20220412_Halil_Aydin_hLACTB_hfx2	523.287	2	523.285	1044.56	1.1711	0.00061281	1.0615	0.00055549	2.2326	0.0011683	523.286	21.791	0.62928	21.791	21.479	22.109	0					48	23	3	0	0	0	0.052314	1	11556	81.296	41.193	1	1857300
TQQTLPVAVQEK	12	Unmodified	_TQQTLPVAVQEK_			0	0	0	P36645	P36645	P36645	hofB	Protein transport protein HofB homolog	MULTI-SECPEP	CCE20220412_Halil_Aydin_hLACTB_hfx1	670.849	2	671.372	1340.73	0.70203	0.00047133	-0.48353	-0.00032463	0.21851	0.0001467	671.372	25.934	0.21053	25.934	25.856	26.066	0					18	8	3	0	0	0	0.018451	1	13968	77.358	37.3	1	3928700
TQQTLPVAVQEK	12	Unmodified	_TQQTLPVAVQEK_			0	0	0	P36645	P36645	P36645	hofB	Protein transport protein HofB homolog	MULTI-SECPEP	CCE20220412_Halil_Aydin_hLACTB_hfx2	670.85	2	671.372	1340.73	0.080476	5.4029e-05	0.097524	6.5475e-05	0.178	0.0001195	671.372	25.985	0.23695	25.985	25.867	26.104	0					21	9	3	0	0	0	0.0081716	1	13932	88.948	58.262	1	3059700
LDSAKAAGK	9	Unmodified	_LDSAKAAGK_			0	0	1	P32717	P32717	P32717	yjcS	Putative alkyl/aryl-sulfatase YjcS	MULTI-MSMS	CCE20220412_Halil_Aydin_hLACTB_hfx1	430.745	2	430.745	859.476	-1.4123	-0.00060834	-0.46894	-0.00020199	-1.8812	-0.00081034	430.745	0.72239	0.13161	0.72239	0.64778	0.77939	0					8	5	2	0	0	0	0.044389	1	393	81.784	40.863	1	5725700
LDSAKAAGK	9	Unmodified	_LDSAKAAGK_			0	0	1	P32717	P32717	P32717	yjcS	Putative alkyl/aryl-sulfatase YjcS	MULTI-SECPEP	CCE20220412_Halil_Aydin_hLACTB_hfx2	430.24	2	430.745	859.476	-1.7478	-0.00075287	-0.14527	-6.2573e-05	-1.8931	-0.00081544	430.745	0.79242	0.15974	0.79242	0.70885	0.86859	0					9	6	2	0	0	0	0.052981	1	413	73.616	34.595	1	4795700
NISLNFNMSNGDNLNLTLNDSVLNYRK	27	Unmodified	_NISLNFNMSNGDNLNLTLNDSVLNYRK_			0	0	1	P32717	P32717	P32717	yjcS	Putative alkyl/aryl-sulfatase YjcS	MULTI-MSMS	CCE20220412_Halil_Aydin_hLACTB_hfx1	617.711	5	617.51	3082.51	-0.01146	-7.0767e-06	1.1094	0.00068506	1.0979	0.00067798	617.712	40.839	0.54191	40.839	40.605	41.147	0					85	23	4	0	0	0	0.0537	1	22056	4.3047	1.8311	1	2710700000
NISLNFNMSNGDNLNLTLNDSVLNYRK	27	Unmodified	_NISLNFNMSNGDNLNLTLNDSVLNYRK_			0	0	1	P32717	P32717	P32717	yjcS	Putative alkyl/aryl-sulfatase YjcS	MULTI-MSMS	CCE20220412_Halil_Aydin_hLACTB_hfx2	617.711	5	617.51	3082.51	-0.3721	-0.00022978	1.5757	0.00097303	1.2036	0.00074326	617.712	40.803	0.57024	40.803	40.565	41.135	0					89	24	4	0	0	0	0.0537	1	21863	4.3047	1.8311	1	1.6386e+09
IMRKYESEGK	10	Unmodified	_IMRKYESEGK_			0	0	2	P28911	P28911	P28911	yhhH	Uncharacterized protein YhhH	MULTI-SECPEP	CCE20220412_Halil_Aydin_hLACTB_hfx2	413.883	3	414.217	1239.63	0.57051	0.00023632	0.44467	0.00018419	1.0152	0.00042051	414.217	21.755	0.46888	21.755	21.615	22.084	0					26	17	3	0	0	0	0.055058	1	11542	28.958	19.271	1	867200
SAEFMVICK	9	Acetyl (Protein N-term)	_(Acetyl (Protein N-term))SAEFMVICK_			1	0	0	P28911	P28911	P28911	yhhH	Uncharacterized protein YhhH	MULTI-MSMS	CCE20220412_Halil_Aydin_hLACTB_hfx1	563.769	2	563.767	1125.52	0.20461	0.00011535	0.51772	0.00029187	0.72233	0.00040723	563.768	16.503	0.91142	16.503	15.996	16.907	0					90	36	4	0	0	0	0.034486	1	8737	43.814	36.525	1	30305000
SAEFMVICK	9	Acetyl (Protein N-term)	_(Acetyl (Protein N-term))SAEFMVICK_			1	0	0	P28911	P28911	P28911	yhhH	Uncharacterized protein YhhH	MULTI-MSMS	CCE20220412_Halil_Aydin_hLACTB_hfx2	563.767	2	563.767	1125.52	0.1911	0.00010774	-0.31571	-0.00017798	-0.1246	-7.0247e-05	563.767	16.839	0.69925	16.839	16.346	17.045	0					84	29	5	0	0	0	0.034486	1	8934	43.814	33.123	1	84944000
EQLGLSQQAVAER	13	Unmodified	_EQLGLSQQAVAER_			0	0	0	P27434	P27434	P27434	rodZ	Cytoskeleton protein RodZ	MULTI-MSMS	CCE20220412_Halil_Aydin_hLACTB_hfx1	714.877	2	714.876	1427.74	0.55945	0.00039994	0.45452	0.00032493	1.014	0.00072486	714.876	26.899	0.44791	26.899	26.722	27.169	0					34	19	4	0	0	0	0.036888	1	14544	68.536	47.836	1	4586500
EQLGLSQQAVAER	13	Unmodified	_EQLGLSQQAVAER_			0	0	0	P27434	P27434	P27434	rodZ	Cytoskeleton protein RodZ	MULTI-SECPEP	CCE20220412_Halil_Aydin_hLACTB_hfx2	714.854	2	714.876	1427.74	0.72454	0.00051795	-0.051349	-3.6708e-05	0.67319	0.00048125	715.377	26.946	0.3272	26.946	26.802	27.129	0					31	13	4	0	0	0	0.047748	1	14503	58.511	44.92	1	4041600
IGAPAAVQIQYQGKPVDLSR	20	Unmodified	_IGAPAAVQIQYQGKPVDLSR_			0	0	1	P27434	P27434	P27434	rodZ	Cytoskeleton protein RodZ	MULTI-SECPEP	CCE20220412_Halil_Aydin_hLACTB_hfx1	704.81	3	704.392	2110.15	0.11977	8.4366e-05	-0.12863	-9.0605e-05	-0.0088582	-6.2396e-06	705.061	36.726	0.1698	36.726	36.648	36.818	0					15	6	4	0	0	0	0.0013006	1	20031	63.302	54.37	1	5085800
AGENVGVLLR	10	Unmodified	_AGENVGVLLR_			0	0	0	P0CE48;P0CE47	P0CE48	P0CE48	tufB;tufA	Elongation factor Tu 2;Elongation factor Tu 1	MULTI-MSMS	CCE20220412_Halil_Aydin_hLACTB_hfx1	514.298	2	514.298	1026.58	-0.54349	-0.00027952	-0.46134	-0.00023726	-1.0048	-0.00051678	514.298	30.712	0.26409	30.712	30.586	30.85	0					27	11	3	0	0	0	0.0045002	1	16765	129.72	104.8	1	9974300
AGENVGVLLR	10	Unmodified	_AGENVGVLLR_			0	0	0	P0CE48;P0CE47	P0CE48	P0CE48	tufB;tufA	Elongation factor Tu 2;Elongation factor Tu 1	MULTI-MSMS	CCE20220412_Halil_Aydin_hLACTB_hfx2	514.298	2	514.298	1026.58	-0.31382	-0.0001614	-0.49041	-0.00025222	-0.80424	-0.00041362	514.298	30.726	0.31329	30.726	30.591	30.904	0					26	13	3	0	0	0	0.0034391	1	16663	134.48	107.59	1	8876600
AIDKPFLLPIEDVFSISGR	19	Unmodified	_AIDKPFLLPIEDVFSISGR_			0	0	1	P0CE48;P0CE47	P0CE48	P0CE48	tufB;tufA	Elongation factor Tu 2;Elongation factor Tu 1	MULTI-MSMS	CCE20220412_Halil_Aydin_hLACTB_hfx1	706.726	3	706.393	2116.16	0.76833	0.00054274	-0.028743	-2.0304e-05	0.73959	0.00052244	706.727	52.241	0.157	52.241	52.146	52.303	0					13	5	4	0	0	0	0.0062705	1	27867	50.425	48.998	1	1628300
AIDKPFLLPIEDVFSISGR	19	Unmodified	_AIDKPFLLPIEDVFSISGR_			0	0	1	P0CE48;P0CE47	P0CE48	P0CE48	tufB;tufA	Elongation factor Tu 2;Elongation factor Tu 1	MULTI-MSMS	CCE20220412_Halil_Aydin_hLACTB_hfx2	706.729	3	706.393	2116.16	0.50912	0.00035964	0.50922	0.00035971	1.0183	0.00071935	706.727	52.247	0.13413	52.247	52.129	52.263	0					12	4	4	0	0	0	8.1746e-05	1	27638	74.776	74.086	1	1828200
EHILLGR	7	Unmodified	_EHILLGR_			0	0	0	P0CE48;P0CE47	P0CE48	P0CE48	tufB;tufA	Elongation factor Tu 2;Elongation factor Tu 1	MULTI-MSMS	CCE20220412_Halil_Aydin_hLACTB_hfx1	419.25	2	419.251	836.487	0.3197	0.00013403	-1.4041	-0.00058867	-1.0844	-0.00045464	419.25	16.001	0.25153	16.001	15.882	16.134	0					20	10	3	0	0	0	0.0048514	1	8444	149.11	104.38	1	10157000
EHILLGR	7	Unmodified	_EHILLGR_			0	0	0	P0CE48;P0CE47	P0CE48	P0CE48	tufB;tufA	Elongation factor Tu 2;Elongation factor Tu 1	MULTI-MSMS	CCE20220412_Halil_Aydin_hLACTB_hfx2	419.25	2	419.251	836.487	0.68944	0.00028905	-1.2756	-0.00053481	-0.58618	-0.00024576	419.25	16.121	0.34651	16.121	16	16.346	0					28	14	3	0	0	0	0.0025146	1	8469	153.67	94.108	1	10226000
VGEEVEIVGIK	11	Unmodified	_VGEEVEIVGIK_			0	0	0	P0CE48;P0CE47	P0CE48	P0CE48	tufB;tufA	Elongation factor Tu 2;Elongation factor Tu 1	MULTI-MSMS	CCE20220412_Halil_Aydin_hLACTB_hfx1	586.332	2	586.332	1170.65	1.2404	0.0007273	-0.31234	-0.00018314	0.92809	0.00054417	586.332	35.732	0.50206	35.732	35.373	35.875	0					34	18	3	0	0	0	0.0037694	1	19493	125.82	98.687	1	5206600
VGEEVEIVGIK	11	Unmodified	_VGEEVEIVGIK_			0	0	0	P0CE48;P0CE47	P0CE48	P0CE48	tufB;tufA	Elongation factor Tu 2;Elongation factor Tu 1	MULTI-MSMS	CCE20220412_Halil_Aydin_hLACTB_hfx2	586.332	2	586.332	1170.65	0.87032	0.0005103	0.1753	0.00010278	1.0456	0.00061308	586.332	35.721	0.53027	35.721	35.328	35.858	0					44	19	3	0	0	0	0.0017376	1	19325	136.57	107.65	1	4109100
LQELGATR	8	Unmodified	_LQELGATR_			0	0	0	P0C018	P0C018	P0C018	rplR	50S ribosomal protein L18	MULTI-MSMS	CCE20220412_Halil_Aydin_hLACTB_hfx2	444.251	2	444.251	886.487	-0.18676	-8.2966e-05	1.2638	0.00056143	1.077	0.00047847	444.251	13.834	0.32595	13.834	13.64	13.966	0					28	12	3	0	0	0	0.012554	1	7203	129.56	49.187	1	2380200
VQALADAAR	9	Unmodified	_VQALADAAR_			0	0	0	P0C018	P0C018	P0C018	rplR	50S ribosomal protein L18	MSMS	CCE20220412_Halil_Aydin_hLACTB_hfx2	457.756	2	457.756	913.498	NaN	NaN	NaN	NaN	NaN	NaN	NaN	13.969	1	13.969	13.469	14.469	0								0	0	0	0.050632	1	7292	77.732	60.768	1
SRDPQLQVVTNK	12	Unmodified	_SRDPQLQVVTNK_			0	0	1	P0AEE1	P0AEE1	P0AEE1	dcrB	Protein DcrB	MULTI-MSMS	CCE20220412_Halil_Aydin_hLACTB_hfx1	692.881	2	692.881	1383.75	0.16232	0.00011247	1.2243	0.00084829	1.3866	0.00096075	692.882	17.287	0.34874	17.287	17.087	17.435	0					35	13	4	0	0	0	0.0043725	2	9117	108.35	96.301	1	1897000
SRDPQLQVVTNK	12	Unmodified	_SRDPQLQVVTNK_			0	0	1	P0AEE1	P0AEE1	P0AEE1	dcrB	Protein DcrB	MULTI-SECPEP	CCE20220412_Halil_Aydin_hLACTB_hfx2	693.312	2	692.881	1383.75	-0.060346	-4.1812e-05	0.59085	0.00040939	0.5305	0.00036757	692.881	17.435	0.25092	17.435	17.307	17.558	0					27	10	3	0	0	0	0.0041322	1	9268	91.313	83.941	1	3755900
FVEAEGFSVVR	11	Unmodified	_FVEAEGFSVVR_			0	0	0	P0AE18	P0AE18	P0AE18	map	Methionine aminopeptidase	MULTI-MSMS	CCE20220412_Halil_Aydin_hLACTB_hfx1	620.323	2	620.322	1238.63	-0.31866	-0.00019767	0.84662	0.00052518	0.52796	0.0003275	620.323	36.594	0.24469	36.594	36.453	36.698	0					29	9	5	0	0	0	0.0017574	2	19934	136.33	115.05	1	17851000
FVEAEGFSVVR	11	Unmodified	_FVEAEGFSVVR_			0	0	0	P0AE18	P0AE18	P0AE18	map	Methionine aminopeptidase	MULTI-MSMS	CCE20220412_Halil_Aydin_hLACTB_hfx2	620.323	2	620.322	1238.63	-0.28615	-0.00017751	0.47237	0.00029302	0.18622	0.00011551	620.322	36.584	0.44136	36.584	36.429	36.87	0					27	17	3	0	0	0	0.0031669	2	19753	128.86	109.08	1	11842000
GFHEEPQVLHYDSR	14	Unmodified	_GFHEEPQVLHYDSR_			0	0	0	P0AE18	P0AE18	P0AE18	map	Methionine aminopeptidase	MULTI-MSMS	CCE20220412_Halil_Aydin_hLACTB_hfx1	572.273	3	571.938	1712.79	0.30539	0.00017466	0.87213	0.0004988	1.1775	0.00067347	572.272	23.824	0.24303	23.824	23.673	23.916	0					33	9	5	0	0	0	4.7963e-05	1	12652	131.24	123.32	1	9300600
GFHEEPQVLHYDSR	14	Unmodified	_GFHEEPQVLHYDSR_			0	0	0	P0AE18	P0AE18	P0AE18	map	Methionine aminopeptidase	MULTI-MSMS	CCE20220412_Halil_Aydin_hLACTB_hfx2	572.273	3	571.938	1712.79	0.89369	0.00051113	1.2455	0.00071237	2.1392	0.0012235	571.938	23.843	0.27859	23.843	23.648	23.926	0					35	10	6	0	0	0	0.00019324	1	12645	107.74	101.84	1	5135600
GFHEEPQVLHYDSR	14	Unmodified	_GFHEEPQVLHYDSR_			0	0	0	P0AE18	P0AE18	P0AE18	map	Methionine aminopeptidase	MULTI-MSMS	CCE20220412_Halil_Aydin_hLACTB_hfx2	429.456	4	429.205	1712.79	1.0708	0.00045958	0.049992	2.1457e-05	1.1208	0.00048104	429.205	23.833	0.23128	23.833	23.674	23.906	0					22	8	4	0	0	0	0.0025868	1	12660	69.92	65.952	1	2282100
AQAAANIAQLTVNR	14	Unmodified	_AQAAANIAQLTVNR_			0	0	0	P0AE06	P0AE06	P0AE06	acrA	Multidrug efflux pump subunit AcrA	MULTI-MSMS	CCE20220412_Halil_Aydin_hLACTB_hfx1	720.9	2	720.9	1439.78	0.19757	0.00014243	0.49613	0.00035766	0.6937	0.00050009	720.9	31.218	0.21135	31.218	31.125	31.336	0					19	9	3	0	0	0	1.3833e-16	1	17088	211.64	203.42	1	11838000
ARLEEGLNPNAILVPQQGVTR	21	Unmodified	_ARLEEGLNPNAILVPQQGVTR_			0	0	1	P0AE06	P0AE06	P0AE06	acrA	Multidrug efflux pump subunit AcrA	MULTI-MSMS	CCE20220412_Halil_Aydin_hLACTB_hfx1	759.426	3	759.089	2274.24	0.97871	0.00074293	2.8844	0.0021895	3.8631	0.0029325	759.425	40.2	0.45313	40.2	39.896	40.349	0					41	16	4	0	0	0	3.8371e-05	1	21810	72.564	69.276	1	3468500
ARLEEGLNPNAILVPQQGVTR	21	Unmodified	_ARLEEGLNPNAILVPQQGVTR_			0	0	1	P0AE06	P0AE06	P0AE06	acrA	Multidrug efflux pump subunit AcrA	MULTI-MSMS	CCE20220412_Halil_Aydin_hLACTB_hfx2	759.426	3	759.089	2274.24	0.79359	0.0006024	2.3864	0.0018115	3.1799	0.0024139	759.091	40.155	0.53892	40.155	39.846	40.385	0					38	19	4	0	0	0	0.00325	1	21629	51.526	48.517	1	2836300
GDATVLVVGADDK	13	Unmodified	_GDATVLVVGADDK_			0	0	0	P0AE06	P0AE06	P0AE06	acrA	Multidrug efflux pump subunit AcrA	MULTI-MSMS	CCE20220412_Halil_Aydin_hLACTB_hfx1	630.329	2	630.328	1258.64	1.6341	0.00103	0.1912	0.00012052	1.8253	0.0011505	630.328	29.81	0.36472	29.81	29.675	30.039	0					30	14	3	0	0	0	0.010007	1	16274	85.813	75.441	1	2872200
GDATVLVVGADDK	13	Unmodified	_GDATVLVVGADDK_			0	0	0	P0AE06	P0AE06	P0AE06	acrA	Multidrug efflux pump subunit AcrA	MULTI-MSMS	CCE20220412_Halil_Aydin_hLACTB_hfx2	630.329	2	630.328	1258.64	1.2862	0.00081074	0.79659	0.00050211	2.0828	0.0013129	630.328	29.859	0.24736	29.859	29.72	29.967	0					27	9	4	0	0	0	0.0069349	1	16170	89.9	79.947	1	2392200
IAEVRPQVSGIILK	14	Unmodified	_IAEVRPQVSGIILK_			0	0	1	P0AE06	P0AE06	P0AE06	acrA	Multidrug efflux pump subunit AcrA	MULTI-MSMS	CCE20220412_Halil_Aydin_hLACTB_hfx1	508.316	3	508.315	1521.92	1.2982	0.00065987	-0.39246	-0.0001995	0.90569	0.00046038	508.315	35.124	0.26355	35.124	35.029	35.292	0					27	9	4	0	0	0	0.0035913	1	19206	67.964	50.047	1	2318700
IAEVRPQVSGIILK	14	Unmodified	_IAEVRPQVSGIILK_			0	0	1	P0AE06	P0AE06	P0AE06	acrA	Multidrug efflux pump subunit AcrA	MULTI-MSMS	CCE20220412_Halil_Aydin_hLACTB_hfx2	508.316	3	508.315	1521.92	1.4727	0.00074858	-0.41729	-0.00021211	1.0554	0.00053647	508.315	35.092	0.2953	35.092	35.005	35.3	0					27	10	4	0	0	0	0.0079577	1	19039	62.042	45.298	1	1853200
QEYDQALADAQQANAAVTAAK	21	Unmodified	_QEYDQALADAQQANAAVTAAK_			0	0	0	P0AE06	P0AE06	P0AE06	acrA	Multidrug efflux pump subunit AcrA	MULTI-MSMS	CCE20220412_Halil_Aydin_hLACTB_hfx2	1089.53	2	1089.03	2176.04	0.91509	0.00099656	0.87907	0.00095733	1.7942	0.0019539	1089.53	37.38	0.18296	37.38	37.301	37.484	0					21	7	4	0	0	0	1.5436e-07	1	20225	107.61	104.74	1	6528800
TEPLQITTELPGR	13	Unmodified	_TEPLQITTELPGR_			0	0	0	P0AE06	P0AE06	P0AE06	acrA	Multidrug efflux pump subunit AcrA	MULTI-MSMS	CCE20220412_Halil_Aydin_hLACTB_hfx1	727.898	2	727.896	1453.78	2.4017	0.0017482	0.24202	0.00017616	2.6437	0.0019243	727.896	39.518	0.37172	39.518	39.369	39.741	0					42	13	5	0	0	0	2.8795e-07	1	21470	175.49	165.69	1	5674600
TEPLQITTELPGR	13	Unmodified	_TEPLQITTELPGR_			0	0	0	P0AE06	P0AE06	P0AE06	acrA	Multidrug efflux pump subunit AcrA	MULTI-MSMS	CCE20220412_Halil_Aydin_hLACTB_hfx2	727.897	2	727.896	1453.78	1.2696	0.00092412	1.0083	0.00073397	2.2779	0.0016581	727.897	39.488	0.37333	39.488	39.343	39.716	0					44	13	5	0	0	0	0.00059499	2	21266	133.89	125.31	1	5081600
VVISGLQK	8	Unmodified	_VVISGLQK_			0	0	0	P0AE06	P0AE06	P0AE06	acrA	Multidrug efflux pump subunit AcrA	MULTI-MSMS	CCE20220412_Halil_Aydin_hLACTB_hfx1	422.269	2	422.269	842.523	1.1003	0.00046463	-0.55034	-0.00023239	0.54999	0.00023224	422.268	21.774	0.23555	21.774	21.656	21.891	0					20	8	3	0	0	0	0.018199	1	11550	121.29	88.509	1	2485100
VVISGLQK	8	Unmodified	_VVISGLQK_			0	0	0	P0AE06	P0AE06	P0AE06	acrA	Multidrug efflux pump subunit AcrA	MULTI-MSMS	CCE20220412_Halil_Aydin_hLACTB_hfx2	422.269	2	422.269	842.523	0.74814	0.00031592	-0.34565	-0.00014596	0.40249	0.00016996	422.268	21.818	0.26211	21.818	21.67	21.932	0					22	9	3	0	0	0	0.03849	1	11578	94.262	68.812	1	2307800
LMDSIAK	7	Oxidation (M)	_LM(Oxidation (M))DSIAK_	LM(1)DSIAK	LM(59)DSIAK	0	1	0	P0ADZ7	P0ADZ7	P0ADZ7	yajC	UPF0092 membrane protein YajC	MULTI-MSMS	CCE20220412_Halil_Aydin_hLACTB_hfx1	397.21	2	397.21	792.405	-0.51945	-0.00020633	0.23391	9.291e-05	-0.28554	-0.00011342	397.21	6.3334	0.42724	6.3334	6.049	6.4762	0					28	16	2	0	0	0	0.051709	1	3233	58.819	40.971	1	1114200
LMDSIAK	7	Oxidation (M)	_LM(Oxidation (M))DSIAK_	LM(1)DSIAK	LM(73)DSIAK	0	1	0	P0ADZ7	P0ADZ7	P0ADZ7	yajC	UPF0092 membrane protein YajC	MULTI-MSMS	CCE20220412_Halil_Aydin_hLACTB_hfx2	397.209	2	397.21	792.405	-0.59226	-0.00023525	-0.13308	-5.2862e-05	-0.72534	-0.00028811	397.21	7.0094	0.79796	7.0094	6.4144	7.2123	0					43	31	3	0	0	0	0.027089	1	3586	73.039	45.722	1	1840500
GDEVLTNGGLVGR	13	Unmodified	_GDEVLTNGGLVGR_			0	0	0	P0ADZ7	P0ADZ7	P0ADZ7	yajC	UPF0092 membrane protein YajC	MULTI-MSMS	CCE20220412_Halil_Aydin_hLACTB_hfx1	643.839	2	643.839	1285.66	0.09505	6.1197e-05	0.29722	0.00019136	0.39227	0.00025256	643.839	30.597	0.20042	30.597	30.472	30.673	0					25	8	4	0	0	0	9.6772e-07	1	16690	167.12	160.82	1	9546500
GDEVLTNGGLVGR	13	Unmodified	_GDEVLTNGGLVGR_			0	0	0	P0ADZ7	P0ADZ7	P0ADZ7	yajC	UPF0092 membrane protein YajC	MULTI-MSMS	CCE20220412_Halil_Aydin_hLACTB_hfx2	643.839	2	643.839	1285.66	0.14833	9.5499e-05	0.49481	0.00031858	0.64314	0.00041408	643.839	30.606	0.22355	30.606	30.475	30.698	0					26	9	4	0	0	0	6.1269e-05	1	16574	153.97	147.67	1	7144700
EATIDVNALAAK	12	Unmodified	_EATIDVNALAAK_			0	0	0	P0ADY1	P0ADY1	P0ADY1	ppiD	Peptidyl-prolyl cis-trans isomerase D	MULTI-MSMS	CCE20220412_Halil_Aydin_hLACTB_hfx1	608.333	2	608.333	1214.65	1.0699	0.00065088	-0.55733	-0.00033904	0.51261	0.00031184	608.332	33.519	0.19897	33.519	33.434	33.633	0					21	7	4	0	0	0	0.0065293	1	18403	93.111	86.798	1	2028500
GETDELAALVAQQR	14	Unmodified	_GETDELAALVAQQR_			0	0	0	P0ADY1	P0ADY1	P0ADY1	ppiD	Peptidyl-prolyl cis-trans isomerase D	MSMS	CCE20220412_Halil_Aydin_hLACTB_hfx1	750.888	2	750.886	1499.76	NaN	NaN	NaN	NaN	NaN	NaN	NaN	42.064	1	42.064	41.564	42.564	0								0	0	0	0.0055768	1	22826	81.865	75.012	1
LIDEALLDQYAR	12	Unmodified	_LIDEALLDQYAR_			0	0	0	P0ADY1	P0ADY1	P0ADY1	ppiD	Peptidyl-prolyl cis-trans isomerase D	MULTI-MSMS	CCE20220412_Halil_Aydin_hLACTB_hfx1	710.379	2	710.378	1418.74	0.43079	0.00030602	1.2855	0.00091316	1.7162	0.0012192	710.378	44.74	0.32652	44.74	44.634	44.96	0					34	11	5	0	0	0	0.0046814	1	24137	111.65	100.06	1	949120
LIDEALLDQYAR	12	Unmodified	_LIDEALLDQYAR_			0	0	0	P0ADY1	P0ADY1	P0ADY1	ppiD	Peptidyl-prolyl cis-trans isomerase D	MULTI-MSMS	CCE20220412_Halil_Aydin_hLACTB_hfx2	710.378	2	710.378	1418.74	-0.09838	-6.9887e-05	1.8837	0.0013382	1.7853	0.0012683	710.379	44.726	0.29907	44.726	44.583	44.882	0					26	10	4	0	0	0	0.0028311	1	23932	123.88	115.96	1	870800
LYINADNEASIR	12	Unmodified	_LYINADNEASIR_			0	0	0	P0ADQ2	P0ADQ2	P0ADQ2	yiiD	Uncharacterized protein YiiD	MULTI-MSMS	CCE20220412_Halil_Aydin_hLACTB_hfx1	689.852	2	689.852	1377.69	0.60126	0.00041478	-0.030966	-2.1362e-05	0.5703	0.00039342	689.851	27.132	0.25498	27.132	27	27.255	0					35	11	4	0	0	0	0.0041152	1	14645	116.05	53.504	1	15343000
LYINADNEASIR	12	Unmodified	_LYINADNEASIR_			0	0	0	P0ADQ2	P0ADQ2	P0ADQ2	yiiD	Uncharacterized protein YiiD	MULTI-MSMS	CCE20220412_Halil_Aydin_hLACTB_hfx1	460.237	3	460.237	1377.69	0.18933	8.7135e-05	-0.013683	-6.2975e-06	0.17564	8.0838e-05	460.237	27.113	0.35393	27.113	27	27.354	0					32	16	4	0	0	0	0.029109	1	14659	32.159	12.316	1	5412200
LYINADNEASIR	12	Unmodified	_LYINADNEASIR_			0	0	0	P0ADQ2	P0ADQ2	P0ADQ2	yiiD	Uncharacterized protein YiiD	MULTI-MSMS	CCE20220412_Halil_Aydin_hLACTB_hfx2	689.852	2	689.852	1377.69	0.76812	0.00052989	0.34199	0.00023592	1.1101	0.00076581	689.852	27.165	0.49377	27.165	27.038	27.532	0					58	22	3	0	0	0	0.002473	1	14596	126.07	80.387	1	21973000
LYINADNEASIR	12	Unmodified	_LYINADNEASIR_			0	0	0	P0ADQ2	P0ADQ2	P0ADQ2	yiiD	Uncharacterized protein YiiD	MULTI-MSMS	CCE20220412_Halil_Aydin_hLACTB_hfx2	460.237	3	460.237	1377.69	0.29724	0.0001368	-0.71789	-0.0003304	-0.42065	-0.0001936	460.237	27.179	0.51886	27.179	27.06	27.579	0					37	23	4	0	0	0	0.045194	1	14609	25.701	0	1	6525800
VPQDYVTQSGPLR	13	Unmodified	_VPQDYVTQSGPLR_			0	0	0	P0ADK0	P0ADK0	P0ADK0	yiaF	Uncharacterized protein YiaF	MULTI-MSMS	CCE20220412_Halil_Aydin_hLACTB_hfx2	730.384	2	730.381	1458.75	1.3296	0.00097112	0.92288	0.00067405	2.2525	0.0016452	730.381	29.554	0.24954	29.554	29.406	29.655	0					24	9	3	0	0	0	0.0023574	1	15997	118.9	108.53	1	3764100
AYSLLEQLR	9	Unmodified	_AYSLLEQLR_			0	0	0	P0ABJ9	P0ABJ9	P0ABJ9	cydA	Cytochrome bd-I ubiquinol oxidase subunit 1	MULTI-MSMS	CCE20220412_Halil_Aydin_hLACTB_hfx1	546.807	2	546.806	1091.6	1.6766	0.00091676	-0.26987	-0.00014757	1.4067	0.0007692	546.806	39.882	0.55354	39.882	39.553	40.106	0					45	20	4	0	0	0	0.018913	2	21638	93.429	66.826	1	7175600
AYSLLEQLR	9	Unmodified	_AYSLLEQLR_			0	0	0	P0ABJ9	P0ABJ9	P0ABJ9	cydA	Cytochrome bd-I ubiquinol oxidase subunit 1	MULTI-MSMS	CCE20220412_Halil_Aydin_hLACTB_hfx2	546.807	2	546.806	1091.6	1.1509	0.00062932	0.071589	3.9145e-05	1.2225	0.00066847	546.806	39.858	0.39585	39.858	39.716	40.112	0					33	14	4	0	0	0	0.012397	2	21443	109.01	85.993	1	5620400
KDLGYGLLLK	10	Unmodified	_KDLGYGLLLK_			0	0	1	P0ABJ9	P0ABJ9	P0ABJ9	cydA	Cytochrome bd-I ubiquinol oxidase subunit 1	MULTI-MSMS	CCE20220412_Halil_Aydin_hLACTB_hfx1	560.343	2	560.342	1118.67	1.4703	0.00082389	0.79267	0.00044417	2.263	0.0012681	560.343	34.82	0.29401	34.82	34.708	35.002	0					23	10	4	0	0	0	0.0037747	1	19052	115.71	73.116	1	1445000
KDLGYGLLLK	10	Unmodified	_KDLGYGLLLK_			0	0	1	P0ABJ9	P0ABJ9	P0ABJ9	cydA	Cytochrome bd-I ubiquinol oxidase subunit 1	MULTI-MSMS	CCE20220412_Halil_Aydin_hLACTB_hfx2	560.344	2	560.342	1118.67	1.9143	0.0010727	0.35329	0.00019796	2.2676	0.0012706	560.342	34.786	0.29625	34.786	34.656	34.952	0					26	10	4	0	0	0	0.0041867	1	18887	109.71	89.928	1	967140
YHFEQSSTTTQPAR	14	Unmodified	_YHFEQSSTTTQPAR_			0	0	0	P0ABJ9	P0ABJ9	P0ABJ9	cydA	Cytochrome bd-I ubiquinol oxidase subunit 1	MULTI-MSMS	CCE20220412_Halil_Aydin_hLACTB_hfx1	551.928	3	551.594	1651.76	0.48743	0.00026886	-0.26745	-0.00014752	0.21998	0.00012134	551.593	15.246	0.43212	15.246	14.98	15.412	0					51	16	5	0	0	0	0.0028869	1	8043	68.277	61.238	1	7876900
YHFEQSSTTTQPAR	14	Unmodified	_YHFEQSSTTTQPAR_			0	0	0	P0ABJ9	P0ABJ9	P0ABJ9	cydA	Cytochrome bd-I ubiquinol oxidase subunit 1	MULTI-MSMS	CCE20220412_Halil_Aydin_hLACTB_hfx1	827.39	2	826.887	1651.76	0.6187	0.00051159	1.5734	0.0013011	2.1921	0.0018126	826.888	15.246	0.51268	15.246	15.028	15.541	0					45	19	4	0	0	0	0.0027877	1	8052	110.66	103.09	1	3626800
YTPNVADATEAQIQQATK	18	Unmodified	_YTPNVADATEAQIQQATK_			0	0	0	P0ABJ9	P0ABJ9	P0ABJ9	cydA	Cytochrome bd-I ubiquinol oxidase subunit 1	MULTI-MSMS	CCE20220412_Halil_Aydin_hLACTB_hfx1	975.487	2	974.984	1947.95	0.070168	6.8412e-05	2.7987	0.0027287	2.8689	0.0027971	975.488	36.493	0.23147	36.493	36.375	36.607	0					37	8	6	0	0	0	6.6849e-06	2	19883	119.01	95.164	1	11352000
YTPNVADATEAQIQQATK	18	Unmodified	_YTPNVADATEAQIQQATK_			0	0	0	P0ABJ9	P0ABJ9	P0ABJ9	cydA	Cytochrome bd-I ubiquinol oxidase subunit 1	MULTI-MSMS	CCE20220412_Halil_Aydin_hLACTB_hfx2	975.488	2	974.984	1947.95	0.28887	0.00028165	2.5492	0.0024854	2.8381	0.0027671	974.987	36.454	0.23811	36.454	36.323	36.561	0					33	8	5	0	0	0	0.000966	1	19704	77.078	53.473	1	5100800
DVLLFVDNIYR	11	Unmodified	_DVLLFVDNIYR_			0	0	0	P0ABB4	P0ABB4	P0ABB4	atpD	ATP synthase subunit beta	MULTI-MSMS	CCE20220412_Halil_Aydin_hLACTB_hfx1	683.873	2	683.872	1365.73	1.1201	0.00076597	-0.018874	-1.2907e-05	1.1012	0.00075306	683.872	51.818	0.21571	51.818	51.746	51.962	0					25	7	5	0	0	0	0.012141	1	27660	89.247	85.676	1	2223900
DVLLFVDNIYR	11	Unmodified	_DVLLFVDNIYR_			0	0	0	P0ABB4	P0ABB4	P0ABB4	atpD	ATP synthase subunit beta	MULTI-MSMS	CCE20220412_Halil_Aydin_hLACTB_hfx2	683.873	2	683.872	1365.73	0.72549	0.00049615	0.55433	0.00037909	1.2798	0.00087524	683.873	51.82	0.18927	51.82	51.753	51.943	0					24	6	5	0	0	0	0.027981	1	27440	78.934	75.363	1	2427700
QIASLGIYPAVDPLDSTSR	19	Unmodified	_QIASLGIYPAVDPLDSTSR_			0	0	0	P0ABB4	P0ABB4	P0ABB4	atpD	ATP synthase subunit beta	MULTI-MSMS	CCE20220412_Halil_Aydin_hLACTB_hfx1	1002.53	2	1002.03	2002.04	0.26023	0.00026076	-0.013644	-1.3672e-05	0.24659	0.00024709	1002.03	50.82	0.18335	50.82	50.718	50.902	0					20	7	4	0	0	0	5.9012e-10	1	27115	141.32	136.16	1	14711000
QLDPLVVGQEHYDTAR	16	Unmodified	_QLDPLVVGQEHYDTAR_			0	0	0	P0ABB4	P0ABB4	P0ABB4	atpD	ATP synthase subunit beta	MULTI-MSMS	CCE20220412_Halil_Aydin_hLACTB_hfx1	614.646	3	614.311	1839.91	0.86454	0.00053109	-0.22009	-0.00013521	0.64444	0.00039589	614.311	33.172	0.21234	33.172	33.087	33.299	0					28	10	3	0	0	0	1.8539e-05	1	18206	105.39	101.29	1	22800000
QLDPLVVGQEHYDTAR	16	Unmodified	_QLDPLVVGQEHYDTAR_			0	0	0	P0ABB4	P0ABB4	P0ABB4	atpD	ATP synthase subunit beta	MULTI-MSMS	CCE20220412_Halil_Aydin_hLACTB_hfx2	614.646	3	614.311	1839.91	0.79283	0.00048704	-0.1405	-8.6313e-05	0.65232	0.00040073	614.311	33.174	0.20652	33.174	33.057	33.264	0					27	10	4	0	0	0	7.3064e-05	1	18037	89.866	85.764	1	17710000
VGLFGGAGVGK	11	Unmodified	_VGLFGGAGVGK_			0	0	0	P0ABB4	P0ABB4	P0ABB4	atpD	ATP synthase subunit beta	MULTI-MSMS	CCE20220412_Halil_Aydin_hLACTB_hfx1	481.277	2	481.277	960.539	-0.1734	-8.3455e-05	0.28157	0.00013551	0.10816	5.2057e-05	481.277	31.34	0.25307	31.34	31.207	31.46	0					20	11	2	0	0	0	0.0065648	1	17158	105.57	91.41	1	6124200
VYDALEVQNGNER	13	Unmodified	_VYDALEVQNGNER_			0	0	0	P0ABB4	P0ABB4	P0ABB4	atpD	ATP synthase subunit beta	MULTI-MSMS	CCE20220412_Halil_Aydin_hLACTB_hfx1	753.864	2	753.863	1505.71	0.74163	0.00055909	0.43064	0.00032464	1.1723	0.00088373	753.863	25.93	0.44495	25.93	25.811	26.256	0					46	18	3	0	0	0	1.8547e-10	1	13965	180.19	175.58	1	11892000
VYDALEVQNGNER	13	Unmodified	_VYDALEVQNGNER_			0	0	0	P0ABB4	P0ABB4	P0ABB4	atpD	ATP synthase subunit beta	MULTI-MSMS	CCE20220412_Halil_Aydin_hLACTB_hfx2	753.862	2	753.863	1505.71	0.10755	8.1076e-05	0.7926	0.00059751	0.90015	0.00067859	753.863	25.968	0.45453	25.968	25.867	26.322	0					40	18	3	0	0	0	9.8e-07	1	13921	166.97	153.62	1	7445100
YTLAGTEVSALLGR	14	Unmodified	_YTLAGTEVSALLGR_			0	0	0	P0ABB4	P0ABB4	P0ABB4	atpD	ATP synthase subunit beta	MULTI-MSMS	CCE20220412_Halil_Aydin_hLACTB_hfx1	725.9	2	725.899	1449.78	0.34145	0.00024786	1.0022	0.00072746	1.3436	0.00097532	725.899	47.911	0.24861	47.911	47.788	48.037	0					29	9	4	0	0	0	4.4908e-07	1	25655	168.3	164.15	1	6463400
YTLAGTEVSALLGR	14	Unmodified	_YTLAGTEVSALLGR_			0	0	0	P0ABB4	P0ABB4	P0ABB4	atpD	ATP synthase subunit beta	MULTI-MSMS	CCE20220412_Halil_Aydin_hLACTB_hfx2	725.9	2	725.899	1449.78	0.7902	0.0005736	1.1899	0.00086374	1.9801	0.0014373	725.899	47.935	0.47589	47.935	47.781	48.257	0					39	18	4	0	0	0	3.1041e-07	1	25464	171.62	167.6	1	6443700
DRGEDALIIYDDLSK	15	Unmodified	_DRGEDALIIYDDLSK_			0	0	1	P0ABB0	P0ABB0	P0ABB0	atpA	ATP synthase subunit alpha	MULTI-MSMS	CCE20220412_Halil_Aydin_hLACTB_hfx1	862.434	2	861.931	1721.85	1.1002	0.00094826	0.74385	0.00064115	1.844	0.0015894	862.433	43.878	0.29477	43.878	43.73	44.025	0					31	10	4	0	0	0	2.9875e-05	1	23720	134.98	119.44	1	2169100
GPLDHDGFSAVEAIAPGVIER	21	Unmodified	_GPLDHDGFSAVEAIAPGVIER_			0	0	0	P0ABB0	P0ABB0	P0ABB0	atpA	ATP synthase subunit alpha	MULTI-MSMS	CCE20220412_Halil_Aydin_hLACTB_hfx1	717.701	3	717.367	2149.08	-0.023349	-1.675e-05	-3.9116	-0.002806	-3.9349	-0.0028228	717.699	49.165	1.4902	49.165	48.804	50.294	0					247	54	6	0	0	0	0.0004312	1	26721	67.995	18.435	1	302330000
QSVDQPVQTGYK	12	Unmodified	_QSVDQPVQTGYK_			0	0	0	P0ABB0	P0ABB0	P0ABB0	atpA	ATP synthase subunit alpha	MULTI-MSMS	CCE20220412_Halil_Aydin_hLACTB_hfx1	675.338	2	675.338	1348.66	0.22826	0.00015415	0.65952	0.0004454	0.88778	0.00059955	675.339	18.664	0.25598	18.664	18.54	18.796	0					26	10	3	0	0	0	3.4671e-06	2	9899	172.27	158.68	1	10151000
QSVDQPVQTGYK	12	Unmodified	_QSVDQPVQTGYK_			0	0	0	P0ABB0	P0ABB0	P0ABB0	atpA	ATP synthase subunit alpha	MULTI-MSMS	CCE20220412_Halil_Aydin_hLACTB_hfx2	675.34	2	675.338	1348.66	-0.21304	-0.00014388	1.0612	0.00071669	0.84819	0.00057281	675.339	18.912	0.32451	18.912	18.754	19.078	0					28	13	3	0	0	0	4.2894e-14	1	10086	205.53	187.67	1	4522000
TALAIDAIINQR	12	Unmodified	_TALAIDAIINQR_			0	0	0	P0ABB0	P0ABB0	P0ABB0	atpA	ATP synthase subunit alpha	MULTI-MSMS	CCE20220412_Halil_Aydin_hLACTB_hfx1	649.876	2	649.875	1297.74	0.84193	0.00054715	0.71251	0.00046304	1.5544	0.0010102	649.875	44.065	0.37719	44.065	43.917	44.294	0					31	13	4	0	0	0	0.0019295	1	23809	129.38	116.26	1	1461500
TALAIDAIINQR	12	Unmodified	_TALAIDAIINQR_			0	0	0	P0ABB0	P0ABB0	P0ABB0	atpA	ATP synthase subunit alpha	MULTI-MSMS	CCE20220412_Halil_Aydin_hLACTB_hfx2	649.876	2	649.875	1297.74	0.61779	0.00040149	0.91345	0.00059363	1.5312	0.00099512	649.875	44.064	0.37731	44.064	43.944	44.321	0					31	13	4	0	0	0	0.0030976	2	23593	122.26	106.38	1	1366300
TALAQYR	7	Unmodified	_TALAQYR_			0	0	0	P0ABB0	P0ABB0	P0ABB0	atpA	ATP synthase subunit alpha	MULTI-MSMS	CCE20220412_Halil_Aydin_hLACTB_hfx1	411.726	2	411.727	821.44	-0.68794	-0.00028324	-0.51341	-0.00021139	-1.2014	-0.00049463	411.727	12.095	0.28331	12.095	11.93	12.213	0					24	12	3	0	0	0	0.051526	2	6234	111.69	89.985	1	4407700
TALAQYR	7	Unmodified	_TALAQYR_			0	0	0	P0ABB0	P0ABB0	P0ABB0	atpA	ATP synthase subunit alpha	MULTI-MSMS	CCE20220412_Halil_Aydin_hLACTB_hfx2	411.727	2	411.727	821.44	-0.62326	-0.00025661	0.078311	3.2243e-05	-0.54495	-0.00022437	411.727	12.358	0.24529	12.358	12.226	12.471	0					23	10	3	0	0	0	0.048762	1	6347	114.02	80.507	1	6561000
VNAEYVEAFTK	11	Unmodified	_VNAEYVEAFTK_			0	0	0	P0ABB0	P0ABB0	P0ABB0	atpA	ATP synthase subunit alpha	MULTI-MSMS	CCE20220412_Halil_Aydin_hLACTB_hfx1	635.821	2	635.819	1269.62	1.5991	0.0010168	0.10579	6.7261e-05	1.7049	0.001084	635.819	34.022	0.34474	34.022	33.845	34.19	0					41	12	5	0	0	0	0.0023898	1	18640	132.78	126.57	1	3403400
VNAEYVEAFTK	11	Unmodified	_VNAEYVEAFTK_			0	0	0	P0ABB0	P0ABB0	P0ABB0	atpA	ATP synthase subunit alpha	MULTI-MSMS	CCE20220412_Halil_Aydin_hLACTB_hfx2	635.82	2	635.819	1269.62	1.754	0.0011153	-0.080136	-5.0952e-05	1.6739	0.0010643	635.819	34.01	0.35124	34.01	33.808	34.159	0					44	12	6	0	0	0	0.0061062	1	18471	113.93	109.39	1	2850000
VVNTLGAPIDGK	12	Unmodified	_VVNTLGAPIDGK_			0	0	0	P0ABB0	P0ABB0	P0ABB0	atpA	ATP synthase subunit alpha	MULTI-MSMS	CCE20220412_Halil_Aydin_hLACTB_hfx1	592.339	2	592.338	1182.66	0.69528	0.00041184	0.5437	0.00032206	1.239	0.0007339	592.338	27.482	0.2001	27.482	27.417	27.617	0					21	8	3	0	0	0	0.0038451	1	14908	117.7	108.48	1	4442900
VVNTLGAPIDGK	12	Unmodified	_VVNTLGAPIDGK_			0	0	0	P0ABB0	P0ABB0	P0ABB0	atpA	ATP synthase subunit alpha	MULTI-MSMS	CCE20220412_Halil_Aydin_hLACTB_hfx2	592.338	2	592.338	1182.66	0.79121	0.00046866	0.79337	0.00046994	1.5846	0.0009386	592.338	27.521	0.25208	27.521	27.424	27.676	0					21	10	3	0	0	0	0.0052471	1	14844	105.98	96.761	1	3243100
YAIALNLER	9	Unmodified	_YAIALNLER_			0	0	0	P0ABB0	P0ABB0	P0ABB0	atpA	ATP synthase subunit alpha	MULTI-MSMS	CCE20220412_Halil_Aydin_hLACTB_hfx1	531.801	2	531.801	1061.59	0.62282	0.00033121	0.08369	4.4506e-05	0.70651	0.00037572	531.801	37.09	0.26534	37.09	36.96	37.225	0					25	10	4	0	0	0	0.014675	1	20235	103.56	87.409	1	4739500
YAIALNLER	9	Unmodified	_YAIALNLER_			0	0	0	P0ABB0	P0ABB0	P0ABB0	atpA	ATP synthase subunit alpha	MULTI-MSMS	CCE20220412_Halil_Aydin_hLACTB_hfx2	531.801	2	531.801	1061.59	0.31069	0.00016523	0.24996	0.00013293	0.56066	0.00029816	531.801	37.054	0.2183	37.054	36.964	37.183	0					21	8	3	0	0	0	0.012864	1	20042	107.9	97.185	1	2983100
AEAQVIIEQANK	12	Unmodified	_AEAQVIIEQANK_			0	0	0	P0ABA0	P0ABA0	P0ABA0	atpF	ATP synthase subunit b	MULTI-MSMS	CCE20220412_Halil_Aydin_hLACTB_hfx1	657.358	2	657.357	1312.7	0.40806	0.00026824	0.48939	0.0003217	0.89745	0.00058994	657.357	25.745	0.51237	25.745	25.6	26.113	0					29	21	3	0	0	0	0.00086384	1	13841	162.36	157.75	1	7097600
AEAQVIIEQANK	12	Unmodified	_AEAQVIIEQANK_			0	0	0	P0ABA0	P0ABA0	P0ABA0	atpF	ATP synthase subunit b	MULTI-MSMS	CCE20220412_Halil_Aydin_hLACTB_hfx2	657.358	2	657.357	1312.7	-0.1045	-6.8691e-05	0.52515	0.00034521	0.42065	0.00027652	657.357	25.772	0.37219	25.772	25.629	26.002	0					28	15	4	0	0	0	0.0030755	1	13811	145.99	140.51	1	5403700
EIADGLASAER	11	Unmodified	_EIADGLASAER_			0	0	0	P0ABA0	P0ABA0	P0ABA0	atpF	ATP synthase subunit b	MULTI-MSMS	CCE20220412_Halil_Aydin_hLACTB_hfx1	566.287	2	566.286	1130.56	0.24043	0.00013615	2.413	0.0013664	2.6534	0.0015026	566.287	24.903	0.38155	24.903	24.65	25.032	0					40	15	3	0	0	0	0.0063401	1	13323	109.66	81.49	1	5135100
EIADGLASAER	11	Unmodified	_EIADGLASAER_			0	0	0	P0ABA0	P0ABA0	P0ABA0	atpF	ATP synthase subunit b	MULTI-MSMS	CCE20220412_Halil_Aydin_hLACTB_hfx2	566.286	2	566.286	1130.56	0.71539	0.00040512	1.2986	0.00073541	2.014	0.0011405	566.286	24.973	0.42097	24.973	24.681	25.102	0					37	16	3	0	0	0	0.029935	1	13337	77.662	49.488	1	5258500
LESQISTLYGGR	12	Unmodified	_LESQISTLYGGR_			0	0	0	P0AAI3	P0AAI3	P0AAI3	ftsH	ATP-dependent zinc metalloprotease FtsH	MSMS	CCE20220412_Halil_Aydin_hLACTB_hfx2	662.35	2	662.349	1322.68	NaN	NaN	NaN	NaN	NaN	NaN	NaN	31.866	1	31.866	31.366	32.366	0								0	0	0	0.0045363	1	17314	104.22	59.085	1
DVFMGVDELQVGMR	14	2 Oxidation (M)	_DVFM(Oxidation (M))GVDELQVGM(Oxidation (M))R_	DVFM(1)GVDELQVGM(1)R	DVFM(120)GVDELQVGM(120)R	0	2	0	P0A9K9	P0A9K9	P0A9K9	slyD	FKBP-type peptidyl-prolyl cis-trans isomerase SlyD	MULTI-MSMS	CCE20220412_Halil_Aydin_hLACTB_hfx1	814.878	2	814.376	1626.74	1.2594	0.0010256	-0.67403	-0.00054892	0.58534	0.00047669	814.376	43.557	0.60034	43.557	43.398	43.998	0					70	22	6	0	0	0	0.00012543	1	23537	118.28	110.63	1	15388000
FDVAVGANDAYGQYDENLVQR	21	Unmodified	_FDVAVGANDAYGQYDENLVQR_			0	0	0	P0A9K9	P0A9K9	P0A9K9	slyD	FKBP-type peptidyl-prolyl cis-trans isomerase SlyD	MULTI-MSMS	CCE20220412_Halil_Aydin_hLACTB_hfx1	1173.05	2	1172.55	2343.08	1.9661	0.0023054	1.3397	0.0015709	3.3059	0.0038763	1173.05	43.904	0.48378	43.904	43.757	44.241	0					60	17	6	0	0	0	0.00027827	2	23704	75.462	67.738	1	8088500
FNVEVVAIR	9	Unmodified	_FNVEVVAIR_			0	0	0	P0A9K9	P0A9K9	P0A9K9	slyD	FKBP-type peptidyl-prolyl cis-trans isomerase SlyD	MULTI-MSMS	CCE20220412_Halil_Aydin_hLACTB_hfx1	523.804	2	523.803	1045.59	2.6371	0.0013813	-1.2824	-0.00067173	1.3547	0.0007096	523.803	39.353	0.73712	39.353	39.185	39.922	0					77	27	5	0	0	0	3.9043e-07	2	21398	186.09	120.29	1	23134000
FNVEVVAIR	9	Unmodified	_FNVEVVAIR_			0	0	0	P0A9K9	P0A9K9	P0A9K9	slyD	FKBP-type peptidyl-prolyl cis-trans isomerase SlyD	MULTI-MSMS	CCE20220412_Halil_Aydin_hLACTB_hfx2	523.804	2	523.803	1045.59	1.342	0.00070292	0.015627	8.1854e-06	1.3576	0.0007111	523.803	39.304	0.6084	39.304	39.158	39.766	0					71	22	5	0	0	0	0.0003344	2	21205	157.33	94.669	1	25480000
LTGMAFR	7	Oxidation (M)	_LTGM(Oxidation (M))AFR_	LTGM(1)AFR	LTGM(90)AFR	0	1	0	P0A9B2	P0A9B2	P0A9B2	gapA	Glyceraldehyde-3-phosphate dehydrogenase A	MULTI-MSMS	CCE20220412_Halil_Aydin_hLACTB_hfx1	406.211	2	406.21	810.406	-0.87424	-0.00035513	1.5823	0.00064274	0.70803	0.00028761	406.211	13.017	0.59238	13.017	12.798	13.39	0					74	24	4	0	0	0	0.014042	3	6906	89.703	80.931	1	22903000
LTGMAFR	7	Oxidation (M)	_LTGM(Oxidation (M))AFR_	LTGM(1)AFR	LTGM(110)AFR	0	1	0	P0A9B2	P0A9B2	P0A9B2	gapA	Glyceraldehyde-3-phosphate dehydrogenase A	MULTI-MSMS	CCE20220412_Halil_Aydin_hLACTB_hfx2	406.21	2	406.21	810.406	-0.80587	-0.00032735	0.79247	0.00032191	-0.013406	-5.4456e-06	406.21	13.254	0.39698	13.254	13.095	13.492	0					44	17	4	0	0	0	0.0094937	1	6909	105.22	99.307	1	32262000
LTGMAFR	7	Oxidation (M)	_LTGM(Oxidation (M))AFR_	LTGM(1)AFR	LTGM(99)AFR	0	1	0	P0A9B2	P0A9B2	P0A9B2	gapA	Glyceraldehyde-3-phosphate dehydrogenase A	MULTI-MSMS	CCE20220412_Halil_Aydin_hLACTB_hfx2	406.211	2	406.21	810.406	-0.80658	-0.00032764	1.9823	0.00080522	1.1757	0.00047758	406.211	13.452	0.50752	13.452	13.332	13.839	0					54	20	5	0	0	0	0.010601	3	7026	99.384	88.088	1	19863000
VLPELNGK	8	Unmodified	_VLPELNGK_			0	0	0	P0A9B2	P0A9B2	P0A9B2	gapA	Glyceraldehyde-3-phosphate dehydrogenase A	MULTI-MSMS	CCE20220412_Halil_Aydin_hLACTB_hfx1	435.258	2	435.258	868.502	-0.16866	-7.3411e-05	-0.73381	-0.0003194	-0.90248	-0.00039281	435.258	22.483	0.41415	22.483	22.321	22.735	0					38	16	3	0	0	0	0.023163	2	11947	114.02	111.04	1	41611000
VLPELNGK	8	Unmodified	_VLPELNGK_			0	0	0	P0A9B2	P0A9B2	P0A9B2	gapA	Glyceraldehyde-3-phosphate dehydrogenase A	MULTI-MSMS	CCE20220412_Halil_Aydin_hLACTB_hfx2	435.258	2	435.258	868.502	-0.18362	-7.9923e-05	-0.30634	-0.00013334	-0.48997	-0.00021326	435.258	22.532	0.49498	22.532	22.279	22.774	0					52	19	5	0	0	0	0.025292	2	11977	111.28	107.82	1	29598000
VIEFSDDSIEAR	12	Unmodified	_VIEFSDDSIEAR_			0	0	0	P0A9A9	P0A9A9	P0A9A9	fur	Ferric uptake regulation protein	MULTI-MSMS	CCE20220412_Halil_Aydin_hLACTB_hfx1	690.836	2	690.836	1379.66	1.7791	0.0012291	-0.13186	-9.1096e-05	1.6472	0.001138	690.835	35.005	0.4767	35.005	34.842	35.319	0					41	17	3	0	0	0	0.012967	1	19212	86.624	76.671	1	1867400
VIEFSDDSIEAR	12	Unmodified	_VIEFSDDSIEAR_			0	0	0	P0A9A9	P0A9A9	P0A9A9	fur	Ferric uptake regulation protein	MULTI-MSMS	CCE20220412_Halil_Aydin_hLACTB_hfx2	690.836	2	690.836	1379.66	1.7595	0.0012155	-0.16271	-0.0001124	1.5967	0.0011031	690.835	34.992	0.48377	34.992	34.817	35.3	0					41	17	3	0	0	0	0.0090847	1	19032	90.15	85.455	1	1422900
VLNQFDDAGIVTR	13	Unmodified	_VLNQFDDAGIVTR_			0	0	0	P0A9A9	P0A9A9	P0A9A9	fur	Ferric uptake regulation protein	MULTI-MSMS	CCE20220412_Halil_Aydin_hLACTB_hfx1	724.381	2	724.381	1446.75	0.15654	0.0001134	-0.23921	-0.00017328	-0.082664	-5.988e-05	724.38	36.243	0.22319	36.243	36.126	36.349	0					19	8	3	0	0	0	0.0010658	1	19784	129.89	122.52	1	3607300
VLNQFDDAGIVTR	13	Unmodified	_VLNQFDDAGIVTR_			0	0	0	P0A9A9	P0A9A9	P0A9A9	fur	Ferric uptake regulation protein	MULTI-MSMS	CCE20220412_Halil_Aydin_hLACTB_hfx2	724.381	2	724.381	1446.75	0.56712	0.00041081	-0.086124	-6.2386e-05	0.481	0.00034842	724.381	36.213	0.18281	36.213	36.114	36.297	0					21	6	4	0	0	0	0.0054039	1	19617	91.937	85.496	1	2007700
ALFATGNFEDVR	12	Unmodified	_ALFATGNFEDVR_			0	0	0	P0A940	P0A940	P0A940	bamA	Outer membrane protein assembly factor BamA	MULTI-MSMS	CCE20220412_Halil_Aydin_hLACTB_hfx2	670.336	2	670.336	1338.66	0.98018	0.00065705	0.99224	0.00066514	1.9724	0.0013222	670.336	39.782	0.23755	39.782	39.662	39.9	0					24	8	4	0	0	0	0.014957	1	21424	84.817	79.615	1	2830800
AVVTPLPR	8	Unmodified	_AVVTPLPR_			0	0	0	P0A940	P0A940	P0A940	bamA	Outer membrane protein assembly factor BamA	MULTI-MSMS	CCE20220412_Halil_Aydin_hLACTB_hfx2	426.769	2	426.769	851.523	1.1763	0.00050201	0.36833	0.00015719	1.5446	0.0006592	426.769	23.766	0.21071	23.766	23.648	23.858	0					16	7	3	0	0	0	0.050566	1	12634	89.673	82.444	1	1066400
DGDTLLVQVK	10	Unmodified	_DGDTLLVQVK_			0	0	0	P0A940	P0A940	P0A940	bamA	Outer membrane protein assembly factor BamA	MULTI-MSMS	CCE20220412_Halil_Aydin_hLACTB_hfx1	544.304	2	544.303	1086.59	1.7295	0.00094135	-0.2537	-0.00013809	1.4758	0.00080326	544.303	34.798	0.29174	34.798	34.657	34.948	0					27	10	4	0	0	0	0.050632	1	19056	73.248	60.892	1	963610
FNIDSTQVSLTPDK	14	Unmodified	_FNIDSTQVSLTPDK_			0	0	0	P0A940	P0A940	P0A940	bamA	Outer membrane protein assembly factor BamA	MULTI-MSMS	CCE20220412_Halil_Aydin_hLACTB_hfx2	783.399	2	782.896	1563.78	1.5251	0.001194	0.48929	0.00038306	2.0144	0.001577	783.398	39.092	0.34153	39.092	38.949	39.291	0					28	12	4	0	0	0	0.0056953	1	21097	86.313	84.372	1	2000000
VVYRPDINQGNYLTANDVSK	20	Unmodified	_VVYRPDINQGNYLTANDVSK_			0	0	1	P0A937	P0A937	P0A937	bamE	Outer membrane protein assembly factor BamE	MULTI-MSMS	CCE20220412_Halil_Aydin_hLACTB_hfx1	756.39	3	756.054	2265.14	1.409	0.0010653	1.2487	0.00094407	2.6577	0.0020094	756.389	33.779	0.29445	33.779	33.686	33.98	0					28	10	5	0	0	0	1.0979e-09	1	18532	118.46	107.95	1	1727400
VVYRPDINQGNYLTANDVSK	20	Unmodified	_VVYRPDINQGNYLTANDVSK_			0	0	1	P0A937	P0A937	P0A937	bamE	Outer membrane protein assembly factor BamE	MULTI-MSMS	CCE20220412_Halil_Aydin_hLACTB_hfx2	756.39	3	756.054	2265.14	1.6062	0.0012144	1.0383	0.00078498	2.6445	0.0019994	756.389	33.758	0.29639	33.758	33.594	33.89	0					30	10	5	0	0	0	8.7236e-10	1	18365	122.22	110.92	1	1154500
MGGFNLK	7	Oxidation (M)	_M(Oxidation (M))GGFNLK_	M(1)GGFNLK	M(71)GGFNLK	0	1	0	P0A917	P0A917	P0A917	ompX	Outer membrane protein X	MULTI-MSMS	CCE20220412_Halil_Aydin_hLACTB_hfx1	391.697	2	391.697	781.379	0.32604	0.00012771	-1.3012	-0.00050968	-0.97518	-0.00038197	391.696	16.937	0.45308	16.937	16.54	16.993	0					29	18	2	0	0	0	0.028404	1	8862	71.359	62.676	1	3337000
MGGFNLK	7	Oxidation (M)	_M(Oxidation (M))GGFNLK_	M(1)GGFNLK	M(83)GGFNLK	0	1	0	P0A917	P0A917	P0A917	ompX	Outer membrane protein X	MULTI-MSMS	CCE20220412_Halil_Aydin_hLACTB_hfx2	391.696	2	391.697	781.379	-0.069808	-2.7343e-05	-0.26229	-0.00010274	-0.33209	-0.00013008	391.697	17.03	0.38614	17.03	16.787	17.173	0					42	17	3	0	0	0	0.019338	2	8974	82.939	73.699	1	6468300
FQTTEYPTYK	10	Unmodified	_FQTTEYPTYK_			0	0	0	P0A917	P0A917	P0A917	ompX	Outer membrane protein X	MULTI-SECPEP	CCE20220412_Halil_Aydin_hLACTB_hfx1	638.629	2	639.306	1276.6	0.45107	0.00028837	0.25543	0.0001633	0.7065	0.00045167	639.306	25.339	0.191	25.339	25.243	25.434	0					27	8	4	0	0	0	0.019571	1	13587	98.033	87.801	1	17669000
FQTTEYPTYK	10	Unmodified	_FQTTEYPTYK_			0	0	0	P0A917	P0A917	P0A917	ompX	Outer membrane protein X	MULTI-MSMS	CCE20220412_Halil_Aydin_hLACTB_hfx2	639.808	2	639.306	1276.6	0.16828	0.00010758	0.42243	0.00027006	0.59071	0.00037765	639.306	25.373	0.21632	25.373	25.277	25.493	0					25	9	4	0	0	0	9.6273e-05	1	13569	159.37	129.9	1	11970000
SVDVGTWIAGVGYR	14	Unmodified	_SVDVGTWIAGVGYR_			0	0	0	P0A917	P0A917	P0A917	ompX	Outer membrane protein X	MULTI-MSMS	CCE20220412_Halil_Aydin_hLACTB_hfx1	740.383	2	740.383	1478.75	0.5594	0.00041417	0.080599	5.9674e-05	0.64	0.00047384	740.383	47.502	0.37885	47.502	47.313	47.691	0					32	13	4	0	0	0	0.0012662	1	25436	118.4	111.74	1	2387200
SVDVGTWIAGVGYR	14	Unmodified	_SVDVGTWIAGVGYR_			0	0	0	P0A917	P0A917	P0A917	ompX	Outer membrane protein X	MULTI-MSMS	CCE20220412_Halil_Aydin_hLACTB_hfx2	740.384	2	740.383	1478.75	0.84402	0.0006249	0.12381	9.1669e-05	0.96784	0.00071657	740.383	47.481	0.32758	47.481	47.331	47.658	0					33	11	4	0	0	0	0.0015691	1	25231	113.47	107.5	1	2085600
YRYEEDNSPLGVIGSFTYTEK	21	Unmodified	_YRYEEDNSPLGVIGSFTYTEK_			0	0	1	P0A917	P0A917	P0A917	ompX	Outer membrane protein X	MULTI-MSMS	CCE20220412_Halil_Aydin_hLACTB_hfx1	823.727	3	823.392	2467.15	0.19888	0.00016376	-0.019837	-1.6333e-05	0.17905	0.00014743	823.726	48.296	0.38157	48.296	48.088	48.469	0					65	14	6	0	0	0	1.3361e-05	2	25890	85.518	84.279	1	11324000
YRYEEDNSPLGVIGSFTYTEK	21	Unmodified	_YRYEEDNSPLGVIGSFTYTEK_			0	0	1	P0A917	P0A917	P0A917	ompX	Outer membrane protein X	MULTI-MSMS	CCE20220412_Halil_Aydin_hLACTB_hfx2	823.727	3	823.392	2467.15	0.29133	0.00023987	-0.14526	-0.0001196	0.14607	0.00012027	823.726	48.315	0.35927	48.315	48.13	48.489	0					54	13	5	0	0	0	3.6747e-05	2	25696	73.405	72.107	1	10008000
LQMQQLQQNNIVYFDLDKYDIR	22	Oxidation (M)	_LQM(Oxidation (M))QQLQQNNIVYFDLDKYDIR_	LQM(1)QQLQQNNIVYFDLDKYDIR	LQM(55)QQLQQNNIVYFDLDKYDIR	0	1	1	P0A912	P0A912	P0A912	pal	Peptidoglycan-associated lipoprotein	MULTI-MSMS	CCE20220412_Halil_Aydin_hLACTB_hfx1	935.137	3	934.469	2800.39	0.14548	0.00013595	-0.5863	-0.00054788	-0.44082	-0.00041193	934.803	48.185	0.27866	48.185	48.088	48.366	0					38	10	5	0	0	0	0.001385	1	25799	55.127	51.4	1	8493600
LQMQQLQQNNIVYFDLDKYDIR	22	Oxidation (M)	_LQM(Oxidation (M))QQLQQNNIVYFDLDKYDIR_	LQM(1)QQLQQNNIVYFDLDKYDIR	LQM(54)QQLQQNNIVYFDLDKYDIR	0	1	1	P0A912	P0A912	P0A912	pal	Peptidoglycan-associated lipoprotein	MULTI-MSMS	CCE20220412_Halil_Aydin_hLACTB_hfx2	934.804	3	934.469	2800.39	0.54063	0.0005052	-0.69733	-0.00065163	-0.1567	-0.00014643	934.803	48.198	0.22836	48.198	48.08	48.308	0					35	8	6	0	0	0	0.0014736	1	25615	54.117	48.214	1	8577000
SDFAQMLDAHANFLR	15	Oxidation (M)	_SDFAQM(Oxidation (M))LDAHANFLR_	SDFAQM(1)LDAHANFLR	SDFAQM(97)LDAHANFLR	0	1	0	P0A912	P0A912	P0A912	pal	Peptidoglycan-associated lipoprotein	MULTI-MSMS	CCE20220412_Halil_Aydin_hLACTB_hfx1	584.61	3	584.611	1750.81	0.5594	0.00032703	-1.5184	-0.00088765	-0.95896	-0.00056062	584.61	40.466	0.20668	40.466	40.375	40.581	0					23	7	4	0	0	0	6.0726e-05	1	21967	96.734	95.033	1	3986600
SDFAQMLDAHANFLR	15	Oxidation (M)	_SDFAQM(Oxidation (M))LDAHANFLR_	SDFAQM(1)LDAHANFLR	SDFAQM(88)LDAHANFLR	0	1	0	P0A912	P0A912	P0A912	pal	Peptidoglycan-associated lipoprotein	MULTI-MSMS	CCE20220412_Halil_Aydin_hLACTB_hfx1	584.944	3	584.611	1750.81	0.53806	0.00031455	-1.6755	-0.00097952	-1.1375	-0.00066497	584.944	40.711	0.19878	40.711	40.629	40.828	0					23	8	4	0	0	0	0.00015298	1	22082	88.282	83.203	1	8603700
EKPAVLGHDEAAYSK	15	Unmodified	_EKPAVLGHDEAAYSK_			0	0	1	P0A912	P0A912	P0A912	pal	Peptidoglycan-associated lipoprotein	MULTI-MSMS	CCE20220412_Halil_Aydin_hLACTB_hfx1	538.943	3	538.942	1613.8	0.64631	0.00034832	2.011	0.0010838	2.6573	0.0014321	538.944	15.32	0.71459	15.32	14.953	15.668	0					69	27	6	0	0	0	0.0018085	2	8077	68.944	66.705	1	33131000
EKPAVLGHDEAAYSK	15	Unmodified	_EKPAVLGHDEAAYSK_			0	0	1	P0A912	P0A912	P0A912	pal	Peptidoglycan-associated lipoprotein	MULTI-MSMS	CCE20220412_Halil_Aydin_hLACTB_hfx2	539.278	3	538.942	1613.8	0.64974	0.00035017	2.5889	0.0013952	3.2386	0.0017454	538.944	15.611	0.47555	15.611	15.427	15.902	0					64	19	4	0	0	0	7.4769e-05	2	8195	96.993	79.192	1	18842000
GTPEYNISLGER	12	Unmodified	_GTPEYNISLGER_			0	0	0	P0A912	P0A912	P0A912	pal	Peptidoglycan-associated lipoprotein	MULTI-MSMS	CCE20220412_Halil_Aydin_hLACTB_hfx1	668.331	2	668.331	1334.65	0.0071236	4.7609e-06	0.57903	0.00038698	0.58615	0.00039174	668.331	31.175	0.33971	31.175	30.996	31.336	0					36	15	3	0	0	0	9.4848e-06	2	17023	160.53	134.49	1	27782000
GTPEYNISLGER	12	Unmodified	_GTPEYNISLGER_			0	0	0	P0A912	P0A912	P0A912	pal	Peptidoglycan-associated lipoprotein	MULTI-MSMS	CCE20220412_Halil_Aydin_hLACTB_hfx2	668.331	2	668.331	1334.65	-0.028062	-1.8755e-05	0.76947	0.00051426	0.74141	0.00049551	668.331	31.149	0.29871	31.149	31.011	31.31	0					35	13	3	0	0	0	0.0003547	2	16874	148.91	122.87	1	25450000
GVSADQISIVSYGK	14	Unmodified	_GVSADQISIVSYGK_			0	0	0	P0A912	P0A912	P0A912	pal	Peptidoglycan-associated lipoprotein	MULTI-MSMS	CCE20220412_Halil_Aydin_hLACTB_hfx1	712.377	2	712.375	1422.74	1.1007	0.00078413	0.59858	0.00042641	1.6993	0.0012105	712.376	35.698	0.31723	35.698	35.534	35.851	0					45	11	5	0	0	0	5.3501e-11	2	19452	189.13	185.28	1	19904000
GVSADQISIVSYGK	14	Unmodified	_GVSADQISIVSYGK_			0	0	0	P0A912	P0A912	P0A912	pal	Peptidoglycan-associated lipoprotein	MULTI-MSMS	CCE20220412_Halil_Aydin_hLACTB_hfx2	712.377	2	712.375	1422.74	0.71649	0.00051041	0.64434	0.00045901	1.3608	0.00096942	712.376	35.668	0.34291	35.668	35.491	35.834	0					38	12	4	0	0	0	2.1178e-11	2	19279	196.11	192.26	1	14201000
SDFAQMLDAHANFLR	15	Unmodified	_SDFAQMLDAHANFLR_			0	0	0	P0A912	P0A912	P0A912	pal	Peptidoglycan-associated lipoprotein	MULTI-MSMS	CCE20220412_Halil_Aydin_hLACTB_hfx2	579.614	3	579.279	1734.81	0.71872	0.00041634	0.80451	0.00046604	1.5232	0.00088238	579.614	47.335	0.22045	47.335	47.22	47.44	0					21	7	4	0	0	0	0.037801	1	25193	37.55	37.55	1	804910
AQGVQLTAK	9	Unmodified	_AQGVQLTAK_			0	0	0	P0A910	P0A910	P0A910	ompA	Outer membrane protein A	MULTI-MSMS	CCE20220412_Halil_Aydin_hLACTB_hfx1	458.267	2	458.267	914.519	-0.073516	-3.369e-05	1.3765	0.00063082	1.303	0.00059713	458.267	10.753	1.1359	10.753	10.238	11.374	0					134	42	5	0	0	0	0.0087559	4	5500	121.05	92.626	1	32252000
AQGVQLTAK	9	Unmodified	_AQGVQLTAK_			0	0	0	P0A910	P0A910	P0A910	ompA	Outer membrane protein A	MULTI-MSMS	CCE20220412_Halil_Aydin_hLACTB_hfx2	458.266	2	458.267	914.519	-0.89748	-0.00041128	0.86671	0.00039718	-0.030773	-1.4102e-05	458.267	11.22	1.1317	11.22	10.915	12.047	0					127	43	5	0	0	0	0.013737	5	5754	105.81	73.681	1	42204000
AQSVVDYLISK	11	Unmodified	_AQSVVDYLISK_			0	0	0	P0A910	P0A910	P0A910	ompA	Outer membrane protein A	MULTI-MSMS	CCE20220412_Halil_Aydin_hLACTB_hfx1	611.837	2	611.838	1221.66	0.12389	7.5801e-05	1.0579	0.00064726	1.1818	0.00072306	611.838	41.695	0.48714	41.695	41.565	42.052	0					58	18	5	0	0	0	0.0068441	2	22614	100.48	94.172	1	32419000
AQSVVDYLISK	11	Unmodified	_AQSVVDYLISK_			0	0	0	P0A910	P0A910	P0A910	ompA	Outer membrane protein A	MULTI-MSMS	CCE20220412_Halil_Aydin_hLACTB_hfx2	611.837	2	611.838	1221.66	-0.42612	-0.00026072	0.9752	0.00059667	0.54908	0.00033595	611.838	41.66	0.49109	41.66	41.555	42.046	0					58	18	5	0	0	0	0.0068441	2	22412	100.48	96.869	1	25889000
ATLKPEGQAALDQLYSQLSNLDPK	24	Unmodified	_ATLKPEGQAALDQLYSQLSNLDPK_			0	0	1	P0A910	P0A910	P0A910	ompA	Outer membrane protein A	MULTI-MSMS	CCE20220412_Halil_Aydin_hLACTB_hfx1	867.79	3	867.457	2599.35	0.21231	0.00018417	-0.7773	-0.00067427	-0.56499	-0.0004901	867.791	51.134	0.26103	51.134	51.048	51.309	0					45	10	6	0	0	0	1.6795e-16	1	27278	141.36	134.08	1	90168000
ATLKPEGQAALDQLYSQLSNLDPK	24	Unmodified	_ATLKPEGQAALDQLYSQLSNLDPK_			0	0	1	P0A910	P0A910	P0A910	ompA	Outer membrane protein A	MULTI-MSMS	CCE20220412_Halil_Aydin_hLACTB_hfx2	867.791	3	867.457	2599.35	0.42972	0.00037276	-0.74355	-0.000645	-0.31383	-0.00027224	867.791	51.145	0.2202	51.145	51.06	51.28	0					37	8	6	0	0	0	3.96e-10	1	27085	110.31	103.11	1	98476000
DGSVVVLGYTDR	12	Unmodified	_DGSVVVLGYTDR_			0	0	0	P0A910	P0A910	P0A910	ompA	Outer membrane protein A	MULTI-MSMS	CCE20220412_Halil_Aydin_hLACTB_hfx1	640.828	2	640.828	1279.64	0.54053	0.00034638	-0.39008	-0.00024997	0.15045	9.6413e-05	640.827	36.235	0.45766	36.235	36.101	36.559	0					67	17	5	0	0	0	2.7364e-09	3	19739	187.97	154.71	1	44253000
DGSVVVLGYTDR	12	Unmodified	_DGSVVVLGYTDR_			0	0	0	P0A910	P0A910	P0A910	ompA	Outer membrane protein A	MULTI-MSMS	CCE20220412_Halil_Aydin_hLACTB_hfx1	640.828	2	640.828	1279.64	3.0158	0.0019326	-1.7051	-0.0010927	1.3107	0.00083992	640.827	39.379	0.44722	39.379	39.133	39.58	0					39	16	4	0	0	0	0.0049039	1	21420	109.42	87.955	1	1709700
DGSVVVLGYTDR	12	Unmodified	_DGSVVVLGYTDR_			0	0	0	P0A910	P0A910	P0A910	ompA	Outer membrane protein A	MULTI-MSMS	CCE20220412_Halil_Aydin_hLACTB_hfx2	640.828	2	640.828	1279.64	0.65995	0.00042292	-0.2443	-0.00015655	0.41566	0.00026636	640.828	36.207	0.50031	36.207	36.061	36.561	0					59	18	5	0	0	0	4.1973e-06	2	19570	170.85	132.56	1	27758000
DNTWYTGAK	9	Unmodified	_DNTWYTGAK_			0	0	0	P0A910	P0A910	P0A910	ompA	Outer membrane protein A	MULTI-MSMS	CCE20220412_Halil_Aydin_hLACTB_hfx1	528.244	2	528.243	1054.47	-0.060638	-3.2031e-05	0.1793	9.4714e-05	0.11866	6.2682e-05	528.243	22.918	0.26957	22.918	22.8	23.07	0					34	11	4	0	0	0	0.01431	2	12209	104.44	95.223	1	18206000
DNTWYTGAK	9	Unmodified	_DNTWYTGAK_			0	0	0	P0A910	P0A910	P0A910	ompA	Outer membrane protein A	MULTI-MSMS	CCE20220412_Halil_Aydin_hLACTB_hfx2	528.244	2	528.243	1054.47	0.88687	0.00046849	-0.15868	-8.3819e-05	0.7282	0.00038467	528.243	22.995	0.23703	22.995	22.866	23.103	0					29	9	4	0	0	0	0.010189	1	12240	114.5	103.43	1	11300000
FGQGEAAPVVAPAPAPAPEVQTK	23	Unmodified	_FGQGEAAPVVAPAPAPAPEVQTK_			0	0	0	P0A910	P0A910	P0A910	ompA	Outer membrane protein A	MULTI-MSMS	CCE20220412_Halil_Aydin_hLACTB_hfx1	1117.09	2	1116.59	2231.16	0.87446	0.00097641	2.6413	0.0029493	3.5158	0.0039257	1117.09	36.493	0.25723	36.493	36.349	36.607	0					54	9	8	0	0	0	3.4741e-17	2	19917	157.11	152.4	1	94075000
FGQGEAAPVVAPAPAPAPEVQTK	23	Unmodified	_FGQGEAAPVVAPAPAPAPEVQTK_			0	0	0	P0A910	P0A910	P0A910	ompA	Outer membrane protein A	MULTI-MSMS	CCE20220412_Halil_Aydin_hLACTB_hfx2	1117.09	2	1116.59	2231.16	1.119	0.0012495	2.4325	0.0027161	3.5515	0.0039656	1117.09	36.469	0.28325	36.469	36.323	36.607	0					53	10	7	0	0	0	5.6868e-13	2	19736	118.5	116.01	1	48285000
FGQGEAAPVVAPAPAPAPEVQTK	23	Unmodified	_FGQGEAAPVVAPAPAPAPEVQTK_			0	0	0	P0A910	P0A910	P0A910	ompA	Outer membrane protein A	MULTI-MSMS	CCE20220412_Halil_Aydin_hLACTB_hfx2	745.064	3	744.727	2231.16	0.4335	0.00032284	2.9821	0.0022208	3.4156	0.0025437	745.063	36.465	0.18678	36.465	36.35	36.537	0					24	6	5	0	0	0	0.053914	1	19733	17.165	14.022	1	1399800
IGSDAYNQGLSER	13	Unmodified	_IGSDAYNQGLSER_			0	0	0	P0A910	P0A910	P0A910	ompA	Outer membrane protein A	MULTI-MSMS	CCE20220412_Halil_Aydin_hLACTB_hfx1	705.336	2	705.336	1408.66	-0.53668	-0.00037854	0.14428	0.00010177	-0.3924	-0.00027677	705.337	22.851	0.33444	22.851	22.735	23.07	0					54	14	5	0	0	0	3.6001e-16	2	12106	208.15	194.03	1	117940000
IGSDAYNQGLSER	13	Unmodified	_IGSDAYNQGLSER_			0	0	0	P0A910	P0A910	P0A910	ompA	Outer membrane protein A	MULTI-MSMS	CCE20220412_Halil_Aydin_hLACTB_hfx2	705.336	2	705.336	1408.66	0.51143	0.00036073	-0.32105	-0.00022645	0.19038	0.00013428	705.336	22.923	0.37332	22.923	22.774	23.147	0					57	15	5	0	0	0	3.6363e-23	2	12123	223.87	212.78	1	95590000
IGSDAYNQGLSERR	14	Unmodified	_IGSDAYNQGLSERR_			0	0	1	P0A910	P0A910	P0A910	ompA	Outer membrane protein A	MULTI-MSMS	CCE20220412_Halil_Aydin_hLACTB_hfx2	522.928	3	522.594	1564.76	0.12385	6.4724e-05	-0.79104	-0.00041339	-0.66718	-0.00034867	522.593	18.34	0.16473	18.34	18.282	18.447	0					16	6	3	0	0	0	0.00017495	1	9773	107.99	87.758	1	6394500
LGGMVWR	7	Unmodified	_LGGMVWR_			0	0	0	P0A910	P0A910	P0A910	ompA	Outer membrane protein A	MULTI-MSMS	CCE20220412_Halil_Aydin_hLACTB_hfx1	409.72	2	409.721	817.427	0.57003	0.00023355	-0.63956	-0.00026204	-0.069529	-2.8488e-05	409.72	29.257	0.35638	29.257	29.157	29.513	0					26	14	3	0	0	0	0.020061	1	15942	130.84	77.283	1	9079900
LGGMVWR	7	Unmodified	_LGGMVWR_			0	0	0	P0A910	P0A910	P0A910	ompA	Outer membrane protein A	MULTI-MSMS	CCE20220412_Halil_Aydin_hLACTB_hfx2	409.72	2	409.721	817.427	0.33744	0.00013825	-0.48749	-0.00019974	-0.15006	-6.1482e-05	409.72	29.287	0.33915	29.287	29.171	29.51	0					23	13	3	0	0	0	0.028245	1	15860	126.05	111.98	1	5786100
LGYPITDDLDIYTR	14	Unmodified	_LGYPITDDLDIYTR_			0	0	0	P0A910	P0A910	P0A910	ompA	Outer membrane protein A	MULTI-MSMS	CCE20220412_Halil_Aydin_hLACTB_hfx2	828.424	2	827.92	1653.83	0.16982	0.0001406	2.2745	0.0018831	2.4444	0.0020237	827.922	49.595	0.63531	49.595	49.389	50.025	0					78	22	6	0	0	0	0.0097879	1	26357	77.64	73.594	1	28057000
NHDTGVSPVFAGGVEYAITPEIATR	25	Unmodified	_NHDTGVSPVFAGGVEYAITPEIATR_			0	0	0	P0A910	P0A910	P0A910	ompA	Outer membrane protein A	MULTI-MSMS	CCE20220412_Halil_Aydin_hLACTB_hfx1	868.104	3	867.77	2600.29	0.15092	0.00013096	-0.42176	-0.00036599	-0.27084	-0.00023503	868.103	48.385	0.98923	48.385	48.162	49.152	0					132	37	7	0	0	0	3.501e-16	4	25912	135.58	129.6	1	17725000
NHDTGVSPVFAGGVEYAITPEIATR	25	Unmodified	_NHDTGVSPVFAGGVEYAITPEIATR_			0	0	0	P0A910	P0A910	P0A910	ompA	Outer membrane protein A	MULTI-MSMS	CCE20220412_Halil_Aydin_hLACTB_hfx2	868.101	3	867.77	2600.29	0.41138	0.00035698	-0.59886	-0.00051967	-0.18748	-0.00016269	868.103	48.375	1.1511	48.375	48.105	49.256	0					165	43	7	0	0	0	4.1463e-10	4	25800	107.23	105.92	1	19238000
RAQSVVDYLISK	12	Unmodified	_RAQSVVDYLISK_			0	0	1	P0A910	P0A910	P0A910	ompA	Outer membrane protein A	MULTI-MSMS	CCE20220412_Halil_Aydin_hLACTB_hfx1	689.89	2	689.888	1377.76	1.8612	0.001284	0.96723	0.00066728	2.8284	0.0019513	689.889	35.346	0.51045	35.346	35.132	35.642	0					47	18	5	0	0	0	0.00019914	2	19285	147.74	120.44	1	11703000
RAQSVVDYLISK	12	Unmodified	_RAQSVVDYLISK_			0	0	1	P0A910	P0A910	P0A910	ompA	Outer membrane protein A	MULTI-MSMS	CCE20220412_Halil_Aydin_hLACTB_hfx2	689.891	2	689.888	1377.76	1.3406	0.00092486	1.6326	0.0011263	2.9732	0.0020512	689.889	35.314	0.46197	35.314	35.165	35.627	0					42	16	5	0	0	0	0.00039714	2	19117	137.89	107.21	1	9374200
RVEIEVK	7	Unmodified	_RVEIEVK_			0	0	1	P0A910	P0A910	P0A910	ompA	Outer membrane protein A	MULTI-MSMS	CCE20220412_Halil_Aydin_hLACTB_hfx1	436.764	2	436.764	871.513	0.30233	0.00013204	0.80187	0.00035023	1.1042	0.00048227	436.764	10.354	0.7839	10.354	10.091	10.875	0					92	29	5	0	0	0	0.0040444	2	5408	142.64	22.156	1	50742000
RVEIEVK	7	Unmodified	_RVEIEVK_			0	0	1	P0A910	P0A910	P0A910	ompA	Outer membrane protein A	MULTI-MSMS	CCE20220412_Halil_Aydin_hLACTB_hfx2	436.763	2	436.764	871.513	-0.93707	-0.00040928	-0.29761	-0.00012999	-1.2347	-0.00053926	436.763	10.557	0.74355	10.557	10.326	11.069	0					72	30	4	0	0	0	0.00025218	4	5414	161.12	49.394	1	62471000
SDVLFNFNK	9	Unmodified	_SDVLFNFNK_			0	0	0	P0A910	P0A910	P0A910	ompA	Outer membrane protein A	MULTI-MSMS	CCE20220412_Halil_Aydin_hLACTB_hfx1	542.277	2	542.277	1082.54	0.7895	0.00042813	0.34714	0.00018825	1.1366	0.00061638	542.277	38.264	0.61775	38.264	38.097	38.715	0					55	23	5	0	0	0	0.0088785	2	20817	120.49	102.58	1	47426000
SDVLFNFNK	9	Unmodified	_SDVLFNFNK_			0	0	0	P0A910	P0A910	P0A910	ompA	Outer membrane protein A	MULTI-MSMS	CCE20220412_Halil_Aydin_hLACTB_hfx2	542.278	2	542.277	1082.54	1.1325	0.00061415	-0.27875	-0.00015116	0.8538	0.000463	542.277	38.234	0.72512	38.234	38.065	38.79	0					69	27	5	0	0	0	0.0055161	2	20673	135.84	117.93	1	37123000
DDGNTIMVVQK	11	Oxidation (M)	_DDGNTIM(Oxidation (M))VVQK_	DDGNTIM(1)VVQK	DDGNTIM(92)VVQK	0	1	0	P0A905	P0A905	P0A905	slyB	Outer membrane lipoprotein SlyB	MSMS	CCE20220412_Halil_Aydin_hLACTB_hfx1	618.3	2	618.3	1234.59	NaN	NaN	NaN	NaN	NaN	NaN	NaN	21.903	1	21.903	21.403	22.403	0								0	0	0	0.0063937	1	11620	91.584	76.917	1
DDGNTIMVVQK	11	Oxidation (M)	_DDGNTIM(Oxidation (M))VVQK_	DDGNTIM(1)VVQK	DDGNTIM(68)VVQK	0	1	0	P0A905	P0A905	P0A905	slyB	Outer membrane lipoprotein SlyB	MULTI-MSMS	CCE20220412_Halil_Aydin_hLACTB_hfx2	618.3	2	618.3	1234.59	0.010496	6.4897e-06	-0.35224	-0.00021779	-0.34174	-0.0002113	618.3	21.996	0.34826	21.996	21.83	22.179	0					20	13	2	0	0	0	0.010658	1	11699	68.016	52.635	1	2118800
TQGVELEIRK	10	Unmodified	_TQGVELEIRK_			0	0	1	P0A905	P0A905	P0A905	slyB	Outer membrane lipoprotein SlyB	MULTI-MSMS	CCE20220412_Halil_Aydin_hLACTB_hfx2	391.56	3	391.559	1171.66	0.75804	0.00029682	-0.45173	-0.00017688	0.30631	0.00011994	391.559	20.367	0.34336	20.367	20.254	20.597	0					26	9	3	0	0	0	0.054384	1	10878	31.597	3.5839	1	1036600
VVLASNGSQVTVSPR	15	Unmodified	_VVLASNGSQVTVSPR_			0	0	0	P0A905	P0A905	P0A905	slyB	Outer membrane lipoprotein SlyB	MULTI-MSMS	CCE20220412_Halil_Aydin_hLACTB_hfx1	757.421	2	757.42	1512.83	0.42944	0.00032527	-0.60588	-0.0004589	-0.17644	-0.00013364	757.922	28.346	0.31563	28.346	28.232	28.548	0					31	14	3	0	0	0	7.7423e-08	1	15466	164.04	142.67	1	20960000
TQFTGDTASLLVENGR	16	Unmodified	_TQFTGDTASLLVENGR_			0	0	0	P0A903	P0A903	P0A903	bamC	Outer membrane protein assembly factor BamC	MULTI-MSMS	CCE20220412_Halil_Aydin_hLACTB_hfx2	855.43	2	854.929	1707.84	0.39816	0.0003404	-0.43673	-0.00037337	-0.038567	-3.2972e-05	854.928	37.906	0.2631	37.906	37.802	38.065	0					23	9	3	0	0	0	0.0016721	1	20499	83.204	71.884	1	4025300
LVADSITSQLER	12	Unmodified	_LVADSITSQLER_			0	0	0	P0A7V3	P0A7V3	P0A7V3	rpsC	30S ribosomal protein S3	MULTI-MSMS	CCE20220412_Halil_Aydin_hLACTB_hfx1	666.362	2	666.362	1330.71	-0.089647	-5.9737e-05	1.6063	0.0010704	1.5167	0.0010107	666.363	36.462	0.20919	36.462	36.349	36.559	0					18	7	3	0	0	0	0.0021098	1	19888	150.08	135.87	1	1855400
LVADSITSQLER	12	Unmodified	_LVADSITSQLER_			0	0	0	P0A7V3	P0A7V3	P0A7V3	rpsC	30S ribosomal protein S3	MULTI-MSMS	CCE20220412_Halil_Aydin_hLACTB_hfx2	666.363	2	666.362	1330.71	0.25443	0.00016954	1.5096	0.001006	1.7641	0.0011755	666.363	36.429	0.21322	36.429	36.323	36.537	0					18	7	3	0	0	0	0.023362	1	19708	93.096	81.944	1	1009100
RFNIPGSK	8	Unmodified	_RFNIPGSK_			0	0	1	P0A7M9	P0A7M9	P0A7M9	rpmE	50S ribosomal protein L31	MULTI-MSMS	CCE20220412_Halil_Aydin_hLACTB_hfx1	459.761	2	459.761	917.508	0.11984	5.5098e-05	-0.096818	-4.4513e-05	0.023023	1.0585e-05	459.761	16.346	0.40586	16.346	16.11	16.516	0					28	15	2	0	0	0	0.015176	2	8599	104.37	82.819	1	4069800
RFNIPGSK	8	Unmodified	_RFNIPGSK_			0	0	1	P0A7M9	P0A7M9	P0A7M9	rpmE	50S ribosomal protein L31	MULTI-MSMS	CCE20220412_Halil_Aydin_hLACTB_hfx2	459.761	2	459.761	917.508	0.22764	0.00010466	-0.20614	-9.4776e-05	0.021503	9.8862e-06	459.761	16.435	0.39595	16.435	16.25	16.646	0					27	15	2	0	0	0	0.0041135	2	8637	135.84	110.84	1	5941100
DHTLFAK	7	Unmodified	_DHTLFAK_			0	0	0	P0A7L8	P0A7L8	P0A7L8	rpmA	50S ribosomal protein L27	MULTI-MSMS	CCE20220412_Halil_Aydin_hLACTB_hfx2	416.221	2	416.222	830.429	-0.60579	-0.00025214	0.60009	0.00024977	-0.005701	-2.3729e-06	416.222	11.695	0.36224	11.695	11.531	11.893	0					30	13	3	0	0	0	0.0047057	1	6036	149.4	128.41	1	1242000
IGVMFGNPETTTGGNALK	18	Oxidation (M)	_IGVM(Oxidation (M))FGNPETTTGGNALK_	IGVM(1)FGNPETTTGGNALK	IGVM(77)FGNPETTTGGNALK	0	1	0	P0A7G6	P0A7G6	P0A7G6	recA	Protein RecA	MULTI-MSMS	CCE20220412_Halil_Aydin_hLACTB_hfx1	912.452	2	911.954	1821.89	0.27703	0.00025264	-2.1813	-0.0019893	-1.9043	-0.0017366	911.953	36.15	0.2503	36.15	36.051	36.302	0					28	9	4	0	0	0	0.0001603	1	19728	76.522	67.568	1	5366800
ALAAALGQIEK	11	Unmodified	_ALAAALGQIEK_			0	0	0	P0A7G6	P0A7G6	P0A7G6	recA	Protein RecA	MULTI-MSMS	CCE20220412_Halil_Aydin_hLACTB_hfx1	542.823	2	542.822	1083.63	0.96737	0.00052511	1.3425	0.00072874	2.3099	0.0012538	542.822	32.641	0.25516	32.641	32.531	32.786	0					21	9	3	0	0	0	0.0072482	1	17892	93.111	74.016	1	3078400
ALAAALGQIEK	11	Unmodified	_ALAAALGQIEK_			0	0	0	P0A7G6	P0A7G6	P0A7G6	recA	Protein RecA	MULTI-MSMS	CCE20220412_Halil_Aydin_hLACTB_hfx2	542.823	2	542.822	1083.63	1.2408	0.00067355	1.2612	0.00068462	2.5021	0.0013582	542.822	32.628	0.30428	32.628	32.509	32.814	0					23	11	3	0	0	0	0.0070715	1	17739	96.331	80.45	1	2067100
IVEIYGPESSGK	12	Unmodified	_IVEIYGPESSGK_			0	0	0	P0A7G6	P0A7G6	P0A7G6	recA	Protein RecA	MULTI-MSMS	CCE20220412_Halil_Aydin_hLACTB_hfx1	639.833	2	639.832	1277.65	0.86077	0.00055075	0.17179	0.00010992	1.0326	0.00066067	639.832	27.506	0.33791	27.506	27.354	27.691	0					27	14	3	0	0	0	0.0052583	1	14896	105.86	74.491	1	6067800
IVEIYGPESSGK	12	Unmodified	_IVEIYGPESSGK_			0	0	0	P0A7G6	P0A7G6	P0A7G6	recA	Protein RecA	MULTI-MSMS	CCE20220412_Halil_Aydin_hLACTB_hfx2	639.833	2	639.832	1277.65	0.83079	0.00053157	0.54319	0.00034755	1.374	0.00087911	639.833	27.535	0.30134	27.535	27.424	27.726	0					27	12	3	0	0	0	0.0052583	1	14845	105.86	74.491	1	3754200
SGAVDVIVVDSVAALTPK	18	Unmodified	_SGAVDVIVVDSVAALTPK_			0	0	0	P0A7G6	P0A7G6	P0A7G6	recA	Protein RecA	MULTI-MSMS	CCE20220412_Halil_Aydin_hLACTB_hfx1	871.495	2	870.991	1739.97	1.0235	0.00089144	3.2867	0.0028627	4.3102	0.0037541	870.993	51.891	0.18963	51.891	51.799	51.989	0					23	6	6	0	0	0	4.2337e-05	1	27688	95.401	90.017	1	1664600
DVSIMPFK	8	Oxidation (M)	_DVSIM(Oxidation (M))PFK_	DVSIM(1)PFK	DVSIM(76)PFK	0	1	0	P0A6Y8	P0A6Y8	P0A6Y8	dnaK	Chaperone protein DnaK	MULTI-MSMS	CCE20220412_Halil_Aydin_hLACTB_hfx1	476.744	2	476.744	951.474	0.9545	0.00045505	-1.0998	-0.00052431	-0.14528	-6.9261e-05	476.743	33.376	0.4755	33.376	33.237	33.713	0					44	19	3	0	0	0	0.016624	2	18296	76.035	64.666	1	9512600
DVSIMPFK	8	Oxidation (M)	_DVSIM(Oxidation (M))PFK_	DVSIM(1)PFK	DVSIM(76)PFK	0	1	0	P0A6Y8	P0A6Y8	P0A6Y8	dnaK	Chaperone protein DnaK	MULTI-MSMS	CCE20220412_Halil_Aydin_hLACTB_hfx2	476.744	2	476.744	951.474	1.1445	0.00054562	-1.1604	-0.00055323	-0.015954	-7.6059e-06	476.743	33.332	0.4661	33.332	33.207	33.674	0					43	19	3	0	0	0	0.016624	2	18190	76.035	64.313	1	8046300
LMEIAQQQHAQQQTAGADASANNAK	25	Oxidation (M)	_LM(Oxidation (M))EIAQQQHAQQQTAGADASANNAK_	LM(1)EIAQQQHAQQQTAGADASANNAK	LM(58)EIAQQQHAQQQTAGADASANNAK	0	1	0	P0A6Y8	P0A6Y8	P0A6Y8	dnaK	Chaperone protein DnaK	MULTI-MSMS	CCE20220412_Halil_Aydin_hLACTB_hfx1	881.091	3	880.753	2639.24	0.45417	0.00040001	1.4124	0.001244	1.8666	0.001644	881.088	16.628	0.59645	16.628	16.311	16.907	0					96	23	5	0	0	0	0.00061902	1	8734	58.457	51.733	1	4007800
LMEIAQQQHAQQQTAGADASANNAK	25	Oxidation (M)	_LM(Oxidation (M))EIAQQQHAQQQTAGADASANNAK_	LM(1)EIAQQQHAQQQTAGADASANNAK	LM(87)EIAQQQHAQQQTAGADASANNAK	0	1	0	P0A6Y8	P0A6Y8	P0A6Y8	dnaK	Chaperone protein DnaK	MULTI-MSMS	CCE20220412_Halil_Aydin_hLACTB_hfx2	881.087	3	880.753	2639.24	-0.27669	-0.0002437	0.067156	5.9148e-05	-0.20954	-0.00018455	880.753	17.135	0.34097	17.135	16.92	17.261	0					68	15	6	0	0	0	1.0961e-06	2	8995	86.551	80.889	1	25738000
MAPPQISAEVLK	12	Oxidation (M)	_M(Oxidation (M))APPQISAEVLK_	M(1)APPQISAEVLK	M(110)APPQISAEVLK	0	1	0	P0A6Y8	P0A6Y8	P0A6Y8	dnaK	Chaperone protein DnaK	MULTI-MSMS	CCE20220412_Halil_Aydin_hLACTB_hfx1	650.354	2	650.352	1298.69	1.156	0.00075183	-0.13135	-8.5422e-05	1.0247	0.00066641	650.352	32.928	0.47711	32.928	32.63	33.107	0					59	19	4	0	0	0	0.00078273	3	18026	109.66	93.124	1	5844800
MAPPQISAEVLK	12	Oxidation (M)	_M(Oxidation (M))APPQISAEVLK_	M(1)APPQISAEVLK	M(100)APPQISAEVLK	0	1	0	P0A6Y8	P0A6Y8	P0A6Y8	dnaK	Chaperone protein DnaK	MULTI-MSMS	CCE20220412_Halil_Aydin_hLACTB_hfx2	650.353	2	650.352	1298.69	1.3906	0.00090435	-0.33287	-0.00021648	1.0577	0.00068787	650.352	32.804	0.45173	32.804	32.606	33.057	0					52	17	4	0	0	0	0.00088519	2	17817	103.26	86.715	1	4397100
MQELAQVSQK	10	Oxidation (M)	_M(Oxidation (M))QELAQVSQK_	M(1)QELAQVSQK	M(150)QELAQVSQK	0	1	0	P0A6Y8	P0A6Y8	P0A6Y8	dnaK	Chaperone protein DnaK	MULTI-MSMS	CCE20220412_Halil_Aydin_hLACTB_hfx1	589.299	2	589.298	1176.58	0.66193	0.00039007	0.8187	0.00048246	1.4806	0.00087253	589.298	10.483	0.78915	10.483	10.139	10.928	0					101	29	5	0	0	0	0.00011053	4	5411	153.24	145.02	1	4888700
MQELAQVSQK	10	Oxidation (M)	_M(Oxidation (M))QELAQVSQK_	M(1)QELAQVSQK	M(110)QELAQVSQK	0	1	0	P0A6Y8	P0A6Y8	P0A6Y8	dnaK	Chaperone protein DnaK	MULTI-MSMS	CCE20220412_Halil_Aydin_hLACTB_hfx1	589.298	2	589.298	1176.58	0.55133	0.0003249	0.72162	0.00042525	1.273	0.00075015	589.298	19.147	0.39917	19.147	19.015	19.415	0					26	15	3	0	0	0	0.0012667	1	10188	114.5	107.83	1	2371500
MQELAQVSQK	10	Oxidation (M)	_M(Oxidation (M))QELAQVSQK_	M(1)QELAQVSQK	M(210)QELAQVSQK	0	1	0	P0A6Y8	P0A6Y8	P0A6Y8	dnaK	Chaperone protein DnaK	MULTI-MSMS	CCE20220412_Halil_Aydin_hLACTB_hfx2	589.298	2	589.298	1176.58	-0.079984	-4.7134e-05	0.11257	6.6335e-05	0.032582	1.9201e-05	589.298	11.54	0.61755	11.54	11.276	11.893	0					87	23	5	0	0	0	7.2019e-13	4	5924	205.83	197.41	1	7113500
NDPLAMQR	8	Oxidation (M)	_NDPLAM(Oxidation (M))QR_	NDPLAM(1)QR	NDPLAM(61)QR	0	1	0	P0A6Y8	P0A6Y8	P0A6Y8	dnaK	Chaperone protein DnaK	MULTI-MSMS	CCE20220412_Halil_Aydin_hLACTB_hfx1	480.732	2	480.732	959.449	-0.68974	-0.00033158	0.36985	0.0001778	-0.31989	-0.00015378	480.732	5.2807	1.8783	5.2807	4.1707	6.049	0					126	73	3	0	0	0	0.037671	1	2787	60.972	49.604	1	1006400
NDPLAMQR	8	Oxidation (M)	_NDPLAM(Oxidation (M))QR_	NDPLAM(1)QR	NDPLAM(70)QR	0	1	0	P0A6Y8	P0A6Y8	P0A6Y8	dnaK	Chaperone protein DnaK	MULTI-MSMS	CCE20220412_Halil_Aydin_hLACTB_hfx1	480.732	2	480.732	959.449	-0.12898	-6.2004e-05	1.5444	0.00074244	1.4154	0.00068043	480.732	19.229	0.27684	19.229	19.086	19.363	0					32	10	4	0	0	0	0.021288	1	10226	69.998	62.327	1	2661500
NDPLAMQR	8	Oxidation (M)	_NDPLAM(Oxidation (M))QR_	NDPLAM(1)QR	NDPLAM(57)QR	0	1	0	P0A6Y8	P0A6Y8	P0A6Y8	dnaK	Chaperone protein DnaK	MULTI-MSMS	CCE20220412_Halil_Aydin_hLACTB_hfx2	480.731	2	480.732	959.449	-0.66307	-0.00031876	-0.25393	-0.00012207	-0.917	-0.00044083	480.732	6.4994	1.1984	6.4994	5.5937	6.7921	0					96	46	3	0	0	0	0.045703	2	3290	56.547	45.178	1	1617100
NDPLAMQR	8	Oxidation (M)	_NDPLAM(Oxidation (M))QR_	NDPLAM(1)QR	NDPLAM(72)QR	0	1	0	P0A6Y8	P0A6Y8	P0A6Y8	dnaK	Chaperone protein DnaK	MULTI-MSMS	CCE20220412_Halil_Aydin_hLACTB_hfx2	480.732	2	480.732	959.449	-0.34088	-0.00016387	0.63086	0.00030327	0.28998	0.0001394	480.732	19.365	0.25526	19.365	19.232	19.487	0					26	9	4	0	0	0	0.019056	1	10335	72.138	57.725	1	1446600
ASSGLNEDEIQK	12	Unmodified	_ASSGLNEDEIQK_			0	0	0	P0A6Y8	P0A6Y8	P0A6Y8	dnaK	Chaperone protein DnaK	MULTI-MSMS	CCE20220412_Halil_Aydin_hLACTB_hfx1	645.812	2	645.812	1289.61	0.31223	0.00020164	0.56186	0.00036286	0.87409	0.0005645	645.813	17.795	0.27236	17.795	17.668	17.941	0					33	10	4	0	0	0	0.0010753	2	9416	134.59	117.75	1	3667100
ASSGLNEDEIQK	12	Unmodified	_ASSGLNEDEIQK_			0	0	0	P0A6Y8	P0A6Y8	P0A6Y8	dnaK	Chaperone protein DnaK	MULTI-MSMS	CCE20220412_Halil_Aydin_hLACTB_hfx2	645.813	2	645.812	1289.61	0.35439	0.00022887	1.6629	0.0010739	2.0173	0.0013028	645.813	18.051	0.29998	18.051	17.892	18.192	0					37	11	4	0	0	0	8.8527e-06	2	9575	161.76	146.15	1	6013300
FEELVQTR	8	Unmodified	_FEELVQTR_			0	0	0	P0A6Y8	P0A6Y8	P0A6Y8	dnaK	Chaperone protein DnaK	MULTI-MSMS	CCE20220412_Halil_Aydin_hLACTB_hfx1	511.269	2	511.269	1020.52	-0.18807	-9.6154e-05	-0.25912	-0.00013248	-0.44719	-0.00022863	511.269	25.125	0.27577	25.125	25.01	25.285	0					27	12	3	0	0	0	0.019576	1	13471	119.27	88.045	1	25809000
FEELVQTR	8	Unmodified	_FEELVQTR_			0	0	0	P0A6Y8	P0A6Y8	P0A6Y8	dnaK	Chaperone protein DnaK	MULTI-MSMS	CCE20220412_Halil_Aydin_hLACTB_hfx2	511.268	2	511.269	1020.52	0.23797	0.00012167	-1.4494	-0.00074106	-1.2115	-0.00061939	511.268	25.173	0.29004	25.173	25.008	25.298	0					32	12	4	0	0	0	0.019576	1	13460	119.27	102.18	1	14767000
HSQVFSTAEDNQSAVTIHVLQGER	24	Unmodified	_HSQVFSTAEDNQSAVTIHVLQGER_			0	0	0	P0A6Y8	P0A6Y8	P0A6Y8	dnaK	Chaperone protein DnaK	MULTI-MSMS	CCE20220412_Halil_Aydin_hLACTB_hfx1	664.079	4	664.08	2652.29	1.3813	0.00091731	-2.0674	-0.0013729	-0.68607	-0.00045561	664.078	34.362	0.31622	34.362	34.216	34.533	0					34	12	4	0	0	0	2.2794e-06	1	18822	86.18	83.494	1	9866700
HSQVFSTAEDNQSAVTIHVLQGER	24	Unmodified	_HSQVFSTAEDNQSAVTIHVLQGER_			0	0	0	P0A6Y8	P0A6Y8	P0A6Y8	dnaK	Chaperone protein DnaK	MULTI-MSMS	CCE20220412_Halil_Aydin_hLACTB_hfx2	664.58	4	664.08	2652.29	1.5944	0.0010588	-1.7871	-0.0011868	-0.19269	-0.00012796	664.579	34.328	0.34267	34.328	34.186	34.529	0					36	13	4	0	0	0	0.00052101	1	18650	64.845	62.233	1	11571000
IAGLEVK	7	Unmodified	_IAGLEVK_			0	0	0	P0A6Y8	P0A6Y8	P0A6Y8	dnaK	Chaperone protein DnaK	MULTI-MSMS	CCE20220412_Halil_Aydin_hLACTB_hfx2	365.229	2	365.229	728.443	-0.52699	-0.00019247	-0.23147	-8.454e-05	-0.75846	-0.00027701	365.229	22.564	0.3434	22.564	22.43	22.774	0					28	13	3	0	0	0	0.05201	1	11960	111.28	33.53	1	14682000
IIAADNGDAWVEVK	14	Unmodified	_IIAADNGDAWVEVK_			0	0	0	P0A6Y8	P0A6Y8	P0A6Y8	dnaK	Chaperone protein DnaK	MULTI-MSMS	CCE20220412_Halil_Aydin_hLACTB_hfx1	750.89	2	750.888	1499.76	0.42966	0.00032263	1.4865	0.0011162	1.9162	0.0014389	750.889	37.61	0.41702	37.61	37.496	37.913	0					38	16	4	0	0	0	0.00019043	1	20548	136.48	125.95	1	4850700
IIAADNGDAWVEVK	14	Unmodified	_IIAADNGDAWVEVK_			0	0	0	P0A6Y8	P0A6Y8	P0A6Y8	dnaK	Chaperone protein DnaK	MULTI-MSMS	CCE20220412_Halil_Aydin_hLACTB_hfx2	750.888	2	750.888	1499.76	0.34856	0.00026173	1.5151	0.0011377	1.8637	0.0013994	750.889	37.583	0.65541	37.583	37.461	38.117	0					51	25	4	0	0	0	8.6315e-07	1	20342	158.41	145.05	1	5366200
IINEPTAAALAYGLDK	16	Unmodified	_IINEPTAAALAYGLDK_			0	0	0	P0A6Y8	P0A6Y8	P0A6Y8	dnaK	Chaperone protein DnaK	MULTI-MSMS	CCE20220412_Halil_Aydin_hLACTB_hfx1	830.954	2	830.451	1658.89	1.031	0.00085617	1.1513	0.00095613	2.1823	0.0018123	830.452	43.931	0.34887	43.931	43.811	44.16	0					48	12	5	0	0	0	1.1198e-05	1	23730	133.71	127.01	1	10707000
IINEPTAAALAYGLDK	16	Unmodified	_IINEPTAAALAYGLDK_			0	0	0	P0A6Y8	P0A6Y8	P0A6Y8	dnaK	Chaperone protein DnaK	MULTI-MSMS	CCE20220412_Halil_Aydin_hLACTB_hfx2	830.953	2	830.451	1658.89	0.9194	0.00076352	-1.0594	-0.00087981	-0.14003	-0.00011629	830.952	43.462	0.16959	43.462	43.374	43.543	0					13	6	3	0	0	0	0.0026233	1	23331	76.533	62.114	1	3310100
IINEPTAAALAYGLDK	16	Unmodified	_IINEPTAAALAYGLDK_			0	0	0	P0A6Y8	P0A6Y8	P0A6Y8	dnaK	Chaperone protein DnaK	MULTI-MSMS	CCE20220412_Halil_Aydin_hLACTB_hfx2	830.955	2	830.451	1658.89	0.29989	0.00024904	1.6891	0.0014027	1.989	0.0016518	830.453	43.931	0.34977	43.931	43.784	44.134	0					49	12	5	0	0	0	0.00010177	1	23528	111.39	105.54	1	8878800
KDQGIDLR	8	Unmodified	_KDQGIDLR_			0	0	1	P0A6Y8	P0A6Y8	P0A6Y8	dnaK	Chaperone protein DnaK	MULTI-MSMS	CCE20220412_Halil_Aydin_hLACTB_hfx1	472.762	2	472.762	943.509	-0.75858	-0.00035863	1.0437	0.00049342	0.28511	0.00013479	472.762	7.5451	0.54311	7.5451	7.2828	7.8259	0					48	20	3	0	0	0	0.003679	2	3837	138.26	97.689	1	2343500
KDQGIDLR	8	Unmodified	_KDQGIDLR_			0	0	1	P0A6Y8	P0A6Y8	P0A6Y8	dnaK	Chaperone protein DnaK	MULTI-MSMS	CCE20220412_Halil_Aydin_hLACTB_hfx2	472.762	2	472.762	943.509	-0.54623	-0.00025823	0.54699	0.0002586	0.00076708	3.6265e-07	472.762	7.9274	0.80928	7.9274	7.4244	8.2337	0					69	30	4	0	0	0	0.001541	3	4036	150.17	114.12	1	2404600
KDVNPDEAVAIGAAVQGGVLTGDVK	25	Unmodified	_KDVNPDEAVAIGAAVQGGVLTGDVK_			0	0	1	P0A6Y8	P0A6Y8	P0A6Y8	dnaK	Chaperone protein DnaK	MULTI-SECPEP	CCE20220412_Halil_Aydin_hLACTB_hfx1	808.96	3	808.431	2422.27	0.65475	0.00052932	0.24246	0.00019601	0.89721	0.00072533	808.765	45.233	0.51563	45.233	45.043	45.558	0					50	18	4	0	0	0	0.049866	1	24384	31.384	27.58	1	874360
KDVNPDEAVAIGAAVQGGVLTGDVK	25	Unmodified	_KDVNPDEAVAIGAAVQGGVLTGDVK_			0	0	1	P0A6Y8	P0A6Y8	P0A6Y8	dnaK	Chaperone protein DnaK	MULTI-MSMS	CCE20220412_Halil_Aydin_hLACTB_hfx2	808.766	3	808.431	2422.27	0.0085033	6.8743e-06	1.0224	0.00082653	1.0309	0.00083341	808.431	45.225	0.57261	45.225	44.992	45.565	0					51	20	3	0	0	0	0.045727	1	24151	23.89	19.728	1	1268700
LESLVEDLVNR	11	Unmodified	_LESLVEDLVNR_			0	0	0	P0A6Y8	P0A6Y8	P0A6Y8	dnaK	Chaperone protein DnaK	MULTI-MSMS	CCE20220412_Halil_Aydin_hLACTB_hfx1	643.853	2	643.851	1285.69	0.8836	0.0005689	0.71666	0.00046142	1.6003	0.0010303	643.852	45.124	0.57126	45.124	44.905	45.477	0					57	20	5	0	0	0	3.5616e-20	2	24323	230.24	210.46	1	8326300
LESLVEDLVNR	11	Unmodified	_LESLVEDLVNR_			0	0	0	P0A6Y8	P0A6Y8	P0A6Y8	dnaK	Chaperone protein DnaK	MULTI-MSMS	CCE20220412_Halil_Aydin_hLACTB_hfx2	643.852	2	643.851	1285.69	0.29748	0.00019154	1.3256	0.0008535	1.6231	0.001045	643.852	45.116	0.43661	45.116	44.937	45.374	0					52	15	5	0	0	0	6.0826e-14	2	24130	214.93	191.5	1	7417400
LINYLVEEFK	10	Unmodified	_LINYLVEEFK_			0	0	0	P0A6Y8	P0A6Y8	P0A6Y8	dnaK	Chaperone protein DnaK	MULTI-MSMS	CCE20220412_Halil_Aydin_hLACTB_hfx1	634.351	2	634.35	1266.69	0.70131	0.00044488	0.72365	0.00045904	1.425	0.00090392	634.351	47.216	0.52184	47.216	47.064	47.586	0					50	18	4	0	0	0	0.0042713	2	25303	130.75	123.85	1	2418700
LINYLVEEFK	10	Unmodified	_LINYLVEEFK_			0	0	0	P0A6Y8	P0A6Y8	P0A6Y8	dnaK	Chaperone protein DnaK	MULTI-MSMS	CCE20220412_Halil_Aydin_hLACTB_hfx2	634.351	2	634.35	1266.69	0.79944	0.00050713	0.83643	0.00053059	1.6359	0.0010377	634.351	47.206	0.49482	47.206	47.054	47.549	0					47	17	4	0	0	0	0.0088758	2	25149	105.78	100.3	1	2397500
LINYLVEEFKK	11	Unmodified	_LINYLVEEFKK_			0	0	1	P0A6Y8	P0A6Y8	P0A6Y8	dnaK	Chaperone protein DnaK	MULTI-MSMS	CCE20220412_Halil_Aydin_hLACTB_hfx1	465.935	3	465.934	1394.78	1.6026	0.00074672	-1.1791	-0.00054938	0.42352	0.00019733	465.934	39.779	0.34132	39.779	39.633	39.975	0					38	12	4	0	0	0	0.00059879	1	21602	107.06	102.71	1	3219000
LINYLVEEFKK	11	Unmodified	_LINYLVEEFKK_			0	0	1	P0A6Y8	P0A6Y8	P0A6Y8	dnaK	Chaperone protein DnaK	MULTI-MSMS	CCE20220412_Halil_Aydin_hLACTB_hfx2	466.269	3	465.934	1394.78	0.58269	0.0002715	-0.33733	-0.00015717	0.24537	0.00011432	465.934	39.733	0.53028	39.733	39.582	40.112	0					43	19	4	0	0	0	0.0024587	1	21397	79.82	75.512	1	2960700
MQELAQVSQK	10	Unmodified	_MQELAQVSQK_			0	0	0	P0A6Y8	P0A6Y8	P0A6Y8	dnaK	Chaperone protein DnaK	MULTI-MSMS	CCE20220412_Halil_Aydin_hLACTB_hfx1	581.301	2	581.3	1160.59	0.30176	0.00017541	0.52995	0.00030806	0.83171	0.00048347	581.3	19.121	0.22219	19.121	19.015	19.238	0					18	8	3	0	0	0	0.006956	1	10172	118.71	111.99	1	2992900
MQELAQVSQK	10	Unmodified	_MQELAQVSQK_			0	0	0	P0A6Y8	P0A6Y8	P0A6Y8	dnaK	Chaperone protein DnaK	MULTI-MSMS	CCE20220412_Halil_Aydin_hLACTB_hfx2	581.3	2	581.3	1160.59	-0.11856	-6.8921e-05	-0.17923	-0.00010419	-0.29779	-0.00017311	581.3	19.242	0.20387	19.242	19.156	19.36	0					18	7	3	0	0	0	0.0084621	1	10295	109.66	100.9	1	1865400
NDPLAMQR	8	Unmodified	_NDPLAMQR_			0	0	0	P0A6Y8	P0A6Y8	P0A6Y8	dnaK	Chaperone protein DnaK	MULTI-MSMS	CCE20220412_Halil_Aydin_hLACTB_hfx1	472.735	2	472.735	943.455	0.037192	1.7582e-05	1.1799	0.0005578	1.2171	0.00057538	472.735	19.226	0.45188	19.226	19.086	19.538	0					32	17	3	0	0	0	0.045245	1	10246	91.041	83.37	1	3754100
QAVTNPQNTLFAIK	14	Unmodified	_QAVTNPQNTLFAIK_			0	0	0	P0A6Y8	P0A6Y8	P0A6Y8	dnaK	Chaperone protein DnaK	MULTI-MSMS	CCE20220412_Halil_Aydin_hLACTB_hfx1	772.926	2	772.925	1543.84	1.5886	0.0012279	-0.27564	-0.00021305	1.313	0.0010148	772.925	38.78	0.36891	38.78	38.609	38.978	0					50	13	5	0	0	0	6.4587e-11	2	21112	186.74	172.04	1	18949000
QAVTNPQNTLFAIK	14	Unmodified	_QAVTNPQNTLFAIK_			0	0	0	P0A6Y8	P0A6Y8	P0A6Y8	dnaK	Chaperone protein DnaK	MULTI-MSMS	CCE20220412_Halil_Aydin_hLACTB_hfx2	772.926	2	772.925	1543.84	1.6334	0.0012625	-0.60796	-0.00046991	1.0255	0.00079262	772.925	38.727	0.36781	38.727	38.581	38.949	0					50	13	5	0	0	0	0.00012411	2	20933	143.79	124.03	1	19168000
TAIESALTALETALKGEDK	19	Unmodified	_TAIESALTALETALKGEDK_			0	0	1	P0A6Y8	P0A6Y8	P0A6Y8	dnaK	Chaperone protein DnaK	MULTI-MSMS	CCE20220412_Halil_Aydin_hLACTB_hfx1	654.353	3	654.353	1960.04	0.76375	0.00049976	-0.99575	-0.00065157	-0.232	-0.00015181	654.352	52.054	0.21208	52.054	51.962	52.174	0					23	7	5	0	0	0	1.1954e-09	1	27774	123.41	107.77	1	6894500
TAIESALTALETALKGEDK	19	Unmodified	_TAIESALTALETALKGEDK_			0	0	1	P0A6Y8	P0A6Y8	P0A6Y8	dnaK	Chaperone protein DnaK	MULTI-MSMS	CCE20220412_Halil_Aydin_hLACTB_hfx2	654.687	3	654.353	1960.04	0.71054	0.00046494	-0.57467	-0.00037604	0.13586	8.8903e-05	654.352	52.053	0.21288	52.053	51.97	52.183	0					25	7	5	0	0	0	1.9554e-08	1	27541	111.66	96.134	1	5690500
TFEVLATNGDTHLGGEDFDSR	21	Unmodified	_TFEVLATNGDTHLGGEDFDSR_			0	0	0	P0A6Y8	P0A6Y8	P0A6Y8	dnaK	Chaperone protein DnaK	MULTI-MSMS	CCE20220412_Halil_Aydin_hLACTB_hfx1	761.352	3	761.017	2280.03	1.4527	0.0011055	-0.3361	-0.00025577	1.1166	0.00084972	761.351	39.907	0.66077	39.907	39.741	40.401	0					85	24	5	0	0	0	1.2691e-10	1	21676	132.13	128.84	1	3298700
TFEVLATNGDTHLGGEDFDSR	21	Unmodified	_TFEVLATNGDTHLGGEDFDSR_			0	0	0	P0A6Y8	P0A6Y8	P0A6Y8	dnaK	Chaperone protein DnaK	MULTI-MSMS	CCE20220412_Halil_Aydin_hLACTB_hfx2	761.352	3	761.017	2280.03	0.94122	0.00071629	-0.035824	-2.7262e-05	0.9054	0.00068902	761.351	39.872	0.5896	39.872	39.741	40.331	0					71	21	5	0	0	0	2.6386e-11	1	21458	137.43	132.99	1	2822200
TTPSIIAYTQDGETLVGQPAK	21	Unmodified	_TTPSIIAYTQDGETLVGQPAK_			0	0	0	P0A6Y8	P0A6Y8	P0A6Y8	dnaK	Chaperone protein DnaK	MULTI-MSMS	CCE20220412_Halil_Aydin_hLACTB_hfx1	1096.07	2	1095.57	2189.12	1.2954	0.0014192	2.4856	0.0027232	3.781	0.0041423	1096.07	44.864	0.43827	44.864	44.741	45.18	0					64	15	6	0	0	0	0.0018257	2	24172	69.714	64.73	1	8113000
DATSATTTTSLGGLFK	16	Unmodified	_DATSATTTTSLGGLFK_			0	0	0	P0A6T5	P0A6T5	P0A6T5	folE	GTP cyclohydrolase 1	MULTI-MSMS	CCE20220412_Halil_Aydin_hLACTB_hfx1	786.405	2	785.902	1569.79	1.1743	0.00092292	-0.52274	-0.00041082	0.6516	0.0005121	786.401	43.56	0.26076	43.56	43.47	43.73	0					21	9	3	0	0	0	0.00030932	1	23589	96.103	82.197	1	2100700
DATSATTTTSLGGLFK	16	Unmodified	_DATSATTTTSLGGLFK_			0	0	0	P0A6T5	P0A6T5	P0A6T5	folE	GTP cyclohydrolase 1	MULTI-MSMS	CCE20220412_Halil_Aydin_hLACTB_hfx2	786.404	2	785.902	1569.79	1.213	0.00095329	-0.18183	-0.0001429	1.0312	0.00081039	785.902	43.611	0.26449	43.611	43.492	43.757	0					24	9	4	0	0	0	0.047607	1	23408	61.435	48.859	1	1793700
EAALVHEALVAR	12	Unmodified	_EAALVHEALVAR_			0	0	0	P0A6T5	P0A6T5	P0A6T5	folE	GTP cyclohydrolase 1	MULTI-SECPEP	CCE20220412_Halil_Aydin_hLACTB_hfx1	639.82	2	639.862	1277.71	0.91742	0.00058702	-1.0157	-0.00064992	-0.098307	-6.2903e-05	639.861	27.224	0.17091	27.224	27.149	27.32	0					12	7	2	0	0	0	0.013933	1	14725	80.037	67.99	1	6391700
EAALVHEALVAR	12	Unmodified	_EAALVHEALVAR_			0	0	0	P0A6T5	P0A6T5	P0A6T5	folE	GTP cyclohydrolase 1	MULTI-SECPEP	CCE20220412_Halil_Aydin_hLACTB_hfx2	640.321	2	639.862	1277.71	0.99358	0.00063575	-1.481	-0.00094763	-0.48741	-0.00031187	639.861	27.238	0.12687	27.238	27.194	27.321	0					11	5	3	0	0	0	0.038082	1	14688	65.719	56.132	1	2847000
NDAADLGAAGGMGGMGGMGGMM	22	5 Oxidation (M)	_NDAADLGAAGGM(Oxidation (M))GGM(Oxidation (M))GGM(Oxidation (M))GGM(Oxidation (M))M(Oxidation (M))_	NDAADLGAAGGM(1)GGM(1)GGM(1)GGM(1)M(1)	NDAADLGAAGGM(200)GGM(200)GGM(200)GGM(200)M(200)	0	5	0	P0A6F5	P0A6F5	P0A6F5	groL	60 kDa chaperonin	MULTI-MSMS	CCE20220412_Halil_Aydin_hLACTB_hfx1	1005.36	2	1004.86	2007.71	0.12944	0.00013007	-0.6706	-0.00067386	-0.54116	-0.00054379	1005.36	23.939	0.33225	23.939	23.726	24.058	0					62	14	5	0	0	0	5.0178e-20	2	12720	197.07	196.86	1	19812000
NDAADLGAAGGMGGMGGMGGMM	22	5 Oxidation (M)	_NDAADLGAAGGM(Oxidation (M))GGM(Oxidation (M))GGM(Oxidation (M))GGM(Oxidation (M))M(Oxidation (M))_	NDAADLGAAGGM(1)GGM(1)GGM(1)GGM(1)M(1)	NDAADLGAAGGM(210)GGM(210)GGM(210)GGM(210)M(210)	0	5	0	P0A6F5	P0A6F5	P0A6F5	groL	60 kDa chaperonin	MULTI-MSMS	CCE20220412_Halil_Aydin_hLACTB_hfx2	1005.36	2	1004.86	2007.71	0.69511	0.00069849	-0.64648	-0.00064962	0.04863	4.8867e-05	1004.86	24.02	0.24899	24.02	23.883	24.132	0					48	11	6	0	0	0	1.0251e-25	1	12736	207.95	207.95	1	17291000
AVAAGMNPMDLK	12	2 Oxidation (M)	_AVAAGM(Oxidation (M))NPM(Oxidation (M))DLK_	AVAAGM(1)NPM(1)DLK	AVAAGM(88)NPM(88)DLK	0	2	0	P0A6F5	P0A6F5	P0A6F5	groL	60 kDa chaperonin	MULTI-MSMS	CCE20220412_Halil_Aydin_hLACTB_hfx1	625.299	2	625.299	1248.58	-0.16039	-0.00010029	0.049483	3.0942e-05	-0.11091	-6.9351e-05	625.299	16.927	0.59653	16.927	16.564	17.16	0					88	24	5	0	0	0	0.0011371	3	8834	87.913	75.386	1	18242000
AVAAGMNPMDLK	12	2 Oxidation (M)	_AVAAGM(Oxidation (M))NPM(Oxidation (M))DLK_	AVAAGM(1)NPM(1)DLK	AVAAGM(110)NPM(110)DLK	0	2	0	P0A6F5	P0A6F5	P0A6F5	groL	60 kDa chaperonin	MULTI-MSMS	CCE20220412_Halil_Aydin_hLACTB_hfx2	625.299	2	625.299	1248.58	-0.54614	-0.0003415	1.3007	0.00081334	0.75459	0.00047184	625.3	17.118	0.56834	17.118	16.787	17.356	0					74	25	4	0	0	0	0.00048267	4	8978	109.44	93.777	1	36050000
AVAAGMNPMDLK	12	2 Oxidation (M)	_AVAAGM(Oxidation (M))NPM(Oxidation (M))DLK_	AVAAGM(1)NPM(1)DLK	AVAAGM(70)NPM(70)DLK	0	2	0	P0A6F5	P0A6F5	P0A6F5	groL	60 kDa chaperonin	MULTI-MSMS	CCE20220412_Halil_Aydin_hLACTB_hfx2	625.301	2	625.299	1248.58	-0.23706	-0.00014823	1.1773	0.00073619	0.94029	0.00058796	625.3	26.064	0.33843	26.064	25.91	26.249	0					37	13	4	0	0	0	0.0035725	1	13987	70.028	62.097	1	2387400
EIELEDKFENMGAQMVK	17	2 Oxidation (M)	_EIELEDKFENM(Oxidation (M))GAQM(Oxidation (M))VK_	EIELEDKFENM(1)GAQM(1)VK	EIELEDKFENM(110)GAQM(110)VK	0	2	1	P0A6F5	P0A6F5	P0A6F5	groL	60 kDa chaperonin	MULTI-MSMS	CCE20220412_Halil_Aydin_hLACTB_hfx1	681.653	3	681.652	2041.93	0.52933	0.00036082	-1.4105	-0.00096145	-0.88114	-0.00060063	681.986	31.331	0.47082	31.331	31.23	31.701	0					77	20	6	0	0	0	8.4283e-06	3	17270	109.35	105.51	1	31321000
EIELEDKFENMGAQMVK	17	2 Oxidation (M)	_EIELEDKFENM(Oxidation (M))GAQM(Oxidation (M))VK_	EIELEDKFENM(1)GAQM(1)VK	EIELEDKFENM(120)GAQM(120)VK	0	2	1	P0A6F5	P0A6F5	P0A6F5	groL	60 kDa chaperonin	MULTI-MSMS	CCE20220412_Halil_Aydin_hLACTB_hfx1	1022.48	2	1021.97	2041.93	0.7799	0.00079704	-0.52253	-0.00053402	0.25737	0.00026303	1021.97	31.399	0.34657	31.399	31.23	31.577	0					19	15	2	0	0	0	3.4545e-06	1	17244	122.7	115.53	1	14120000
EIELEDKFENMGAQMVK	17	2 Oxidation (M)	_EIELEDKFENM(Oxidation (M))GAQM(Oxidation (M))VK_	EIELEDKFENM(1)GAQM(1)VK	EIELEDKFENM(140)GAQM(140)VK	0	2	1	P0A6F5	P0A6F5	P0A6F5	groL	60 kDa chaperonin	MULTI-MSMS	CCE20220412_Halil_Aydin_hLACTB_hfx2	681.986	3	681.652	2041.93	0.33618	0.00022916	-1.1697	-0.00079733	-0.83352	-0.00056817	681.986	31.327	0.46304	31.327	31.201	31.664	0					71	19	5	0	0	0	3.2564e-07	2	17086	138.19	133.57	1	29336000
EIELEDKFENMGAQMVK	17	2 Oxidation (M)	_EIELEDKFENM(Oxidation (M))GAQM(Oxidation (M))VK_	EIELEDKFENM(1)GAQM(1)VK	EIELEDKFENM(74)GAQM(74)VK	0	2	1	P0A6F5	P0A6F5	P0A6F5	groL	60 kDa chaperonin	MULTI-MSMS	CCE20220412_Halil_Aydin_hLACTB_hfx2	1022.48	2	1021.97	2041.93	0.55526	0.00056746	-0.63702	-0.00065102	-0.08176	-8.3557e-05	1022.48	31.411	0.2639	31.411	31.247	31.511	0					26	11	4	0	0	0	0.0003104	1	17105	73.781	68.466	1	7846800
AMEAPLR	7	Oxidation (M)	_AM(Oxidation (M))EAPLR_	AM(1)EAPLR	AM(74)EAPLR	0	1	0	P0A6F5	P0A6F5	P0A6F5	groL	60 kDa chaperonin	MULTI-MSMS	CCE20220412_Halil_Aydin_hLACTB_hfx1	402.207	2	402.208	802.401	-0.25852	-0.00010398	-0.28318	-0.0001139	-0.5417	-0.00021787	402.207	17.172	0.38874	17.172	16.972	17.361	0					26	15	2	0	0	0	0.026187	2	9101	74.191	56.424	1	8038000
AMEAPLR	7	Oxidation (M)	_AM(Oxidation (M))EAPLR_	AM(1)EAPLR	AM(97)EAPLR	0	1	0	P0A6F5	P0A6F5	P0A6F5	groL	60 kDa chaperonin	MULTI-MSMS	CCE20220412_Halil_Aydin_hLACTB_hfx2	402.207	2	402.208	802.401	-0.65276	-0.00026254	-0.4254	-0.0001711	-1.0782	-0.00043364	402.207	17.301	0.43396	17.301	17.173	17.607	0					28	19	2	0	0	0	0.01104	2	9124	97.071	80.144	1	15279000
EIELEDKFENMGAQMVK	17	Oxidation (M)	_EIELEDKFENM(Oxidation (M))GAQMVK_	EIELEDKFENM(0.998)GAQM(0.002)VK	EIELEDKFENM(27)GAQM(-27)VK	0	1	1	P0A6F5	P0A6F5	P0A6F5	groL	60 kDa chaperonin	MULTI-MSMS	CCE20220412_Halil_Aydin_hLACTB_hfx1	676.657	3	676.32	2025.94	0.10797	7.3024e-05	1.6725	0.0011312	1.7805	0.0012042	676.656	36.493	0.1811	36.493	36.402	36.583	0					16	6	3	0	0	0	1.6889e-07	1	19908	145.69	144.18	2	4245800
EIELEDKFENMGAQMVK	17	Oxidation (M)	_EIELEDKFENMGAQM(Oxidation (M))VK_	EIELEDKFENM(0.019)GAQM(0.981)VK	EIELEDKFENM(-17)GAQM(17)VK	0	1	1	P0A6F5	P0A6F5	P0A6F5	groL	60 kDa chaperonin	MULTI-MSMS	CCE20220412_Halil_Aydin_hLACTB_hfx2	676.655	3	676.32	2025.94	0.36331	0.00024571	0.50826	0.00034375	0.87157	0.00058946	676.655	37.182	0.24425	37.182	37.056	37.301	0					19	9	3	0	0	0	4.145e-05	1	20109	90.259	88.762	2	3016600
EMLPVLEAVAK	11	Oxidation (M)	_EM(Oxidation (M))LPVLEAVAK_	EM(1)LPVLEAVAK	EM(81)LPVLEAVAK	0	1	0	P0A6F5	P0A6F5	P0A6F5	groL	60 kDa chaperonin	MULTI-MSMS	CCE20220412_Halil_Aydin_hLACTB_hfx1	608.339	2	608.336	1214.66	0.42649	0.00025945	1.9549	0.0011892	2.3814	0.0014487	608.338	40.372	0.77702	40.372	39.922	40.699	0					98	29	5	0	0	0	0.0040564	5	21853	80.688	75.997	1	12936000
EMLPVLEAVAK	11	Oxidation (M)	_EM(Oxidation (M))LPVLEAVAK_	EM(1)LPVLEAVAK	EM(74)LPVLEAVAK	0	1	0	P0A6F5	P0A6F5	P0A6F5	groL	60 kDa chaperonin	MULTI-MSMS	CCE20220412_Halil_Aydin_hLACTB_hfx1	608.337	2	608.336	1214.66	0.29547	0.00017974	1.264	0.00076891	1.5594	0.00094865	608.337	47.3	0.68605	47.3	46.954	47.64	0					65	24	4	0	0	0	0.005708	2	25355	73.985	71.787	1	1431000
EMLPVLEAVAK	11	Oxidation (M)	_EM(Oxidation (M))LPVLEAVAK_	EM(1)LPVLEAVAK	EM(89)LPVLEAVAK	0	1	0	P0A6F5	P0A6F5	P0A6F5	groL	60 kDa chaperonin	MULTI-MSMS	CCE20220412_Halil_Aydin_hLACTB_hfx2	608.339	2	608.336	1214.66	0.28671	0.00017442	1.9085	0.001161	2.1952	0.0013354	608.338	40.319	0.71515	40.319	39.9	40.615	0					97	26	5	0	0	0	0.0019889	5	21675	89.08	84.388	1	10813000
EMLPVLEAVAK	11	Oxidation (M)	_EM(Oxidation (M))LPVLEAVAK_	EM(1)LPVLEAVAK	EM(58)LPVLEAVAK	0	1	0	P0A6F5	P0A6F5	P0A6F5	groL	60 kDa chaperonin	MULTI-MSMS	CCE20220412_Halil_Aydin_hLACTB_hfx2	608.338	2	608.336	1214.66	0.32093	0.00019523	1.7045	0.0010369	2.0255	0.0012322	608.337	47.329	0.68597	47.329	46.972	47.658	0					66	24	4	0	0	0	0.026475	2	25203	57.598	57.598	1	1324400
LIAEAMDK	8	Oxidation (M)	_LIAEAM(Oxidation (M))DK_	LIAEAM(1)DK	LIAEAM(81)DK	0	1	0	P0A6F5	P0A6F5	P0A6F5	groL	60 kDa chaperonin	MULTI-MSMS	CCE20220412_Halil_Aydin_hLACTB_hfx1	453.734	2	453.734	905.453	-0.65882	-0.00029893	0.66359	0.00030109	0.0047704	2.1645e-06	453.734	5.0547	1.6439	5.0547	4.7428	6.3867	0					137	63	3	0	0	0	0.013406	12	2708	81.191	70.122	1	3201600
LIAEAMDK	8	Oxidation (M)	_LIAEAM(Oxidation (M))DK_	LIAEAM(1)DK	LIAEAM(75)DK	0	1	0	P0A6F5	P0A6F5	P0A6F5	groL	60 kDa chaperonin	MULTI-MSMS	CCE20220412_Halil_Aydin_hLACTB_hfx2	453.733	2	453.734	905.453	-0.66211	-0.00030042	-0.079427	-3.6039e-05	-0.74153	-0.00033646	453.734	6.8579	1.8128	6.8579	5.7463	7.5591	0					155	70	3	0	0	0	0.017137	11	3581	75.213	63.019	1	7109500
VGAATEVEMK	10	Oxidation (M)	_VGAATEVEM(Oxidation (M))K_	VGAATEVEM(1)K	VGAATEVEM(60)K	0	1	0	P0A6F5	P0A6F5	P0A6F5	groL	60 kDa chaperonin	MULTI-MSMS	CCE20220412_Halil_Aydin_hLACTB_hfx2	525.76	2	525.76	1049.51	-1.5343	-0.0008067	0.4388	0.0002307	-1.0955	-0.00057599	525.761	0.86423	0.26527	0.86423	0.80296	1.0682	0					13	10	2	0	0	0	0.026513	1	473	60.436	47.909	1	1535500
AAVEEGVVAGGGVALIR	17	Unmodified	_AAVEEGVVAGGGVALIR_			0	0	0	P0A6F5	P0A6F5	P0A6F5	groL	60 kDa chaperonin	MULTI-MSMS	CCE20220412_Halil_Aydin_hLACTB_hfx1	785.385	2	784.444	1566.87	0.48093	0.00037726	-0.44791	-0.00035136	0.033019	2.5901e-05	784.444	40.453	0.94158	40.453	40.187	41.128	0					97	38	5	0	0	0	0.033368	1	22085	62.924	30.318	1	13607000
AAVEEGVVAGGGVALIR	17	Unmodified	_AAVEEGVVAGGGVALIR_			0	0	0	P0A6F5	P0A6F5	P0A6F5	groL	60 kDa chaperonin	MULTI-SECPEP	CCE20220412_Halil_Aydin_hLACTB_hfx1	783.882	2	784.444	1566.87	0.42345	0.00033217	-2.2033	-0.0017284	-1.7799	-0.0013962	784.443	40.903	0.35806	40.903	40.699	41.057	0					28	15	2	0	0	0	0.010999	1	22101	60.301	53.918	1	10775000
AAVEEGVVAGGGVALIR	17	Unmodified	_AAVEEGVVAGGGVALIR_			0	0	0	P0A6F5	P0A6F5	P0A6F5	groL	60 kDa chaperonin	MULTI-SECPEP	CCE20220412_Halil_Aydin_hLACTB_hfx2	783.88	2	784.444	1566.87	0.61085	0.00047918	-0.95724	-0.0007509	-0.3464	-0.00027173	784.443	40.435	1.2451	40.435	39.792	41.038	0					143	49	4	0	0	0	0.03701	1	21953	56.654	56.654	1	12703000
AAVEEGVVAGGGVALIR	17	Unmodified	_AAVEEGVVAGGGVALIR_			0	0	0	P0A6F5	P0A6F5	P0A6F5	groL	60 kDa chaperonin	MULTI-SECPEP	CCE20220412_Halil_Aydin_hLACTB_hfx2	784.379	2	784.444	1566.87	0.03349	2.6271e-05	-0.82153	-0.00064444	-0.78804	-0.00061817	784.443	41.235	0.42643	41.235	41.038	41.464	0					31	18	2	0	0	0	0.018275	1	22293	58.674	49.567	1	7869700
AIAQVGTISANSDETVGK	18	Unmodified	_AIAQVGTISANSDETVGK_			0	0	0	P0A6F5	P0A6F5	P0A6F5	groL	60 kDa chaperonin	MULTI-MSMS	CCE20220412_Halil_Aydin_hLACTB_hfx1	881.458	2	880.955	1759.9	1.4319	0.0012614	0.78264	0.00068947	2.2145	0.0019509	880.956	30.001	0.51447	30.001	29.861	30.375	0					83	21	7	0	0	0	5.4808e-06	1	16428	122.39	115.5	1	86110000
AIAQVGTISANSDETVGK	18	Unmodified	_AIAQVGTISANSDETVGK_			0	0	0	P0A6F5	P0A6F5	P0A6F5	groL	60 kDa chaperonin	MULTI-MSMS	CCE20220412_Halil_Aydin_hLACTB_hfx2	881.457	2	880.955	1759.9	1.1176	0.00098452	1.3143	0.0011578	2.4318	0.0021423	880.956	30.004	0.50389	30.004	29.864	30.368	0					76	20	6	0	0	0	3.1418e-14	1	16220	194.7	188	1	69864000
AMEAPLR	7	Unmodified	_AMEAPLR_			0	0	0	P0A6F5	P0A6F5	P0A6F5	groL	60 kDa chaperonin	MULTI-MSMS	CCE20220412_Halil_Aydin_hLACTB_hfx1	394.21	2	394.21	786.406	0.13126	5.1744e-05	-0.56642	-0.00022329	-0.43516	-0.00017155	394.21	17.172	0.29269	17.172	16.993	17.286	0					26	11	3	0	0	0	0.047901	1	9045	114.54	88.431	1	11399000
AMEAPLR	7	Unmodified	_AMEAPLR_			0	0	0	P0A6F5	P0A6F5	P0A6F5	groL	60 kDa chaperonin	MULTI-MSMS	CCE20220412_Halil_Aydin_hLACTB_hfx2	394.21	2	394.21	786.406	-0.25549	-0.00010072	-0.85594	-0.00033742	-1.1114	-0.00043814	394.21	17.271	0.38992	17.271	17.15	17.539	0					38	16	3	0	0	0	0.056192	1	9169	107.74	81.636	1	47495000
ANDAAGDGTTTATVLAQAIITEGLK	25	Unmodified	_ANDAAGDGTTTATVLAQAIITEGLK_			0	0	0	P0A6F5	P0A6F5	P0A6F5	groL	60 kDa chaperonin	MULTI-MSMS	CCE20220412_Halil_Aydin_hLACTB_hfx1	1202.13	2	1201.62	2401.23	2.0169	0.0024236	1.1032	0.0013257	3.1202	0.0037493	1202.13	52.16	0.57557	52.16	52.067	52.643	0					68	25	4	0	0	0	2.2294e-13	1	27811	153.74	149.27	1	35361000
ANDAAGDGTTTATVLAQAIITEGLK	25	Unmodified	_ANDAAGDGTTTATVLAQAIITEGLK_			0	0	0	P0A6F5	P0A6F5	P0A6F5	groL	60 kDa chaperonin	MULTI-MSMS	CCE20220412_Halil_Aydin_hLACTB_hfx2	1202.13	2	1201.62	2401.23	1.7067	0.0020508	1.2876	0.0015472	2.9943	0.003598	1202.13	52.169	0.49266	52.169	52.077	52.57	0					61	20	4	0	0	0	7.9065e-09	1	27592	128.69	124.23	1	22079000
ANDAAGDGTTTATVLAQAIITEGLK	25	Unmodified	_ANDAAGDGTTTATVLAQAIITEGLK_			0	0	0	P0A6F5	P0A6F5	P0A6F5	groL	60 kDa chaperonin	MULTI-MSMS	CCE20220412_Halil_Aydin_hLACTB_hfx2	801.419	3	801.418	2401.23	0.58586	0.00046952	0.44536	0.00035692	1.0312	0.00082644	801.754	52.169	0.16	52.169	52.103	52.263	0					18	5	5	0	0	0	0.05394	1	27599	19.492	16.748	1	1230700
APGFGDR	7	Unmodified	_APGFGDR_			0	0	0	P0A6F5	P0A6F5	P0A6F5	groL	60 kDa chaperonin	MULTI-MSMS	CCE20220412_Halil_Aydin_hLACTB_hfx2	360.177	2	360.177	718.34	-1.0661	-0.00038399	1.3248	0.00047715	0.25865	9.316e-05	360.178	5.0745	0.92409	5.0745	4.3735	5.2976	0					112	34	5	0	0	0	0.042504	2	2463	117.7	117.7	1	9808600
ARVEDALHATR	11	Unmodified	_ARVEDALHATR_			0	0	1	P0A6F5	P0A6F5	P0A6F5	groL	60 kDa chaperonin	MULTI-MSMS	CCE20220412_Halil_Aydin_hLACTB_hfx1	413.559	3	413.558	1237.65	-0.0522	-2.1588e-05	1.1931	0.00049343	1.1409	0.00047185	413.559	10.536	0.66161	10.536	10.213	10.875	0					67	24	4	0	0	0	0.0022495	3	5474	84.718	73.505	1	6372000
ARVEDALHATR	11	Unmodified	_ARVEDALHATR_			0	0	1	P0A6F5	P0A6F5	P0A6F5	groL	60 kDa chaperonin	MULTI-MSMS	CCE20220412_Halil_Aydin_hLACTB_hfx2	413.558	3	413.558	1237.65	-0.93649	-0.00038729	0.60632	0.00025075	-0.33017	-0.00013654	413.558	11.287	0.53942	11.287	11.044	11.583	0					59	20	4	0	0	0	0.00083975	3	5808	95.273	84.348	1	10599000
ATLEDLGQAK	10	Unmodified	_ATLEDLGQAK_			0	0	0	P0A6F5	P0A6F5	P0A6F5	groL	60 kDa chaperonin	MULTI-MSMS	CCE20220412_Halil_Aydin_hLACTB_hfx1	523.281	2	523.28	1044.55	0.24231	0.0001268	0.65136	0.00034084	0.89367	0.00046764	523.28	23.818	0.44742	23.818	23.648	24.096	0					55	19	5	0	0	0	0.0083827	2	12640	110.41	55.796	1	82344000
ATLEDLGQAK	10	Unmodified	_ATLEDLGQAK_			0	0	0	P0A6F5	P0A6F5	P0A6F5	groL	60 kDa chaperonin	MULTI-MSMS	CCE20220412_Halil_Aydin_hLACTB_hfx2	523.281	2	523.28	1044.55	0.96154	0.00050315	-0.18016	-9.4276e-05	0.78137	0.00040888	523.28	23.871	0.41533	23.871	23.7	24.115	0					56	17	5	0	0	0	0.001629	2	12641	146.58	75.242	1	52704000
AVTAAVEELK	10	Unmodified	_AVTAAVEELK_			0	0	0	P0A6F5	P0A6F5	P0A6F5	groL	60 kDa chaperonin	MULTI-MSMS	CCE20220412_Halil_Aydin_hLACTB_hfx1	515.794	2	515.793	1029.57	0.79383	0.00040945	0.64473	0.00033254	1.4386	0.000742	515.793	26.148	0.39964	26.148	26.016	26.416	0					56	16	5	0	0	0	0.00878	1	14093	106.68	65.181	1	67182000
AVTAAVEELK	10	Unmodified	_AVTAAVEELK_			0	0	0	P0A6F5	P0A6F5	P0A6F5	groL	60 kDa chaperonin	MULTI-MSMS	CCE20220412_Halil_Aydin_hLACTB_hfx2	515.793	2	515.793	1029.57	0.28776	0.00014842	0.78262	0.00040367	1.0704	0.00055209	515.793	26.19	0.43547	26.19	26.027	26.462	0					56	17	5	0	0	0	0.0066342	2	14056	120.15	71.694	1	54659000
DTTTIIDGVGEEAAIQGR	18	Unmodified	_DTTTIIDGVGEEAAIQGR_			0	0	0	P0A6F5	P0A6F5	P0A6F5	groL	60 kDa chaperonin	MULTI-MSMS	CCE20220412_Halil_Aydin_hLACTB_hfx1	923.967	2	923.463	1844.91	2.3897	0.0022068	-0.54555	-0.00050379	1.8442	0.001703	923.462	39.173	0.39088	39.173	39.055	39.446	0					38	14	4	0	0	0	0.0507	1	21337	55.452	49.48	1	7110000
DTTTIIDGVGEEAAIQGR	18	Unmodified	_DTTTIIDGVGEEAAIQGR_			0	0	0	P0A6F5	P0A6F5	P0A6F5	groL	60 kDa chaperonin	MULTI-MSMS	CCE20220412_Halil_Aydin_hLACTB_hfx1	923.967	2	923.463	1844.91	1.1176	0.0010321	0.46686	0.00043113	1.5845	0.0014632	923.464	42.826	0.67596	42.826	42.65	43.326	0					101	24	6	0	0	0	1.514e-05	1	23157	110.38	104.77	1	62949000
DTTTIIDGVGEEAAIQGR	18	Unmodified	_DTTTIIDGVGEEAAIQGR_			0	0	0	P0A6F5	P0A6F5	P0A6F5	groL	60 kDa chaperonin	MULTI-MSMS	CCE20220412_Halil_Aydin_hLACTB_hfx2	923.967	2	923.463	1844.91	1.2389	0.0011441	0.68467	0.00063226	1.9236	0.0017763	923.464	39.15	0.342	39.15	39.026	39.368	0					39	12	4	0	0	0	3.5411e-05	1	21108	99.215	93.609	1	5784400
DTTTIIDGVGEEAAIQGR	18	Unmodified	_DTTTIIDGVGEEAAIQGR_			0	0	0	P0A6F5	P0A6F5	P0A6F5	groL	60 kDa chaperonin	MULTI-MSMS	CCE20220412_Halil_Aydin_hLACTB_hfx2	923.967	2	923.463	1844.91	1.2513	0.0011555	-0.052494	-4.8476e-05	1.1988	0.001107	923.463	42.819	0.81041	42.819	42.537	43.348	0					118	29	6	0	0	0	7.7322e-05	1	22955	91.914	86.308	1	47238000
EIELEDKFENMGAQMVK	17	Unmodified	_EIELEDKFENMGAQMVK_			0	0	1	P0A6F5	P0A6F5	P0A6F5	groL	60 kDa chaperonin	MULTI-MSMS	CCE20220412_Halil_Aydin_hLACTB_hfx1	671.324	3	670.989	2009.94	1.0937	0.00073385	0.57503	0.00038584	1.6687	0.0011197	671.324	43.682	0.41692	43.682	43.422	43.839	0					29	15	4	0	0	0	5.8841e-05	1	23616	96.673	93.069	1	1641700
EIELEDKFENMGAQMVK	17	Unmodified	_EIELEDKFENMGAQMVK_			0	0	1	P0A6F5	P0A6F5	P0A6F5	groL	60 kDa chaperonin	MULTI-MSMS	CCE20220412_Halil_Aydin_hLACTB_hfx2	671.324	3	670.989	2009.94	0.98659	0.00066199	0.32651	0.00021908	1.3131	0.00088107	671.324	43.666	0.32098	43.666	43.543	43.864	0					32	11	5	0	0	0	9.3178e-06	1	23421	105.14	100.01	1	1541900
EMLPVLEAVAK	11	Unmodified	_EMLPVLEAVAK_			0	0	0	P0A6F5	P0A6F5	P0A6F5	groL	60 kDa chaperonin	MULTI-MSMS	CCE20220412_Halil_Aydin_hLACTB_hfx1	600.34	2	600.339	1198.66	0.54831	0.00032917	0.98399	0.00059073	1.5323	0.0009199	600.34	47.279	0.60438	47.279	46.981	47.586	0					63	21	4	0	0	0	0.025185	1	25339	80.755	75.273	1	6300100
EMLPVLEAVAK	11	Unmodified	_EMLPVLEAVAK_			0	0	0	P0A6F5	P0A6F5	P0A6F5	groL	60 kDa chaperonin	MULTI-MSMS	CCE20220412_Halil_Aydin_hLACTB_hfx2	600.34	2	600.339	1198.66	0.77304	0.00046409	0.88266	0.0005299	1.6557	0.00099398	600.339	47.312	0.54964	47.312	47.027	47.576	0					72	19	5	0	0	0	0.025185	2	25146	80.755	75.273	1	6017900
GQNEDQNVGIK	11	Unmodified	_GQNEDQNVGIK_			0	0	0	P0A6F5	P0A6F5	P0A6F5	groL	60 kDa chaperonin	MULTI-MSMS	CCE20220412_Halil_Aydin_hLACTB_hfx1	601.294	2	601.294	1200.57	-0.92152	-0.00055411	0.80371	0.00048326	-0.11782	-7.0842e-05	601.294	1.3074	0.66468	1.3074	1.1194	1.784	0					70	25	4	0	0	0	0.0062738	3	709	110.87	96.869	1	6522200
GQNEDQNVGIK	11	Unmodified	_GQNEDQNVGIK_			0	0	0	P0A6F5	P0A6F5	P0A6F5	groL	60 kDa chaperonin	MULTI-MSMS	CCE20220412_Halil_Aydin_hLACTB_hfx2	601.294	2	601.294	1200.57	-0.96018	-0.00057735	0.68342	0.00041094	-0.27676	-0.00016641	601.294	3.3022	1.0368	3.3022	2.7592	3.796	0					130	41	4	0	0	0	0.0028292	7	1724	130.56	122.63	1	4328100
GVNVLADAVK	10	Unmodified	_GVNVLADAVK_			0	0	0	P0A6F5	P0A6F5	P0A6F5	groL	60 kDa chaperonin	MULTI-MSMS	CCE20220412_Halil_Aydin_hLACTB_hfx1	493.287	2	493.287	984.56	-0.0079864	-3.9396e-06	-0.86511	-0.00042675	-0.87309	-0.00043069	493.287	30.964	0.45092	30.964	30.779	31.23	0					47	20	4	0	0	0	0.0084567	3	16941	109.71	65.365	1	43904000
GVNVLADAVK	10	Unmodified	_GVNVLADAVK_			0	0	0	P0A6F5	P0A6F5	P0A6F5	groL	60 kDa chaperonin	MULTI-MSMS	CCE20220412_Halil_Aydin_hLACTB_hfx2	493.287	2	493.287	984.56	-0.42378	-0.00020904	-0.7153	-0.00035285	-1.1391	-0.00056189	493.287	30.956	0.44897	30.956	30.861	31.31	0					43	20	4	0	0	0	0.0086072	2	16775	108.3	64.861	1	67297000
LADLRGQNEDQNVGIK	16	Unmodified	_LADLRGQNEDQNVGIK_			0	0	1	P0A6F5	P0A6F5	P0A6F5	groL	60 kDa chaperonin	MSMS	CCE20220412_Halil_Aydin_hLACTB_hfx1	590.642	3	590.643	1768.91	NaN	NaN	NaN	NaN	NaN	NaN	NaN	24.158	1	24.158	23.658	24.658	0								0	0	0	0.010006	1	12894	51.147	44.984	1
LADLRGQNEDQNVGIK	16	Unmodified	_LADLRGQNEDQNVGIK_			0	0	1	P0A6F5	P0A6F5	P0A6F5	groL	60 kDa chaperonin	MULTI-MSMS	CCE20220412_Halil_Aydin_hLACTB_hfx2	590.642	3	590.643	1768.91	0.3192	0.00018853	-1.223	-0.00072235	-0.90379	-0.00053382	590.642	24.12	0.2202	24.12	24.033	24.253	0					23	11	3	0	0	0	0.008155	1	12880	56.872	50.256	1	16259000
LAGGVAVIK	9	Unmodified	_LAGGVAVIK_			0	0	0	P0A6F5	P0A6F5	P0A6F5	groL	60 kDa chaperonin	MULTI-MSMS	CCE20220412_Halil_Aydin_hLACTB_hfx1	414.271	2	414.271	826.528	-1.2096	-0.00050111	1.5376	0.00063697	0.32796	0.00013587	414.272	24.032	0.23403	24.032	23.916	24.15	0					31	11	4	0	0	0	0.018565	1	12774	94.262	64.455	1	82753000
LAGGVAVIK	9	Unmodified	_LAGGVAVIK_			0	0	0	P0A6F5	P0A6F5	P0A6F5	groL	60 kDa chaperonin	MULTI-MSMS	CCE20220412_Halil_Aydin_hLACTB_hfx2	414.271	2	414.271	826.528	-0.11196	-4.6382e-05	0.72945	0.00030219	0.61749	0.00025581	414.271	24.08	0.25454	24.08	23.948	24.203	0					33	12	4	0	0	0	0.018565	1	12772	94.262	60.746	1	66572000
LIAEAMDK	8	Unmodified	_LIAEAMDK_			0	0	0	P0A6F5	P0A6F5	P0A6F5	groL	60 kDa chaperonin	MSMS	CCE20220412_Halil_Aydin_hLACTB_hfx1	445.737	2	445.736	889.458	NaN	NaN	NaN	NaN	NaN	NaN	NaN	20.549	1	20.549	20.049	21.049	0								0	0	0	0.0039332	1	10937	108.09	92.455	1
QQIEEATSDYDREK	14	Unmodified	_QQIEEATSDYDREK_			0	0	1	P0A6F5	P0A6F5	P0A6F5	groL	60 kDa chaperonin	MULTI-MSMS	CCE20220412_Halil_Aydin_hLACTB_hfx1	571.597	3	571.264	1710.77	0.47731	0.00027267	-1.7928	-0.0010242	-1.3155	-0.00075152	571.263	15.965	0.3174	15.965	15.768	16.085	0					34	13	3	0	0	0	0.0026372	2	8407	69.258	67.406	1	23212000
QQIEEATSDYDREK	14	Unmodified	_QQIEEATSDYDREK_			0	0	1	P0A6F5	P0A6F5	P0A6F5	groL	60 kDa chaperonin	MULTI-MSMS	CCE20220412_Halil_Aydin_hLACTB_hfx1	856.892	2	856.392	1710.77	0.79431	0.00068024	-1.5907	-0.0013622	-0.79636	-0.00068199	856.391	15.935	0.34529	15.935	15.788	16.134	0					29	14	3	0	0	0	0.0016529	1	8434	124.67	124.67	1	4617600
QQIEEATSDYDREK	14	Unmodified	_QQIEEATSDYDREK_			0	0	1	P0A6F5	P0A6F5	P0A6F5	groL	60 kDa chaperonin	MULTI-MSMS	CCE20220412_Halil_Aydin_hLACTB_hfx2	571.597	3	571.264	1710.77	0.43691	0.00024959	-0.66632	-0.00038065	-0.22941	-0.00013105	571.263	16.412	0.46493	16.412	16.276	16.74	0					78	18	5	0	0	0	2.3135e-05	2	8614	135.81	134.59	1	19973000
VEDALHATR	9	Unmodified	_VEDALHATR_			0	0	0	P0A6F5	P0A6F5	P0A6F5	groL	60 kDa chaperonin	MULTI-MSMS	CCE20220412_Halil_Aydin_hLACTB_hfx1	506.264	2	506.265	1010.51	-1.606	-0.00081307	0.43147	0.00021844	-1.1746	-0.00059464	506.265	0.9311	0.32085	0.9311	0.84761	1.1685	0					22	12	4	0	0	0	0.0042251	1	502	141.2	77.716	1	13752000
VEDALHATR	9	Unmodified	_VEDALHATR_			0	0	0	P0A6F5	P0A6F5	P0A6F5	groL	60 kDa chaperonin	MULTI-MSMS	CCE20220412_Halil_Aydin_hLACTB_hfx2	506.264	2	506.265	1010.51	-1.7534	-0.00088769	0.60139	0.00030446	-1.152	-0.00058323	506.265	1.0812	0.20615	1.0812	0.99004	1.1962	0					22	7	4	0	0	0	0.0049004	1	561	138.4	63.183	1	8191200
YNMELTLEEAVR	12	Oxidation (M)	_YNM(Oxidation (M))ELTLEEAVR_	YNM(1)ELTLEEAVR	YNM(130)ELTLEEAVR	0	1	0	P08622	P08622	P08622	dnaJ	Chaperone protein DnaJ	MULTI-MSMS	CCE20220412_Halil_Aydin_hLACTB_hfx1	742.361	2	742.358	1482.7	1.1275	0.00083704	0.062572	4.6451e-05	1.1901	0.00088349	742.358	35.723	0.38856	35.723	35.508	35.896	0					41	14	4	0	0	0	0.00034152	2	19467	128.17	118.48	1	6683800
YNMELTLEEAVR	12	Oxidation (M)	_YNM(Oxidation (M))ELTLEEAVR_	YNM(1)ELTLEEAVR	YNM(150)ELTLEEAVR	0	1	0	P08622	P08622	P08622	dnaJ	Chaperone protein DnaJ	MULTI-MSMS	CCE20220412_Halil_Aydin_hLACTB_hfx2	742.361	2	742.358	1482.7	0.80577	0.00059817	0.082762	6.1439e-05	0.88853	0.00065961	742.358	35.72	0.3939	35.72	35.464	35.858	0					38	14	4	0	0	0	8.0184e-05	2	19298	145.34	135.11	1	5729500
EAYEVLTDSQK	11	Unmodified	_EAYEVLTDSQK_			0	0	0	P08622	P08622	P08622	dnaJ	Chaperone protein DnaJ	MULTI-MSMS	CCE20220412_Halil_Aydin_hLACTB_hfx1	641.812	2	641.812	1281.61	0.95072	0.00061018	-1.0861	-0.00069706	-0.13536	-8.6872e-05	641.811	25.771	0.32152	25.771	25.645	25.967	0					28	13	3	0	0	0	2.6724e-05	1	13849	160.36	153.21	1	14432000
EAYEVLTDSQK	11	Unmodified	_EAYEVLTDSQK_			0	0	0	P08622	P08622	P08622	dnaJ	Chaperone protein DnaJ	MULTI-MSMS	CCE20220412_Halil_Aydin_hLACTB_hfx2	641.813	2	641.812	1281.61	0.13835	8.8794e-05	-0.87759	-0.00056325	-0.73924	-0.00047445	641.811	25.833	0.30204	25.833	25.676	25.978	0					28	12	3	0	0	0	0.0016135	2	13818	138.08	129.33	1	19228000
FFDDLTR	7	Unmodified	_FFDDLTR_			0	0	0	P08622	P08622	P08622	dnaJ	Chaperone protein DnaJ	MULTI-MSMS	CCE20220412_Halil_Aydin_hLACTB_hfx1	457.225	2	457.224	912.434	1.0016	0.00045796	0.56373	0.00025775	1.5653	0.00071571	457.225	33.967	0.45126	33.967	33.791	34.242	0					45	16	4	0	0	0	0.0095682	2	18582	139.92	126.93	1	6916700
FFDDLTR	7	Unmodified	_FFDDLTR_			0	0	0	P08622	P08622	P08622	dnaJ	Chaperone protein DnaJ	MULTI-MSMS	CCE20220412_Halil_Aydin_hLACTB_hfx2	457.226	2	457.224	912.434	1.2269	0.00056096	0.52494	0.00024002	1.7518	0.00080098	457.225	33.931	0.45945	33.931	33.753	34.213	0					47	16	4	0	0	0	0.056565	1	18463	107.43	99.089	1	5663600
IPAGVDTGDR	10	Unmodified	_IPAGVDTGDR_			0	0	0	P08622	P08622	P08622	dnaJ	Chaperone protein DnaJ	MULTI-MSMS	CCE20220412_Halil_Aydin_hLACTB_hfx1	500.758	2	500.757	999.499	0.31259	0.00015653	0.14932	7.4775e-05	0.46191	0.00023131	500.757	15.358	0.80452	15.358	15.078	15.882	0					84	31	3	0	0	0	0.047113	1	8144	74.92	63.56	1	4834900
IPAGVDTGDR	10	Unmodified	_IPAGVDTGDR_			0	0	0	P08622	P08622	P08622	dnaJ	Chaperone protein DnaJ	MULTI-MSMS	CCE20220412_Halil_Aydin_hLACTB_hfx2	500.756	2	500.757	999.499	0.49836	0.00024956	-0.13041	-6.5302e-05	0.36795	0.00018425	500.756	16.111	0.97975	16.111	15.564	16.544	0					107	40	4	0	0	0	0.022379	3	8505	86.67	80.567	1	12822000
KFFDDLTR	8	Unmodified	_KFFDDLTR_			0	0	1	P08622	P08622	P08622	dnaJ	Chaperone protein DnaJ	MULTI-MSMS	CCE20220412_Halil_Aydin_hLACTB_hfx1	521.273	2	521.272	1040.53	0.4877	0.00025422	1.8201	0.00094875	2.3078	0.001203	521.273	28.722	0.40311	28.722	28.525	28.928	0					34	11	4	0	0	0	0.036063	1	15632	83.948	42.446	1	3975400
KFFDDLTR	8	Unmodified	_KFFDDLTR_			0	0	1	P08622	P08622	P08622	dnaJ	Chaperone protein DnaJ	MULTI-MSMS	CCE20220412_Halil_Aydin_hLACTB_hfx2	521.273	2	521.272	1040.53	0.54602	0.00028462	1.5113	0.00078781	2.0573	0.0010724	521.273	28.726	0.38977	28.726	28.483	28.872	0					29	10	4	0	0	0	0.02304	1	15546	90.709	53.688	1	3441100
LKVPGETQTGK	11	Unmodified	_LKVPGETQTGK_			0	0	1	P08622	P08622	P08622	dnaJ	Chaperone protein DnaJ	MULTI-MSMS	CCE20220412_Halil_Aydin_hLACTB_hfx1	386.555	3	386.556	1156.65	-0.11879	-4.5918e-05	-0.94619	-0.00036575	-1.065	-0.00041167	386.555	11.886	0.66255	11.886	11.4	12.063	0					62	26	4	0	0	0	0.0042551	2	6104	73.632	67.599	1	5734600
LKVPGETQTGK	11	Unmodified	_LKVPGETQTGK_			0	0	1	P08622	P08622	P08622	dnaJ	Chaperone protein DnaJ	MULTI-MSMS	CCE20220412_Halil_Aydin_hLACTB_hfx1	579.33	2	579.33	1156.65	-0.1393	-8.0699e-05	-0.42916	-0.00024862	-0.56846	-0.00032932	579.329	11.875	0.58972	11.875	11.427	12.016	0					69	23	4	0	0	0	0.012058	2	6100	89.029	77.666	1	7660000
LKVPGETQTGK	11	Unmodified	_LKVPGETQTGK_			0	0	1	P08622	P08622	P08622	dnaJ	Chaperone protein DnaJ	MULTI-MSMS	CCE20220412_Halil_Aydin_hLACTB_hfx2	386.555	3	386.556	1156.65	-0.13929	-5.3842e-05	-1.1633	-0.00044967	-1.3026	-0.00050352	386.555	12.215	0.49726	12.215	11.84	12.338	0					56	19	4	0	0	0	0.0007638	3	6250	107.03	100.05	1	13432000
LKVPGETQTGK	11	Unmodified	_LKVPGETQTGK_			0	0	1	P08622	P08622	P08622	dnaJ	Chaperone protein DnaJ	MULTI-MSMS	CCE20220412_Halil_Aydin_hLACTB_hfx2	579.33	2	579.33	1156.65	-0.11459	-6.6386e-05	-0.75942	-0.00043996	-0.87401	-0.00050634	579.329	12.214	0.49228	12.214	11.867	12.359	0					57	19	4	0	0	0	0.020811	1	6251	87.258	73.88	1	10017000
QDYYEILGVSK	11	Unmodified	_QDYYEILGVSK_			0	0	0	P08622	P08622	P08622	dnaJ	Chaperone protein DnaJ	MULTI-MSMS	CCE20220412_Halil_Aydin_hLACTB_hfx1	657.835	2	657.832	1313.65	0.7049	0.00046371	2.5615	0.001685	3.2664	0.0021487	657.834	40.254	0.32135	40.254	40.106	40.428	0					28	11	3	0	0	0	0.0031574	2	21820	128.91	117.54	1	7300100
QDYYEILGVSK	11	Unmodified	_QDYYEILGVSK_			0	0	0	P08622	P08622	P08622	dnaJ	Chaperone protein DnaJ	MULTI-MSMS	CCE20220412_Halil_Aydin_hLACTB_hfx2	657.835	2	657.832	1313.65	0.76757	0.00050493	2.2554	0.0014837	3.0229	0.0019886	657.834	40.235	0.37688	40.235	40.085	40.462	0					30	13	3	0	0	0	0.0037854	2	21624	125.74	115.77	1	6504600
QLLQELQESFGGPTGEHNSPR	21	Unmodified	_QLLQELQESFGGPTGEHNSPR_			0	0	0	P08622	P08622	P08622	dnaJ	Chaperone protein DnaJ	MULTI-MSMS	CCE20220412_Halil_Aydin_hLACTB_hfx1	775.716	3	775.38	2323.12	0.78256	0.00060678	0.24552	0.00019037	1.0281	0.00079716	775.715	42.246	0.64828	42.246	41.864	42.512	0					66	23	5	0	0	0	1.3267e-14	1	22909	173.56	169.37	1	10189000
QLLQELQESFGGPTGEHNSPR	21	Unmodified	_QLLQELQESFGGPTGEHNSPR_			0	0	0	P08622	P08622	P08622	dnaJ	Chaperone protein DnaJ	MULTI-MSMS	CCE20220412_Halil_Aydin_hLACTB_hfx2	775.716	3	775.38	2323.12	0.86762	0.00067274	0.23968	0.00018584	1.1073	0.00085858	775.716	42.235	0.68123	42.235	41.939	42.62	0					63	24	5	0	0	0	3.3268e-14	1	22716	165.3	157.68	1	7176000
AVAAALEQMPR	11	Oxidation (M)	_AVAAALEQM(Oxidation (M))PR_	AVAAALEQM(1)PR	AVAAALEQM(84)PR	0	1	0	P06959	P06959	P06959	aceF	Dihydrolipoyllysine-residue acetyltransferase component of pyruvate dehydrogenase complex	MULTI-MSMS	CCE20220412_Halil_Aydin_hLACTB_hfx1	586.808	2	586.808	1171.6	1.529	0.00089726	-1.5255	-0.00089516	0.0035744	2.0975e-06	586.807	20.954	0.29078	20.954	20.864	21.155	0					18	11	2	0	0	0	0.0032533	1	11217	83.948	73.682	1	3193900
ELMTISK	7	Oxidation (M)	_ELM(Oxidation (M))TISK_	ELM(1)TISK	ELM(56)TISK	0	1	0	P06959	P06959	P06959	aceF	Dihydrolipoyllysine-residue acetyltransferase component of pyruvate dehydrogenase complex	MULTI-SECPEP	CCE20220412_Halil_Aydin_hLACTB_hfx1	419.238	2	419.223	836.431	-0.65017	-0.00027257	0.79855	0.00033477	0.14838	6.2204e-05	419.223	6.6185	0.76794	6.6185	6.4094	7.1773	0					66	30	3	0	0	0	0.046351	1	3436	55.504	38.577	1	1399400
ELMTISK	7	Oxidation (M)	_ELM(Oxidation (M))TISK_	ELM(1)TISK	ELM(72)TISK	0	1	0	P06959	P06959	P06959	aceF	Dihydrolipoyllysine-residue acetyltransferase component of pyruvate dehydrogenase complex	MULTI-MSMS	CCE20220412_Halil_Aydin_hLACTB_hfx2	419.223	2	419.223	836.431	-0.52387	-0.00021962	1.3136	0.00055071	0.78978	0.0003311	419.224	7.4733	0.90173	7.4733	7.03	7.9317	0					78	33	3	0	0	0	0.028125	2	3819	71.715	54.153	1	1358800
EAAPAAAPAAAAAK	14	Unmodified	_EAAPAAAPAAAAAK_			0	0	0	P06959	P06959	P06959	aceF	Dihydrolipoyllysine-residue acetyltransferase component of pyruvate dehydrogenase complex	MULTI-MSMS	CCE20220412_Halil_Aydin_hLACTB_hfx2	590.82	2	590.82	1179.62	0.27741	0.0001639	0.026302	1.554e-05	0.30371	0.00017944	590.82	14.319	0.23748	14.319	14.198	14.436	0					16	9	2	0	0	0	0.0027193	1	7490	94.087	89.975	1	5109900
EDVQAYVK	8	Unmodified	_EDVQAYVK_			0	0	0	P06959	P06959	P06959	aceF	Dihydrolipoyllysine-residue acetyltransferase component of pyruvate dehydrogenase complex	MULTI-MSMS	CCE20220412_Halil_Aydin_hLACTB_hfx1	476.244	2	476.243	950.471	0.69462	0.00033081	1.0284	0.00048976	1.723	0.00082057	476.243	20.462	0.31175	20.462	20.292	20.604	0					25	11	3	0	0	0	0.038377	1	10892	94.407	73.253	1	3061100
FGEIEEVELGR	11	Unmodified	_FGEIEEVELGR_			0	0	0	P06959	P06959	P06959	aceF	Dihydrolipoyllysine-residue acetyltransferase component of pyruvate dehydrogenase complex	MULTI-MSMS	CCE20220412_Halil_Aydin_hLACTB_hfx1	639.323	2	639.322	1276.63	0.98783	0.00063154	0.078482	5.0176e-05	1.0663	0.00068171	639.322	38.225	0.27775	38.225	38.097	38.375	0					24	10	3	0	0	0	0.0045788	1	20821	121.73	108.47	1	4432700
FGEIEEVELGR	11	Unmodified	_FGEIEEVELGR_			0	0	0	P06959	P06959	P06959	aceF	Dihydrolipoyllysine-residue acetyltransferase component of pyruvate dehydrogenase complex	MULTI-MSMS	CCE20220412_Halil_Aydin_hLACTB_hfx2	639.323	2	639.322	1276.63	1.1939	0.00076326	-0.2686	-0.00017172	0.92526	0.00059154	639.322	38.195	0.31052	38.195	38.011	38.321	0					32	11	4	0	0	0	0.0054126	1	20625	117.53	99.214	1	4364100
FNSSLSEDGQR	11	Unmodified	_FNSSLSEDGQR_			0	0	0	P06959	P06959	P06959	aceF	Dihydrolipoyllysine-residue acetyltransferase component of pyruvate dehydrogenase complex	MULTI-MSMS	CCE20220412_Halil_Aydin_hLACTB_hfx1	620.283	2	620.284	1238.55	-0.065965	-4.0917e-05	1.6723	0.0010373	1.6063	0.00099636	620.285	16.553	0.42625	16.553	16.36	16.786	0					53	16	5	0	0	0	0.0067572	2	8798	102.06	83.286	1	5197900
FNSSLSEDGQR	11	Unmodified	_FNSSLSEDGQR_			0	0	0	P06959	P06959	P06959	aceF	Dihydrolipoyllysine-residue acetyltransferase component of pyruvate dehydrogenase complex	MULTI-MSMS	CCE20220412_Halil_Aydin_hLACTB_hfx2	620.283	2	620.284	1238.55	-0.45825	-0.00028424	0.36137	0.00022415	-0.096875	-6.009e-05	620.284	16.839	0.35317	16.839	16.692	17.045	0					38	15	3	0	0	0	4.9131e-09	2	8845	193.38	171.25	1	14489000
QEAAPAAAPAPAAGVK	16	Unmodified	_QEAAPAAAPAPAAGVK_			0	0	0	P06959	P06959	P06959	aceF	Dihydrolipoyllysine-residue acetyltransferase component of pyruvate dehydrogenase complex	MULTI-MSMS	CCE20220412_Halil_Aydin_hLACTB_hfx1	710.383	2	710.383	1418.75	1.3135	0.00093311	-1.7975	-0.0012769	-0.48398	-0.00034381	710.382	20.997	0.21626	20.997	20.915	21.131	0					20	8	3	0	0	0	0.0030237	1	11175	106.38	92.172	1	7733600
QEAAPAAAPAPAAGVK	16	Unmodified	_QEAAPAAAPAPAAGVK_			0	0	0	P06959	P06959	P06959	aceF	Dihydrolipoyllysine-residue acetyltransferase component of pyruvate dehydrogenase complex	MULTI-MSMS	CCE20220412_Halil_Aydin_hLACTB_hfx2	710.382	2	710.383	1418.75	1.3116	0.00093176	-1.6519	-0.0011735	-0.3403	-0.00024174	710.382	21.06	0.24379	21.06	20.997	21.241	0					23	9	3	0	0	0	0.024802	1	11202	78.342	64.988	1	6763700
SEFAENDAYVHATPLIR	17	Unmodified	_SEFAENDAYVHATPLIR_			0	0	0	P06959	P06959	P06959	aceF	Dihydrolipoyllysine-residue acetyltransferase component of pyruvate dehydrogenase complex	MULTI-MSMS	CCE20220412_Halil_Aydin_hLACTB_hfx1	645.321	3	644.987	1931.94	0.23354	0.00015063	0.25384	0.00016372	0.48738	0.00031435	644.987	36.415	0.23294	36.415	36.326	36.559	0					30	8	5	0	0	0	0.00011836	1	19884	82.707	80.973	1	7032900
SEFAENDAYVHATPLIR	17	Unmodified	_SEFAENDAYVHATPLIR_			0	0	0	P06959	P06959	P06959	aceF	Dihydrolipoyllysine-residue acetyltransferase component of pyruvate dehydrogenase complex	MULTI-MSMS	CCE20220412_Halil_Aydin_hLACTB_hfx2	645.322	3	644.987	1931.94	0.56844	0.00036664	0.43157	0.00027836	1	0.00064499	645.321	36.387	0.26473	36.387	36.272	36.537	0					33	9	5	0	0	0	1.1615e-05	1	19691	103.61	101.64	1	2590900
EGRPSEGETLIAR	13	Unmodified	_EGRPSEGETLIAR_			0	0	1	P05055	P05055	P05055	pnp	Polyribonucleotide nucleotidyltransferase	MULTI-MSMS	CCE20220412_Halil_Aydin_hLACTB_hfx2	472.247	3	472.248	1413.72	-0.69794	-0.0003296	-0.58435	-0.00027596	-1.2823	-0.00060556	472.247	18.911	0.18934	18.911	18.777	18.966	0					18	7	3	0	0	0	0.0012016	1	10101	85.554	77.83	1	3043700
VAALAEAR	8	Unmodified	_VAALAEAR_			0	0	0	P05055	P05055	P05055	pnp	Polyribonucleotide nucleotidyltransferase	MSMS	CCE20220412_Halil_Aydin_hLACTB_hfx2	400.735	2	400.735	799.455	NaN	NaN	NaN	NaN	NaN	NaN	NaN	11.595	1	11.595	11.095	12.095	0								0	0	0	0.055618	1	5971	80.229	25.443	1
VAALAEAR	8	Unmodified	_VAALAEAR_			0	0	0	P05055	P05055	P05055	pnp	Polyribonucleotide nucleotidyltransferase	MSMS	CCE20220412_Halil_Aydin_hLACTB_hfx2	400.735	2	400.735	799.455	NaN	NaN	NaN	NaN	NaN	NaN	NaN	11.712	1	11.712	11.212	12.212	0								0	0	0	0.032314	1	6030	89.142	30.896	1
VGYINDQYVLNPTQDELKESK	21	Unmodified	_VGYINDQYVLNPTQDELKESK_			0	0	1	P05055	P05055	P05055	pnp	Polyribonucleotide nucleotidyltransferase	MULTI-MSMS	CCE20220412_Halil_Aydin_hLACTB_hfx1	818.747	3	818.411	2452.21	2.3621	0.0019332	-0.88793	-0.00072669	1.4742	0.0012065	818.745	39.121	0.25973	39.121	38.978	39.238	0					30	9	5	0	0	0	0.0025947	1	21287	55.453	52.529	1	3512300
YAQVDVIK	8	Unmodified	_YAQVDVIK_			0	0	0	P05055	P05055	P05055	pnp	Polyribonucleotide nucleotidyltransferase	MULTI-MSMS	CCE20220412_Halil_Aydin_hLACTB_hfx2	468.265	2	468.263	934.512	0.71739	0.00033593	1.5798	0.00073976	2.2972	0.0010757	468.264	23.827	0.27859	23.827	23.648	23.926	0					18	10	3	0	0	0	0.037644	1	12655	95.352	28.359	1	1519100
NMSTYVDYIINQIDSDNK	18	Oxidation (M)	_NM(Oxidation (M))STYVDYIINQIDSDNK_	NM(1)STYVDYIINQIDSDNK	NM(200)STYVDYIINQIDSDNK	0	1	0	P02931	P02931	P02931	ompF	Outer membrane protein F	MULTI-MSMS	CCE20220412_Halil_Aydin_hLACTB_hfx1	1075.49	2	1074.99	2147.97	0.98918	0.0010634	0.15532	0.00016697	1.1445	0.0012303	1075.49	51.296	0.27577	51.296	51.208	51.484	0					30	10	6	0	0	0	3.3761e-15	1	27369	196.67	193.97	1	37591000
AEQWATGLK	9	Unmodified	_AEQWATGLK_			0	0	0	P02931	P02931	P02931	ompF	Outer membrane protein F	MULTI-MSMS	CCE20220412_Halil_Aydin_hLACTB_hfx1	502.263	2	502.264	1002.51	-1.2839	-0.00064485	0.038564	1.9369e-05	-1.2453	-0.00062549	502.264	24.101	0.24256	24.101	24.021	24.263	0					33	12	4	0	0	0	0.013479	2	12835	106.42	80.529	1	75851000
AEQWATGLK	9	Unmodified	_AEQWATGLK_			0	0	0	P02931	P02931	P02931	ompF	Outer membrane protein F	MULTI-MSMS	CCE20220412_Halil_Aydin_hLACTB_hfx2	502.264	2	502.264	1002.51	-0.22509	-0.00011306	-0.75897	-0.0003812	-0.98407	-0.00049426	502.264	24.125	0.26043	24.125	24.033	24.293	0					32	13	4	0	0	0	0.011495	2	12818	111.17	55.157	1	71342000
AVGLHYFSK	9	Unmodified	_AVGLHYFSK_			0	0	0	P02931	P02931	P02931	ompF	Outer membrane protein F	MULTI-MSMS	CCE20220412_Halil_Aydin_hLACTB_hfx1	511.277	2	511.277	1020.54	-0.1991	-0.0001018	0.56142	0.00028704	0.36231	0.00018524	511.277	22.968	0.3979	22.968	22.861	23.259	0					46	17	5	0	0	0	0.000226	2	12186	163.9	142.13	1	49083000
AVGLHYFSK	9	Unmodified	_AVGLHYFSK_			0	0	0	P02931	P02931	P02931	ompF	Outer membrane protein F	MULTI-MSMS	CCE20220412_Halil_Aydin_hLACTB_hfx2	511.278	2	511.277	1020.54	0.71748	0.00036683	0.1524	7.7916e-05	0.86988	0.00044475	511.277	23.019	0.36316	23.019	22.866	23.229	0					46	15	6	0	0	0	0.00021652	2	12189	164.53	142.76	1	36097000
FTNTSGFANK	10	Unmodified	_FTNTSGFANK_			0	0	0	P02931	P02931	P02931	ompF	Outer membrane protein F	MULTI-MSMS	CCE20220412_Halil_Aydin_hLACTB_hfx1	543.766	2	543.764	1085.51	0.61517	0.00033451	-0.72046	-0.00039176	-0.10529	-5.7256e-05	543.764	15.32	0.58946	15.32	15.129	15.718	0					73	22	5	0	0	0	4.4076e-05	3	8125	170.05	166.06	1	153120000
FTNTSGFANK	10	Unmodified	_FTNTSGFANK_			0	0	0	P02931	P02931	P02931	ompF	Outer membrane protein F	MULTI-MSMS	CCE20220412_Halil_Aydin_hLACTB_hfx2	543.764	2	543.764	1085.51	0.71144	0.00038686	-1.7401	-0.00094621	-1.0287	-0.00055936	543.763	15.552	0.68976	15.552	15.427	16.117	0					85	28	5	0	0	0	7.0149e-05	2	8182	164.71	159.36	1	139840000
NATPITNK	8	Unmodified	_NATPITNK_			0	0	0	P02931	P02931	P02931	ompF	Outer membrane protein F	MULTI-MSMS	CCE20220412_Halil_Aydin_hLACTB_hfx1	429.737	2	429.738	857.461	-1.4885	-0.00063966	0.16091	6.915e-05	-1.3276	-0.00057051	429.737	0.63583	0.21409	0.63583	0.58674	0.80084	0					12	9	2	0	0	0	0.0095942	1	338	133.9	92.009	1	13480000
NATPITNK	8	Unmodified	_NATPITNK_			0	0	0	P02931	P02931	P02931	ompF	Outer membrane protein F	MSMS	CCE20220412_Halil_Aydin_hLACTB_hfx2	429.737	2	429.738	857.461	NaN	NaN	NaN	NaN	NaN	NaN	NaN	0.66563	1	0.66563	0.16563	1.1656	0								0	0	0	0.0022257	1	347	117.18	78.855	1
TNLQEAQPLGNGK	13	Unmodified	_TNLQEAQPLGNGK_			0	0	0	P02931	P02931	P02931	ompF	Outer membrane protein F	MULTI-MSMS	CCE20220412_Halil_Aydin_hLACTB_hfx1	685.358	2	685.357	1368.7	1.5429	0.0010574	-0.15081	-0.00010336	1.3921	0.00095409	685.357	21.187	0.80989	21.187	21.029	21.839	0					104	30	6	0	0	0	3.9963e-11	4	11286	196.27	177.49	1	95920000
TNLQEAQPLGNGK	13	Unmodified	_TNLQEAQPLGNGK_			0	0	0	P02931	P02931	P02931	ompF	Outer membrane protein F	MULTI-MSMS	CCE20220412_Halil_Aydin_hLACTB_hfx2	685.357	2	685.357	1368.7	1.6016	0.0010977	-0.8271	-0.00056686	0.77448	0.00053079	685.357	21.229	0.79393	21.229	21.112	21.906	0					91	29	5	0	0	0	3.4972e-23	4	11267	224.64	203.18	1	53796000
VGGVATYR	8	Unmodified	_VGGVATYR_			0	0	0	P02931	P02931	P02931	ompF	Outer membrane protein F	MULTI-MSMS	CCE20220412_Halil_Aydin_hLACTB_hfx1	411.727	2	411.727	821.44	-0.53218	-0.00021911	-0.32257	-0.00013281	-0.85475	-0.00035192	411.727	8.8618	0.82926	8.8618	8.3347	9.1639	0					96	34	4	0	0	0	8.1061e-11	6	4486	208.61	166.38	1	32132000
VGGVATYR	8	Unmodified	_VGGVATYR_			0	0	0	P02931	P02931	P02931	ompF	Outer membrane protein F	MULTI-MSMS	CCE20220412_Halil_Aydin_hLACTB_hfx2	411.726	2	411.727	821.44	-1.3853	-0.00057035	0.25771	0.00010611	-1.1275	-0.00046424	411.727	9.3773	0.96337	9.3773	9.0355	9.9989	0					99	39	4	0	0	0	1.3238e-06	5	4765	179.16	138.07	1	51156000
YADVGSFDYGR	11	Unmodified	_YADVGSFDYGR_			0	0	0	P02931	P02931	P02931	ompF	Outer membrane protein F	MULTI-MSMS	CCE20220412_Halil_Aydin_hLACTB_hfx1	625.277	2	625.278	1248.54	-0.58616	-0.00036651	-0.25021	-0.00015645	-0.83637	-0.00052296	625.277	30.922	0.3475	30.922	30.756	31.104	0					47	15	4	0	0	0	3.5616e-20	2	16864	230.24	189.21	1	36579000
YADVGSFDYGR	11	Unmodified	_YADVGSFDYGR_			0	0	0	P02931	P02931	P02931	ompF	Outer membrane protein F	MULTI-MSMS	CCE20220412_Halil_Aydin_hLACTB_hfx2	625.277	2	625.278	1248.54	-0.54084	-0.00033818	-0.70541	-0.00044108	-1.2462	-0.00077925	625.277	30.956	0.33266	30.956	30.766	31.098	0					46	14	4	0	0	0	2.0858e-28	2	16798	253.26	224.1	1	35431000
YDANNIYLAANYGETR	16	Unmodified	_YDANNIYLAANYGETR_			0	0	0	P02931	P02931	P02931	ompF	Outer membrane protein F	MULTI-MSMS	CCE20220412_Halil_Aydin_hLACTB_hfx1	924.935	2	924.432	1846.85	0.34752	0.00032126	0.064542	5.9665e-05	0.41206	0.00038092	924.432	37.757	0.63536	37.757	37.618	38.253	0					101	24	6	0	0	0	4.5182e-06	1	20561	140.08	131.57	1	231870000
YDANNIYLAANYGETR	16	Unmodified	_YDANNIYLAANYGETR_			0	0	0	P02931	P02931	P02931	ompF	Outer membrane protein F	MULTI-MSMS	CCE20220412_Halil_Aydin_hLACTB_hfx2	924.934	2	924.432	1846.85	0.34186	0.00031603	-0.10544	-9.7473e-05	0.23642	0.00021856	924.432	37.721	0.61071	37.721	37.532	38.143	0					85	23	6	0	0	0	0.00019972	1	20367	104.17	92.443	1	227050000
ALTLQEK	7	Unmodified	_ALTLQEK_			0	0	0	P02930	P02930	P02930	tolC	Outer membrane protein TolC	MSMS	CCE20220412_Halil_Aydin_hLACTB_hfx2	401.737	2	401.737	801.46	NaN	NaN	NaN	NaN	NaN	NaN	NaN	14.13	1	14.13	13.63	14.63	0								0	0	0	0.0015998	1	7386	124.89	74.768	1
AQYDTVLANEVTAR	14	Unmodified	_AQYDTVLANEVTAR_			0	0	0	P02930	P02930	P02930	tolC	Outer membrane protein TolC	MULTI-MSMS	CCE20220412_Halil_Aydin_hLACTB_hfx1	775.896	2	775.894	1549.77	1.6534	0.0012829	0.68867	0.00053433	2.3421	0.0018172	775.895	34.893	0.32032	34.893	34.682	35.002	0					32	11	4	0	0	0	5.5801e-07	1	19078	165.7	155.39	1	5257700
AQYDTVLANEVTAR	14	Unmodified	_AQYDTVLANEVTAR_			0	0	0	P02930	P02930	P02930	tolC	Outer membrane protein TolC	MULTI-MSMS	CCE20220412_Halil_Aydin_hLACTB_hfx2	775.897	2	775.894	1549.77	1.9329	0.0014998	0.3817	0.00029616	2.3146	0.0017959	775.894	34.857	0.32269	34.857	34.656	34.978	0					34	11	4	0	0	0	0.0013384	2	18900	117.23	110.21	1	4041800
FNVGLVAITDVQNAR	15	Unmodified	_FNVGLVAITDVQNAR_			0	0	0	P02930	P02930	P02930	tolC	Outer membrane protein TolC	MULTI-MSMS	CCE20220412_Halil_Aydin_hLACTB_hfx1	809.443	2	808.941	1615.87	0.22226	0.0001798	-0.12525	-0.00010132	0.097014	7.8479e-05	808.941	48.116	0.3292	48.116	47.987	48.316	0					30	12	4	0	0	0	0.00028258	1	25775	112.13	102.17	1	3554000
NLSLLQAR	8	Unmodified	_NLSLLQAR_			0	0	0	P02930	P02930	P02930	tolC	Outer membrane protein TolC	MULTI-MSMS	CCE20220412_Halil_Aydin_hLACTB_hfx1	457.775	2	457.775	913.535	1.4456	0.00066177	-0.14894	-6.8182e-05	1.2967	0.00059359	457.774	29.778	0.23229	29.778	29.654	29.886	0					27	9	4	0	0	0	0.039317	1	16229	93.195	77.974	1	4996800
NLSLLQAR	8	Unmodified	_NLSLLQAR_			0	0	0	P02930	P02930	P02930	tolC	Outer membrane protein TolC	MULTI-MSMS	CCE20220412_Halil_Aydin_hLACTB_hfx2	457.774	2	457.775	913.535	0.9914	0.00045384	0.32095	0.00014692	1.3124	0.00060076	457.774	29.796	0.3692	29.796	29.676	30.045	0					31	14	4	0	0	0	0.036294	1	16127	97.093	78.769	1	3994800
NNLDNAVEQLR	11	Unmodified	_NNLDNAVEQLR_			0	0	0	P02930	P02930	P02930	tolC	Outer membrane protein TolC	MULTI-MSMS	CCE20220412_Halil_Aydin_hLACTB_hfx1	643.83	2	643.328	1284.64	0.42556	0.00027378	0.83246	0.00053554	1.258	0.00080932	643.83	31.17	0.18723	31.17	31.043	31.23	0					14	8	2	0	0	0	8.8764e-14	1	17052	211.52	199.48	1	10616000
NNLDNAVEQLR	11	Unmodified	_NNLDNAVEQLR_			0	0	0	P02930	P02930	P02930	tolC	Outer membrane protein TolC	MULTI-MSMS	CCE20220412_Halil_Aydin_hLACTB_hfx2	643.329	2	643.328	1284.64	0.23219	0.00014937	1.2283	0.00079017	1.4604	0.00093954	643.329	31.146	0.19258	31.146	31.032	31.224	0					20	8	3	0	0	0	1.2127e-08	1	16896	182.65	167.98	1	12555000
QAQYNFVGASEQLESAHR	18	Unmodified	_QAQYNFVGASEQLESAHR_			0	0	0	P02930	P02930	P02930	tolC	Outer membrane protein TolC	MULTI-MSMS	CCE20220412_Halil_Aydin_hLACTB_hfx1	678.993	3	678.992	2033.96	1.108	0.00075234	-0.50443	-0.00034251	0.60359	0.00040983	678.992	32.758	0.25518	32.758	32.63	32.885	0					30	9	4	0	0	0	1.987e-08	1	17945	151.59	147.93	1	3872900
QAQYNFVGASEQLESAHR	18	Unmodified	_QAQYNFVGASEQLESAHR_			0	0	0	P02930	P02930	P02930	tolC	Outer membrane protein TolC	MULTI-MSMS	CCE20220412_Halil_Aydin_hLACTB_hfx2	679.328	3	678.992	2033.96	1.3429	0.00091184	-0.25046	-0.00017006	1.0925	0.00074178	678.992	32.729	0.45279	32.729	32.488	32.94	0					37	17	5	0	0	0	1.5302e-08	1	17779	152.94	149.44	1	3621400
SSFNNINASISSINAYK	17	Unmodified	_SSFNNINASISSINAYK_			0	0	0	P02930	P02930	P02930	tolC	Outer membrane protein TolC	MULTI-MSMS	CCE20220412_Halil_Aydin_hLACTB_hfx2	915.957	2	915.455	1828.9	0.50743	0.00046453	-0.24252	-0.00022202	0.26491	0.00024251	915.956	40.452	0.23426	40.452	40.331	40.565	0					30	8	5	0	0	0	3.9228e-05	1	21756	113.65	110.12	1	6349600
SVVQTVR	7	Unmodified	_SVVQTVR_			0	0	0	P02930	P02930	P02930	tolC	Outer membrane protein TolC	MULTI-MSMS	CCE20220412_Halil_Aydin_hLACTB_hfx1	394.735	2	394.735	787.455	-0.39812	-0.00015715	0.27031	0.0001067	-0.12781	-5.0451e-05	394.735	6.3357	0.37849	6.3357	6.0758	6.4543	0					32	14	3	0	0	0	0.05201	1	3212	111.28	54.768	1	2606300
TIVDVLDATTTLYNAK	16	Unmodified	_TIVDVLDATTTLYNAK_			0	0	0	P02930	P02930	P02930	tolC	Outer membrane protein TolC	MULTI-MSMS	CCE20220412_Halil_Aydin_hLACTB_hfx1	869.969	2	869.467	1736.92	0.55667	0.00048401	0.76693	0.00066682	1.3236	0.0011508	869.969	51.394	0.14905	51.394	51.335	51.484	0					20	5	5	0	0	0	1.1271e-08	1	27435	164.13	154.7	1	10298000
YNYLINQLNIK	11	Unmodified	_YNYLINQLNIK_			0	0	0	P02930	P02930	P02930	tolC	Outer membrane protein TolC	MULTI-MSMS	CCE20220412_Halil_Aydin_hLACTB_hfx1	698.387	2	698.385	1394.76	1.1473	0.00080123	1.2441	0.00086883	2.3913	0.0016701	698.386	43.176	0.27213	43.176	43.027	43.3	0					32	9	5	0	0	0	0.022618	1	23344	82.426	76.464	1	2175200
YNYLINQLNIK	11	Unmodified	_YNYLINQLNIK_			0	0	0	P02930	P02930	P02930	tolC	Outer membrane protein TolC	MULTI-MSMS	CCE20220412_Halil_Aydin_hLACTB_hfx2	698.386	2	698.385	1394.76	1.5448	0.0010789	0.24846	0.00017352	1.7933	0.0012524	698.385	43.164	0.27258	43.164	43.024	43.297	0					34	9	5	0	0	0	0.012601	1	23150	88.948	78.491	1	1759900
VEGGVVDLNTLK	12	Unmodified	_VEGGVVDLNTLK_			0	0	0	P02413	P02413	P02413	rplO	50S ribosomal protein L15	MULTI-MSMS	CCE20220412_Halil_Aydin_hLACTB_hfx1	622.35	2	622.348	1242.68	1.3909	0.00086564	0.92676	0.00057676	2.3177	0.0014424	622.349	35.306	0.29585	35.306	35.185	35.481	0					25	10	4	0	0	0	0.017871	1	19302	82.171	61.842	1	1680100
VILAGEVTTPVTVR	14	Unmodified	_VILAGEVTTPVTVR_			0	0	0	P02413	P02413	P02413	rplO	50S ribosomal protein L15	MULTI-SECPEP	CCE20220412_Halil_Aydin_hLACTB_hfx1	727.898	2	727.932	1453.85	2.4071	0.0017522	-0.26653	-0.00019401	2.1406	0.0015582	727.932	39.529	0.26571	39.529	39.394	39.66	0					20	9	3	0	0	0	0.028301	1	21470	62.303	43.032	1	1639600
VILAGEVTTPVTVR	14	Unmodified	_VILAGEVTTPVTVR_			0	0	0	P02413	P02413	P02413	rplO	50S ribosomal protein L15	MULTI-SECPEP	CCE20220412_Halil_Aydin_hLACTB_hfx2	727.897	2	727.932	1453.85	1.2694	0.00092403	0.89509	0.00065157	2.1645	0.0015756	727.933	39.484	0.2663	39.484	39.368	39.635	0					24	9	3	0	0	0	0.028301	1	21266	62.303	43.032	1	1634100
NAHSATTWSGQYVGGAEAR	19	Unmodified	_NAHSATTWSGQYVGGAEAR_			0	0	0	CON__Streptavidin	CON__Streptavidin	CON__Streptavidin			MULTI-MSMS	CCE20220412_Halil_Aydin_hLACTB_hfx1	655.308	3	654.973	1961.9	0.074381	4.8718e-05	0.024189	1.5843e-05	0.09857	6.4561e-05	655.307	23.027	0.24953	23.027	22.882	23.132	0					42	10	5	0	0	0	3.5401e-18	1	12216	185.85	178.65	1	27478000
NAHSATTWSGQYVGGAEAR	19	Unmodified	_NAHSATTWSGQYVGGAEAR_			0	0	0	CON__Streptavidin	CON__Streptavidin	CON__Streptavidin			MULTI-MSMS	CCE20220412_Halil_Aydin_hLACTB_hfx1	982.46	2	981.956	1961.9	0.24505	0.00024062	1.138	0.0011175	1.383	0.0013581	981.957	23.015	0.2254	23.015	22.906	23.132	0					33	9	5	0	0	0	1.8475e-23	1	12223	250.17	242.31	1	12734000
NAHSATTWSGQYVGGAEAR	19	Unmodified	_NAHSATTWSGQYVGGAEAR_			0	0	0	CON__Streptavidin	CON__Streptavidin	CON__Streptavidin			MULTI-MSMS	CCE20220412_Halil_Aydin_hLACTB_hfx2	655.308	3	654.973	1961.9	0.95556	0.00062587	-0.33639	-0.00022033	0.61917	0.00040554	655.307	23.068	0.23506	23.068	22.933	23.168	0					34	9	6	0	0	0	5.4703e-12	1	12225	155.94	149.37	1	24645000
NAHSATTWSGQYVGGAEAR	19	Unmodified	_NAHSATTWSGQYVGGAEAR_			0	0	0	CON__Streptavidin	CON__Streptavidin	CON__Streptavidin			MULTI-MSMS	CCE20220412_Halil_Aydin_hLACTB_hfx2	981.959	2	981.956	1961.9	0.8884	0.00087237	1.5529	0.0015249	2.4413	0.0023973	981.958	23.067	0.18924	23.067	22.958	23.147	0					28	7	5	0	0	0	1.0007e-11	1	12232	191.78	188.63	1	9818300
STLVGHDTFTK	11	Unmodified	_STLVGHDTFTK_			0	0	0	CON__Streptavidin	CON__Streptavidin	CON__Streptavidin			MULTI-MSMS	CCE20220412_Halil_Aydin_hLACTB_hfx1	603.311	2	603.312	1204.61	0.010569	6.3761e-06	-0.29241	-0.00017641	-0.28184	-0.00017004	603.311	18.648	0.28011	18.648	18.493	18.774	0					33	11	4	0	0	0	1.4619e-13	1	9888	204.52	155.11	1	8682500
STLVGHDTFTK	11	Unmodified	_STLVGHDTFTK_			0	0	0	CON__Streptavidin	CON__Streptavidin	CON__Streptavidin			MULTI-MSMS	CCE20220412_Halil_Aydin_hLACTB_hfx2	603.312	2	603.312	1204.61	-0.36905	-0.00022265	0.77206	0.00046579	0.40302	0.00024314	603.312	18.739	0.28265	18.739	18.638	18.921	0					36	11	5	0	0	0	1.1252e-13	1	9993	208.63	182.69	1	8724200
VLDELTLSR	9	Unmodified	_VLDELTLSR_			0	0	0	CON__Q9Z2K1;CON__Q3ZAW8	CON__Q9Z2K1	CON__Q9Z2K1			MULTI-MSMS	CCE20220412_Halil_Aydin_hLACTB_hfx2	523.298	2	523.298	1044.58	0.75049	0.00039273	-0.53129	-0.00027802	0.21919	0.0001147	523.298	35.751	0.25887	35.751	35.599	35.858	0					24	9	3	0	0	0	0.016611	1	19350	98.933	64.93	1	5678500
SSPLLGGNGK	10	Unmodified	_SSPLLGGNGK_			0	0	0	CON__Q9C075;CON__Q99PS0	CON__Q9C075	CON__Q9C075			MULTI-MSMS	CCE20220412_Halil_Aydin_hLACTB_hfx1	465.256	2	465.256	928.498	-0.40666	-0.0001892	0.80343	0.0003738	0.39677	0.0001846	465.256	13.247	0.47851	13.247	12.935	13.414	0					63	19	5	0	0	0	0.014592	2	6983	90.37	40.243	1	3021400
SSPLLGGNGK	10	Unmodified	_SSPLLGGNGK_			0	0	0	CON__Q9C075;CON__Q99PS0	CON__Q9C075	CON__Q9C075			MULTI-MSMS	CCE20220412_Halil_Aydin_hLACTB_hfx2	465.256	2	465.256	928.498	-0.52285	-0.00024326	1.1216	0.00052182	0.59872	0.00027856	465.257	13.458	0.51253	13.458	13.202	13.715	0					78	21	5	0	0	0	0.0063758	2	6978	121.31	66.539	1	5274000
SALENMLSETQSR	13	Oxidation (M)	_SALENM(Oxidation (M))LSETQSR_	SALENM(1)LSETQSR	SALENM(150)LSETQSR	0	1	0	CON__Q9C075	CON__Q9C075	CON__Q9C075			MULTI-MSMS	CCE20220412_Halil_Aydin_hLACTB_hfx1	741.851	2	741.349	1480.68	1.8623	0.0013806	-0.23625	-0.00017514	1.6261	0.0012055	741.349	23.528	0.27365	23.528	23.399	23.673	0					28	10	4	0	0	0	2.6819e-05	1	12527	147.91	130.88	1	3901100
SALENMLSETQSR	13	Oxidation (M)	_SALENM(Oxidation (M))LSETQSR_	SALENM(1)LSETQSR	SALENM(110)LSETQSR	0	1	0	CON__Q9C075	CON__Q9C075	CON__Q9C075			MULTI-MSMS	CCE20220412_Halil_Aydin_hLACTB_hfx2	741.35	2	741.349	1480.68	1.5664	0.0011613	0.76842	0.00056967	2.3348	0.0017309	741.349	23.563	0.30597	23.563	23.419	23.725	0					26	11	4	0	0	0	0.00049998	1	12543	112.13	94.261	1	3122400
HHVPSDFNVNVK	12	Unmodified	_HHVPSDFNVNVK_			0	0	0	CON__Q9C075	CON__Q9C075	CON__Q9C075			MSMS	CCE20220412_Halil_Aydin_hLACTB_hfx1	464.905	3	464.905	1391.69	NaN	NaN	NaN	NaN	NaN	NaN	NaN	20.022	1	20.022	19.522	20.522	0								0	0	0	0.0022704	1	10657	110.08	100.07	1
HHVPSDFNVNVK	12	Unmodified	_HHVPSDFNVNVK_			0	0	0	CON__Q9C075	CON__Q9C075	CON__Q9C075			MULTI-MSMS	CCE20220412_Halil_Aydin_hLACTB_hfx2	464.905	3	464.905	1391.69	0.046505	2.1621e-05	-1.3936	-0.00064791	-1.3471	-0.00062629	464.905	20.04	0.25537	20.04	19.882	20.138	0					20	10	3	0	0	0	0.02178	1	10698	48.568	38.563	1	4640000
QNNEYQVLLGIK	12	Unmodified	_QNNEYQVLLGIK_			0	0	0	CON__Q9C075	CON__Q9C075	CON__Q9C075			MULTI-MSMS	CCE20220412_Halil_Aydin_hLACTB_hfx1	709.888	2	709.886	1417.76	0.54389	0.0003861	2.2964	0.0016301	2.8402	0.0020162	709.887	41.878	0.40001	41.878	41.707	42.107	0					39	14	4	0	0	0	0.002473	1	22717	126.07	109.93	1	2064300
QNNEYQVLLGIK	12	Unmodified	_QNNEYQVLLGIK_			0	0	0	CON__Q9C075	CON__Q9C075	CON__Q9C075			MULTI-MSMS	CCE20220412_Halil_Aydin_hLACTB_hfx2	709.887	2	709.886	1417.76	0.29	0.00020587	2.0922	0.0014852	2.3822	0.0016911	709.887	41.864	0.37635	41.864	41.698	42.074	0					45	13	5	0	0	0	0.004038	1	22525	116.52	105.76	1	1535700
VDTGPREDLIK	11	Unmodified	_VDTGPREDLIK_			0	0	1	CON__Q9C075	CON__Q9C075	CON__Q9C075			MULTI-MSMS	CCE20220412_Halil_Aydin_hLACTB_hfx1	414.895	3	414.894	1241.66	0.94417	0.00039173	0.236	9.7915e-05	1.1802	0.00048965	414.894	21.236	0.26043	21.236	21.155	21.415	0					25	9	4	0	0	0	0.01858	1	11294	58.37	40.561	1	1348400
VDTGPREDLIK	11	Unmodified	_VDTGPREDLIK_			0	0	1	CON__Q9C075	CON__Q9C075	CON__Q9C075			MULTI-MSMS	CCE20220412_Halil_Aydin_hLACTB_hfx2	621.838	2	621.838	1241.66	1.0035	0.00062402	0.36288	0.00022565	1.3664	0.00084967	621.838	21.303	0.23646	21.303	21.216	21.452	0					25	8	4	0	0	0	0.024795	1	11335	77.677	35.698	1	1779000
HLNEEELGQLQTQASDTSVVLSMDNNR	27	Oxidation (M)	_HLNEEELGQLQTQASDTSVVLSM(Oxidation (M))DNNR_	HLNEEELGQLQTQASDTSVVLSM(1)DNNR	HLNEEELGQLQTQASDTSVVLSM(83)DNNR	0	1	0	CON__Q8N1N4-2;CON__Q7RTT2	CON__Q8N1N4-2	CON__Q8N1N4-2			MULTI-MSMS	CCE20220412_Halil_Aydin_hLACTB_hfx1	1015.82	3	1015.48	3043.42	1.321	0.0013415	2.8562	0.0029004	4.1772	0.0042419	1015.82	40.17	0.42679	40.17	40.001	40.428	0					70	15	7	0	0	0	7.9797e-07	1	21804	82.849	80.597	1	8223900
ARYEEIAR	8	Unmodified	_ARYEEIAR_			0	0	1	CON__Q8N1N4-2;CON__Q7RTT2	CON__Q8N1N4-2	CON__Q8N1N4-2			MULTI-MSMS	CCE20220412_Halil_Aydin_hLACTB_hfx1	504.268	2	504.267	1006.52	-0.57118	-0.00028803	1.3085	0.00065983	0.73731	0.0003718	504.268	3.671	1.0832	3.671	3.2317	4.3149	0					121	41	5	0	0	0	0.028592	2	1862	101.64	33.222	1	3405200
ARYEEIAR	8	Unmodified	_ARYEEIAR_			0	0	1	CON__Q8N1N4-2;CON__Q7RTT2	CON__Q8N1N4-2	CON__Q8N1N4-2			MULTI-MSMS	CCE20220412_Halil_Aydin_hLACTB_hfx2	504.267	2	504.267	1006.52	-0.89078	-0.00044919	0.81594	0.00041145	-0.074842	-3.774e-05	504.267	4.9068	0.94825	4.9068	4.4003	5.3486	0					83	35	4	0	0	0	0.029693	2	2476	100.02	40.461	1	4446700
ATLENDFVVLK	11	Unmodified	_ATLENDFVVLK_			0	0	0	CON__Q8N1N4-2;CON__Q7RTT2	CON__Q8N1N4-2	CON__Q8N1N4-2			MULTI-MSMS	CCE20220412_Halil_Aydin_hLACTB_hfx1	624.845	2	624.845	1247.68	-0.01722	-1.076e-05	-0.24483	-0.00015298	-0.26205	-0.00016374	624.845	41.447	0.21053	41.447	41.33	41.541	0					27	9	4	0	0	0	0.012398	1	22483	89.08	68.379	1	47820000
ATLENDFVVLK	11	Unmodified	_ATLENDFVVLK_			0	0	0	CON__Q8N1N4-2;CON__Q7RTT2	CON__Q8N1N4-2	CON__Q8N1N4-2			MULTI-MSMS	CCE20220412_Halil_Aydin_hLACTB_hfx2	625.33	2	624.845	1247.68	-0.49246	-0.00030771	-0.05035	-3.1461e-05	-0.54281	-0.00033917	624.845	41.431	0.23996	41.431	41.291	41.531	0					27	10	4	0	0	0	0.0068096	2	22320	101.11	88.578	1	46110000
GALDAELK	8	Unmodified	_GALDAELK_			0	0	0	CON__Q8N1N4-2;CON__Q7RTT2	CON__Q8N1N4-2	CON__Q8N1N4-2			MULTI-SECPEP	CCE20220412_Halil_Aydin_hLACTB_hfx1	816.707	1	816.446	815.439	-0.10347	-8.4475e-05	-0.15302	-0.00012493	-0.25648	-0.00020941	816.446	22.576	0.28511	22.576	22.47	22.756	0					25	11	3	0	0	0	0.051276	1	12015	70.69	19.118	1	16956000
HLNEEELGQLQTQASDTSVVLSMDNNR	27	Unmodified	_HLNEEELGQLQTQASDTSVVLSMDNNR_			0	0	0	CON__Q8N1N4-2;CON__Q7RTT2	CON__Q8N1N4-2	CON__Q8N1N4-2			MULTI-MSMS	CCE20220412_Halil_Aydin_hLACTB_hfx1	1010.82	3	1010.15	3027.42	1.2258	0.0012383	1.1157	0.0011271	2.3416	0.0023653	1010.48	43.895	0.32178	43.895	43.757	44.079	0					49	11	5	0	0	0	0.02892	1	23705	34.418	34.163	1	4683700
IEIDPQFQVVR	11	Unmodified	_IEIDPQFQVVR_			0	0	0	CON__Q8N1N4-2;CON__Q7RTT2	CON__Q8N1N4-2	CON__Q8N1N4-2			MULTI-MSMS	CCE20220412_Halil_Aydin_hLACTB_hfx1	672.372	2	672.37	1342.72	0.49954	0.00033587	1.6052	0.0010793	2.1048	0.0014152	672.371	41.682	0.71374	41.682	41.501	42.215	0					75	27	5	0	0	0	0.00080741	2	22661	165.83	116.02	1	28405000
IEIDPQFQVVR	11	Unmodified	_IEIDPQFQVVR_			0	0	0	CON__Q8N1N4-2;CON__Q7RTT2	CON__Q8N1N4-2	CON__Q8N1N4-2			MULTI-MSMS	CCE20220412_Halil_Aydin_hLACTB_hfx2	672.37	2	672.37	1342.72	0.19492	0.00013106	1.211	0.00081425	1.4059	0.00094531	672.371	41.66	0.75255	41.66	41.485	42.238	0					50	28	2	0	0	0	0.00055862	2	22455	170.18	144.79	1	29436000
KDVDGVFLSK	10	Unmodified	_KDVDGVFLSK_			0	0	1	CON__Q8N1N4-2;CON__Q7RTT2	CON__Q8N1N4-2	CON__Q8N1N4-2			MULTI-MSMS	CCE20220412_Halil_Aydin_hLACTB_hfx1	554.306	2	554.306	1106.6	0.99008	0.00054881	-0.89187	-0.00049437	0.098211	5.4439e-05	554.305	23.247	0.36629	23.247	23.132	23.498	0					46	15	5	0	0	0	1.1502e-12	2	12355	213.8	188.66	1	26585000
KDVDGVFLSK	10	Unmodified	_KDVDGVFLSK_			0	0	1	CON__Q8N1N4-2;CON__Q7RTT2	CON__Q8N1N4-2	CON__Q8N1N4-2			MULTI-MSMS	CCE20220412_Halil_Aydin_hLACTB_hfx2	554.306	2	554.306	1106.6	1.4681	0.00081376	-1.3465	-0.00074636	0.1216	6.7403e-05	554.305	23.309	0.3586	23.309	23.188	23.547	0					43	14	4	0	0	0	3.2981e-09	2	12359	199.68	173.78	1	27197000
LQSQTENLK	9	Unmodified	_LQSQTENLK_			0	0	0	CON__Q8N1N4-2;CON__Q7RTT2	CON__Q8N1N4-2	CON__Q8N1N4-2			MSMS	CCE20220412_Halil_Aydin_hLACTB_hfx1	530.784	2	530.785	1059.56	NaN	NaN	NaN	NaN	NaN	NaN	NaN	0.92131	1	0.92131	0.42131	1.4213	0								0	0	0	0.021821	1	505	92.653	76.509	1
LQSQTENLK	9	Unmodified	_LQSQTENLK_			0	0	0	CON__Q8N1N4-2;CON__Q7RTT2	CON__Q8N1N4-2	CON__Q8N1N4-2			MULTI-MSMS	CCE20220412_Halil_Aydin_hLACTB_hfx2	530.785	2	530.785	1059.56	-1.4258	-0.00075678	0.61553	0.00032671	-0.81026	-0.00043007	530.785	1.1317	0.30626	1.1317	0.96672	1.273	0					31	11	4	0	0	0	0.011892	1	579	110.22	92.823	1	6657900
QLEQLQGER	9	Unmodified	_QLEQLQGER_			0	0	0	CON__Q8N1N4-2;CON__Q7RTT2	CON__Q8N1N4-2	CON__Q8N1N4-2			MULTI-MSMS	CCE20220412_Halil_Aydin_hLACTB_hfx1	550.788	2	550.788	1099.56	0.55625	0.00030637	-1.1466	-0.00063152	-0.59033	-0.00032515	550.788	16.122	0.59063	16.122	15.973	16.564	0					50	23	4	0	0	0	0.0035195	2	8554	144.12	111.23	1	25776000
QLEQLQGER	9	Unmodified	_QLEQLQGER_			0	0	0	CON__Q8N1N4-2;CON__Q7RTT2	CON__Q8N1N4-2	CON__Q8N1N4-2			MULTI-MSMS	CCE20220412_Halil_Aydin_hLACTB_hfx2	550.788	2	550.788	1099.56	1.0236	0.00056378	-2.0572	-0.0011331	-1.0336	-0.00056928	550.787	16.382	0.56018	16.382	16.227	16.787	0					53	22	4	0	0	0	5.4005e-05	3	8648	175.44	134.02	1	80066000
QNASLQAAITDAEQRGELALK	21	Unmodified	_QNASLQAAITDAEQRGELALK_			0	0	1	CON__Q8N1N4-2;CON__Q7RTT2	CON__Q8N1N4-2	CON__Q8N1N4-2			MULTI-MSMS	CCE20220412_Halil_Aydin_hLACTB_hfx1	743.395	3	743.061	2226.16	0.74708	0.00055513	0.12823	9.5283e-05	0.87531	0.00065041	743.395	45.704	0.31733	45.704	45.61	45.928	0					52	11	8	0	0	0	1.8086e-10	1	24601	131.09	117.26	1	4181600
QNASLQAAITDAEQRGELALK	21	Unmodified	_QNASLQAAITDAEQRGELALK_			0	0	1	CON__Q8N1N4-2;CON__Q7RTT2	CON__Q8N1N4-2	CON__Q8N1N4-2			MULTI-MSMS	CCE20220412_Halil_Aydin_hLACTB_hfx2	743.062	3	743.061	2226.16	0.38719	0.00028771	0.2779	0.0002065	0.66509	0.00049421	743.061	45.702	0.32333	45.702	45.617	45.94	0					41	11	5	0	0	0	4.6141e-08	1	24422	97.271	90.913	1	4543400
RATLENDFVVLK	12	Unmodified	_RATLENDFVVLK_			0	0	1	CON__Q8N1N4-2;CON__Q7RTT2	CON__Q8N1N4-2	CON__Q8N1N4-2			MULTI-MSMS	CCE20220412_Halil_Aydin_hLACTB_hfx1	703.398	2	702.896	1403.78	1.485	0.0010438	0.42116	0.00029603	1.9062	0.0013398	702.896	34.723	0.36239	34.723	34.533	34.895	0					40	13	4	0	0	0	0.010945	1	19000	94.692	68.178	1	2724400
RATLENDFVVLK	12	Unmodified	_RATLENDFVVLK_			0	0	1	CON__Q8N1N4-2;CON__Q7RTT2	CON__Q8N1N4-2	CON__Q8N1N4-2			MULTI-MSMS	CCE20220412_Halil_Aydin_hLACTB_hfx2	702.896	2	702.896	1403.78	1.6679	0.0011724	0.14419	0.00010135	1.8121	0.0012737	702.896	34.695	0.34074	34.695	34.503	34.844	0					34	12	4	0	0	0	0.0032416	1	18832	81.865	55.351	1	2082200
TLNNQFASFIDK	12	Unmodified	_TLNNQFASFIDK_			0	0	0	CON__Q8N1N4-2;CON__Q7RTT2	CON__Q8N1N4-2	CON__Q8N1N4-2			MULTI-MSMS	CCE20220412_Halil_Aydin_hLACTB_hfx1	699.857	2	699.357	1396.7	0.25407	0.00017768	-1.6472	-0.001152	-1.3932	-0.00097432	699.354	41.271	0.44126	41.271	41.147	41.589	0					43	19	4	0	0	0	8.2081e-07	2	22370	177.44	174.46	1	36669000
TLNNQFASFIDK	12	Unmodified	_TLNNQFASFIDK_			0	0	0	CON__Q8N1N4-2;CON__Q7RTT2	CON__Q8N1N4-2	CON__Q8N1N4-2			MULTI-MSMS	CCE20220412_Halil_Aydin_hLACTB_hfx2	699.858	2	699.357	1396.7	-0.25331	-0.00017716	-0.84962	-0.00059419	-1.1029	-0.00077135	699.355	41.259	0.39548	41.259	41.135	41.531	0					44	17	4	0	0	0	7.5257e-07	1	22198	177.57	171.71	1	45121000
VDELEAALR	9	Unmodified	_VDELEAALR_			0	0	0	CON__Q8N1N4-2;CON__Q7RTT2	CON__Q8N1N4-2	CON__Q8N1N4-2			MULTI-MSMS	CCE20220412_Halil_Aydin_hLACTB_hfx1	508.274	2	508.275	1014.53	-0.089291	-4.5384e-05	0.31924	0.00016226	0.22995	0.00011688	508.275	31.411	0.49971	31.411	31.277	31.777	0					50	21	4	0	0	0	0.003155	2	17167	145.63	119.03	1	40760000
VDELEAALR	9	Unmodified	_VDELEAALR_			0	0	0	CON__Q8N1N4-2;CON__Q7RTT2	CON__Q8N1N4-2	CON__Q8N1N4-2			MULTI-MSMS	CCE20220412_Halil_Aydin_hLACTB_hfx2	508.274	2	508.275	1014.53	0.036123	1.836e-05	0.279	0.00014181	0.31513	0.00016017	508.275	31.399	0.52484	31.399	31.267	31.791	0					51	21	4	0	0	0	3.9772e-05	2	17038	176.4	147.91	1	32025000
VQISQLHQEIQR	12	Unmodified	_VQISQLHQEIQR_			0	0	0	CON__Q8N1N4-2;CON__Q7RTT2	CON__Q8N1N4-2	CON__Q8N1N4-2			MULTI-MSMS	CCE20220412_Halil_Aydin_hLACTB_hfx1	493.607	3	493.607	1477.8	0.37267	0.00018395	-1.4067	-0.00069435	-1.034	-0.0005104	493.607	24.347	0.3386	24.347	24.211	24.549	0					47	16	4	0	0	0	0.00038452	2	13055	117.98	104.01	1	53366000
VQISQLHQEIQR	12	Unmodified	_VQISQLHQEIQR_			0	0	0	CON__Q8N1N4-2;CON__Q7RTT2	CON__Q8N1N4-2	CON__Q8N1N4-2			MULTI-MSMS	CCE20220412_Halil_Aydin_hLACTB_hfx1	739.908	2	739.907	1477.8	0.28462	0.00021059	-0.83048	-0.00061448	-0.54586	-0.00040389	739.907	24.338	0.31429	24.338	24.211	24.525	0					39	15	4	0	0	0	8.362e-06	1	13004	176.78	150.84	1	30058000
VQISQLHQEIQR	12	Unmodified	_VQISQLHQEIQR_			0	0	0	CON__Q8N1N4-2;CON__Q7RTT2	CON__Q8N1N4-2	CON__Q8N1N4-2			MULTI-MSMS	CCE20220412_Halil_Aydin_hLACTB_hfx2	493.941	3	493.607	1477.8	-0.55679	-0.00027484	-0.60175	-0.00029703	-1.1585	-0.00057187	493.607	24.35	0.4277	24.35	24.253	24.681	0					46	19	3	0	0	0	2.6929e-05	2	12968	151.1	140.45	1	39914000
VQISQLHQEIQR	12	Unmodified	_VQISQLHQEIQR_			0	0	0	CON__Q8N1N4-2;CON__Q7RTT2	CON__Q8N1N4-2	CON__Q8N1N4-2			MULTI-MSMS	CCE20220412_Halil_Aydin_hLACTB_hfx2	739.907	2	739.907	1477.8	-0.12124	-8.9707e-05	-0.12545	-9.2825e-05	-0.24669	-0.00018253	739.907	24.357	0.30189	24.357	24.253	24.555	0					36	14	4	0	0	0	1.2763e-05	1	12986	177.04	162.07	1	16697000
YLDFSSIITEVR	12	Unmodified	_YLDFSSIITEVR_			0	0	0	CON__Q8N1N4-2;CON__Q7RTT2	CON__Q8N1N4-2	CON__Q8N1N4-2			MULTI-MSMS	CCE20220412_Halil_Aydin_hLACTB_hfx1	721.881	2	721.88	1441.75	0.80117	0.00057835	0.27688	0.00019988	1.0781	0.00077822	721.88	51.655	0.25359	51.655	51.572	51.826	0					24	9	3	0	0	0	9.8461e-06	1	27565	159.83	119.78	1	26438000
YLDFSSIITEVR	12	Unmodified	_YLDFSSIITEVR_			0	0	0	CON__Q8N1N4-2;CON__Q7RTT2	CON__Q8N1N4-2	CON__Q8N1N4-2			MULTI-MSMS	CCE20220412_Halil_Aydin_hLACTB_hfx2	721.881	2	721.88	1441.75	0.74687	0.00053915	0.37058	0.00026752	1.1175	0.00080667	721.88	51.662	0.2857	51.662	51.575	51.861	0					24	10	3	0	0	0	2.9292e-06	1	27345	173.32	132.3	1	20626000
GEQHGSSSGSSSSYGQHGSGSR	22	Unmodified	_GEQHGSSSGSSSSYGQHGSGSR_			0	0	0	CON__Q86YZ3	CON__Q86YZ3	CON__Q86YZ3			MULTI-MSMS	CCE20220412_Halil_Aydin_hLACTB_hfx1	708.631	3	708.297	2121.87	-1.5177	-0.001075	0.29485	0.00020884	-1.2229	-0.00086616	708.297	0.28362	0.15571	0.28362	0.2168	0.37252	0					15	5	4	0	0	0	4.8223e-06	1	125	95.195	94.381	1	2791100
GEQHGSSSGSSSSYGQHGSGSR	22	Unmodified	_GEQHGSSSGSSSSYGQHGSGSR_			0	0	0	CON__Q86YZ3	CON__Q86YZ3	CON__Q86YZ3			MULTI-MSMS	CCE20220412_Halil_Aydin_hLACTB_hfx1	1061.94	2	1061.94	2121.87	-0.78857	-0.00083741	0.15432	0.00016388	-0.63425	-0.00067353	1062.44	0.28362	0.10487	0.28362	0.2168	0.32167	0					11	3	4	0	0	0	1.8495e-10	1	129	132.47	127.39	1	1949300
GEQHGSSSGSSSSYGQHGSGSR	22	Unmodified	_GEQHGSSSGSSSSYGQHGSGSR_			0	0	0	CON__Q86YZ3	CON__Q86YZ3	CON__Q86YZ3			MULTI-MSMS	CCE20220412_Halil_Aydin_hLACTB_hfx2	708.63	3	708.297	2121.87	-1.687	-0.0011949	-0.13864	-9.8202e-05	-1.8256	-0.0012931	708.631	0.29115	0.20404	0.29115	0.22526	0.4293	0					12	7	3	0	0	0	7.0249e-09	1	138	104.67	102.41	1	2887400
GPYESGSGHSSGLGHR	16	Unmodified	_GPYESGSGHSSGLGHR_			0	0	0	CON__Q86YZ3	CON__Q86YZ3	CON__Q86YZ3			MULTI-MSMS	CCE20220412_Halil_Aydin_hLACTB_hfx1	529.243	3	528.91	1583.71	-1.2612	-0.00066705	-0.10035	-5.3077e-05	-1.3615	-0.00072012	528.91	0.56331	0.19564	0.56331	0.49107	0.68671	0					25	9	5	0	0	0	1.7446e-05	1	312	106.19	101.01	1	55718000
GSGSGQSPSYGR	12	Unmodified	_GSGSGQSPSYGR_			0	0	0	CON__Q86YZ3	CON__Q86YZ3	CON__Q86YZ3			MULTI-MSMS	CCE20220412_Halil_Aydin_hLACTB_hfx1	570.257	2	570.257	1138.5	-1.5586	-0.0008888	1.0233	0.00058355	-0.53527	-0.00030524	570.258	0.45552	0.11675	0.45552	0.39729	0.51404	0					7	4	2	0	0	0	0.00059561	1	233	142.98	136.31	1	6026100
GSGSGQSPSYGR	12	Unmodified	_GSGSGQSPSYGR_			0	0	0	CON__Q86YZ3	CON__Q86YZ3	CON__Q86YZ3			MULTI-MSMS	CCE20220412_Halil_Aydin_hLACTB_hfx2	570.257	2	570.257	1138.5	-1.9471	-0.0011104	0.55674	0.00031748	-1.3904	-0.00079288	570.258	0.4642	0.093648	0.4642	0.4293	0.52295	0					6	3	2	0	0	0	1.0134e-06	1	229	177.06	174.13	1	3704600
HGAGSGQSLSHGR	13	Unmodified	_HGAGSGQSLSHGR_			0	0	0	CON__Q86YZ3	CON__Q86YZ3	CON__Q86YZ3			MSMS	CCE20220412_Halil_Aydin_hLACTB_hfx1	625.802	2	625.803	1249.59	NaN	NaN	NaN	NaN	NaN	NaN	NaN	0.3715	1	0.3715	-0.1285	0.8715	0								0	0	0	1.4746e-35	1	178	248.42	199.01	1
HGAGSGQSLSHGR	13	Unmodified	_HGAGSGQSLSHGR_			0	0	0	CON__Q86YZ3	CON__Q86YZ3	CON__Q86YZ3			MULTI-MSMS	CCE20220412_Halil_Aydin_hLACTB_hfx2	625.801	2	625.803	1249.59	-2.0558	-0.0012865	-0.35868	-0.00022446	-2.4144	-0.001511	625.802	0.39517	0.12194	0.39517	0.33069	0.45263	0					8	4	3	0	0	0	4.6852e-16	1	183	205.56	158.37	1	3748500
HGSDFGHSSSYGQHGSGSGWSSSNGPHGSVSGQSSGFGHK	40	Unmodified	_HGSDFGHSSSYGQHGSGSGWSSSNGPHGSVSGQSSGFGHK_			0	0	0	CON__Q86YZ3	CON__Q86YZ3	CON__Q86YZ3			MULTI-MSMS	CCE20220412_Halil_Aydin_hLACTB_hfx1	784.34	5	783.935	3914.64	0.78383	0.00061447	2.6117	0.0020474	3.3955	0.0026619	784.339	24.55	0.36282	24.55	24.434	24.796	0					64	14	8	0	0	0	0.052005	2	13191	0.018454	0.018438	1	21105000
HGSDFGHSSSYGQHGSGSGWSSSNGPHGSVSGQSSGFGHK	40	Unmodified	_HGSDFGHSSSYGQHGSGSGWSSSNGPHGSVSGQSSGFGHK_			0	0	0	CON__Q86YZ3	CON__Q86YZ3	CON__Q86YZ3			MULTI-MSMS	CCE20220412_Halil_Aydin_hLACTB_hfx2	784.54	5	783.935	3914.64	0.44558	0.00034931	3.2887	0.0025781	3.7343	0.0029274	784.139	24.597	0.37012	24.597	24.463	24.833	0					63	14	8	0	0	0	0.051787	1	13126	1.1381	1.1279	1	13735000
HGSGLGHSSSHGQHGSGSGR	20	Unmodified	_HGSGLGHSSSHGQHGSGSGR_			0	0	0	CON__Q86YZ3	CON__Q86YZ3	CON__Q86YZ3			MULTI-MSMS	CCE20220412_Halil_Aydin_hLACTB_hfx1	943.924	2	943.423	1884.83	-1.4197	-0.0013393	0.76723	0.00072382	-0.65242	-0.00061551	943.424	0.28362	0.15571	0.28362	0.2168	0.37252	0					16	5	4	0	0	0	1.0276e-17	1	131	234.67	231.35	1	7235300
HGSGLGHSSSHGQHGSGSGR	20	Unmodified	_HGSGLGHSSSHGQHGSGSGR_			0	0	0	CON__Q86YZ3	CON__Q86YZ3	CON__Q86YZ3			MULTI-MSMS	CCE20220412_Halil_Aydin_hLACTB_hfx1	629.284	3	629.285	1884.83	-1.6931	-0.0010654	0.35627	0.0002242	-1.3368	-0.00084123	629.285	0.28362	0.18048	0.28362	0.2168	0.39729	0					22	6	6	0	0	0	6.8103e-26	1	138	221.51	219.37	1	23640000
HGSGLGHSSSHGQHGSGSGR	20	Unmodified	_HGSGLGHSSSHGQHGSGSGR_			0	0	0	CON__Q86YZ3	CON__Q86YZ3	CON__Q86YZ3			MULTI-MSMS	CCE20220412_Halil_Aydin_hLACTB_hfx1	472.215	4	472.215	1884.83	-1.7345	-0.00081906	0.32064	0.00015141	-1.4139	-0.00066765	472.216	0.28362	0.15738	0.28362	0.19011	0.34749	0					14	5	4	0	0	0	5.7552e-06	1	139	90.968	89.051	1	3146100
HGSGLGHSSSHGQHGSGSGR	20	Unmodified	_HGSGLGHSSSHGQHGSGSGR_			0	0	0	CON__Q86YZ3	CON__Q86YZ3	CON__Q86YZ3			MULTI-MSMS	CCE20220412_Halil_Aydin_hLACTB_hfx2	629.618	3	629.285	1884.83	-1.7906	-0.0011268	-0.33579	-0.00021131	-2.1264	-0.0013381	629.285	0.29691	0.15608	0.29691	0.22526	0.38134	0					18	5	5	0	0	0	3.944e-14	1	151	170.38	169.35	1	13362000
HGSGSGHSSSYGQHGSGSGWSSSSGR	26	Unmodified	_HGSGSGHSSSYGQHGSGSGWSSSSGR_			0	0	0	CON__Q86YZ3	CON__Q86YZ3	CON__Q86YZ3			MULTI-MSMS	CCE20220412_Halil_Aydin_hLACTB_hfx1	826.678	3	826.345	2476.01	-1.2724	-0.0010515	-0.44434	-0.00036718	-1.7168	-0.0014187	826.679	0.52502	0.10186	0.52502	0.4673	0.56916	0					15	4	4	0	0	0	3.9875e-31	1	273	202.2	171.95	1	26301000
HGSGSGHSSSYGQHGSGSGWSSSSGR	26	Unmodified	_HGSGSGHSSSYGQHGSGSGWSSSSGR_			0	0	0	CON__Q86YZ3	CON__Q86YZ3	CON__Q86YZ3			MULTI-MSMS	CCE20220412_Halil_Aydin_hLACTB_hfx2	826.343	3	826.345	2476.01	-2.2088	-0.0018252	-0.10081	-8.33e-05	-2.3096	-0.0019085	826.679	0.55736	0.19301	0.55736	0.4293	0.62231	0					19	8	5	0	0	0	2.0783e-74	1	274	301.19	273.99	1	16043000
HGSGSGQSPSPSR	13	Unmodified	_HGSGSGQSPSPSR_			0	0	0	CON__Q86YZ3	CON__Q86YZ3	CON__Q86YZ3			MULTI-MSMS	CCE20220412_Halil_Aydin_hLACTB_hfx1	620.786	2	620.787	1239.56	-1.8704	-0.0011611	0.81132	0.00050366	-1.059	-0.00065744	620.787	0.28362	0.24555	0.28362	0.076126	0.32167	0					17	10	2	0	0	0	0.00019868	1	128	146.11	133.88	1	1381600
HGSGSGQSPSPSR	13	Unmodified	_HGSGSGQSPSPSR_			0	0	0	CON__Q86YZ3	CON__Q86YZ3	CON__Q86YZ3			MULTI-MSMS	CCE20220412_Halil_Aydin_hLACTB_hfx2	620.787	2	620.787	1239.56	-2.1388	-0.0013278	0.60702	0.00037683	-1.5318	-0.00095092	620.787	0.29115	0.24109	0.29115	0.089599	0.33069	0					17	12	3	0	0	0	1.6447e-06	1	127	158.79	142.01	1	1422100
HGSGSGQSSGFGHHESSSWQSSGYTQHGSGSGHSSSYEQHGSR	43	Unmodified	_HGSGSGQSSGFGHHESSSWQSSGYTQHGSGSGHSSSYEQHGSR_			0	0	0	CON__Q86YZ3	CON__Q86YZ3	CON__Q86YZ3			MULTI-MSMS	CCE20220412_Halil_Aydin_hLACTB_hfx1	735.142	6	734.808	4402.8	0.25016	0.00018382	0.8417	0.00061849	1.0919	0.00080231	735.31	11.223	1.4966	11.223	10.238	11.735	0					323	56	7	0	0	0	1.4531e-09	10	5877	87.226	87.226	1	6964800
HGSGSGQSSGFGHHESSSWQSSGYTQHGSGSGHSSSYEQHGSR	43	Unmodified	_HGSGSGQSSGFGHHESSSWQSSGYTQHGSGSGHSSSYEQHGSR_			0	0	0	CON__Q86YZ3	CON__Q86YZ3	CON__Q86YZ3			MULTI-MSMS	CCE20220412_Halil_Aydin_hLACTB_hfx1	881.97	5	881.568	4402.8	0.28094	0.00024767	1.6494	0.0014541	1.9303	0.0017017	881.97	11.21	1.5214	11.21	10.188	11.709	0					326	57	7	0	0	0	3.3957e-09	9	5799	80.828	80.828	1	6169700
HGSGSGQSSGFGHHESSSWQSSGYTQHGSGSGHSSSYEQHGSR	43	Unmodified	_HGSGSGQSSGFGHHESSSWQSSGYTQHGSGSGHSSSYEQHGSR_			0	0	0	CON__Q86YZ3	CON__Q86YZ3	CON__Q86YZ3			MULTI-MSMS	CCE20220412_Halil_Aydin_hLACTB_hfx1	1102.21	4	1101.71	4402.8	0.99346	0.0010945	1.4625	0.0016113	2.456	0.0027058	1102.21	11.228	1.3159	11.228	10.316	11.632	0					237	49	6	0	0	0	0.054184	1	5753	10.936	10.936	1	2181400
HGSGSGQSSGFGHHESSSWQSSGYTQHGSGSGHSSSYEQHGSR	43	Unmodified	_HGSGSGQSSGFGHHESSSWQSSGYTQHGSGSGHSSSYEQHGSR_			0	0	0	CON__Q86YZ3	CON__Q86YZ3	CON__Q86YZ3			MULTI-MSMS	CCE20220412_Halil_Aydin_hLACTB_hfx2	735.141	6	734.808	4402.8	0.044228	3.2499e-05	-1.3292	-0.0009767	-1.285	-0.0009442	735.141	12.25	0.61689	12.25	11.893	12.51	0					145	25	8	0	0	0	2.7941e-59	4	6260	215.4	215.4	1	81860000
HGSGSGQSSGFGHHESSSWQSSGYTQHGSGSGHSSSYEQHGSR	43	Unmodified	_HGSGSGQSSGFGHHESSSWQSSGYTQHGSGSGHSSSYEQHGSR_			0	0	0	CON__Q86YZ3	CON__Q86YZ3	CON__Q86YZ3			MULTI-MSMS	CCE20220412_Halil_Aydin_hLACTB_hfx2	881.968	5	881.568	4402.8	-0.20295	-0.00017891	-0.6122	-0.0005397	-0.81515	-0.00071861	881.968	12.242	0.57764	12.242	11.893	12.471	0					118	23	7	0	0	0	8.6517e-20	3	6288	119.71	119.71	1	38007000
HGSGSGQSSGFGHK	14	Unmodified	_HGSGSGQSSGFGHK_			0	0	0	CON__Q86YZ3	CON__Q86YZ3	CON__Q86YZ3			MULTI-MSMS	CCE20220412_Halil_Aydin_hLACTB_hfx1	665.299	2	665.3	1328.59	-1.5186	-0.0010103	-0.68286	-0.00045431	-2.2015	-0.0014646	665.3	0.38498	0.14563	0.38498	0.32167	0.4673	0					8	5	2	0	0	0	9.5378e-11	1	191	180.09	171.13	1	8732300
HGSGSGQSSGFGHK	14	Unmodified	_HGSGSGQSSGFGHK_			0	0	0	CON__Q86YZ3	CON__Q86YZ3	CON__Q86YZ3			MULTI-MSMS	CCE20220412_Halil_Aydin_hLACTB_hfx2	665.298	2	665.3	1328.59	-1.8152	-0.0012076	-0.74241	-0.00049393	-2.5576	-0.0017016	665.3	0.39397	0.073164	0.39397	0.35613	0.4293	0					8	2	4	0	0	0	2.6067e-16	1	196	202.18	187.03	1	5935800
HGSGSGQSSSYGPYGSGSGWSSSR	24	Unmodified	_HGSGSGQSSSYGPYGSGSGWSSSR_			0	0	0	CON__Q86YZ3	CON__Q86YZ3	CON__Q86YZ3			MULTI-MSMS	CCE20220412_Halil_Aydin_hLACTB_hfx1	773.996	3	773.66	2317.96	1.3202	0.0010213	1.6589	0.0012834	2.979	0.0023047	773.996	21.51	0.45637	21.51	21.252	21.709	0					76	16	7	0	0	0	4.4705e-20	2	11415	174.19	173.97	1	30400000
HGSGSGQSSSYGPYGSGSGWSSSR	24	Unmodified	_HGSGSGQSSSYGPYGSGSGWSSSR_			0	0	0	CON__Q86YZ3	CON__Q86YZ3	CON__Q86YZ3			MULTI-MSMS	CCE20220412_Halil_Aydin_hLACTB_hfx1	1160.49	2	1159.99	2317.96	2.3432	0.002718	3.0851	0.0035787	5.4283	0.0062967	1160.49	21.456	0.37644	21.456	21.279	21.656	0					55	13	6	0	0	0	3.7359e-30	2	11428	274.43	272.59	1	14949000
HGSGSGQSSSYGPYGSGSGWSSSR	24	Unmodified	_HGSGSGQSSSYGPYGSGSGWSSSR_			0	0	0	CON__Q86YZ3	CON__Q86YZ3	CON__Q86YZ3			MULTI-MSMS	CCE20220412_Halil_Aydin_hLACTB_hfx2	773.997	3	773.66	2317.96	1.7701	0.0013695	1.3779	0.001066	3.148	0.0024355	773.995	21.518	0.48738	21.518	21.343	21.83	0					74	17	7	0	0	0	2.3281e-24	2	11406	188.24	188.02	1	24595000
HGSGSGQSSSYGPYGSGSGWSSSR	24	Unmodified	_HGSGSGQSSSYGPYGSGSGWSSSR_			0	0	0	CON__Q86YZ3	CON__Q86YZ3	CON__Q86YZ3			MULTI-MSMS	CCE20220412_Halil_Aydin_hLACTB_hfx2	1160.49	2	1159.99	2317.96	2.5759	0.002988	2.6011	0.0030172	5.177	0.0060053	1160.49	21.521	0.35365	21.521	21.343	21.697	0					55	12	7	0	0	0	6.1977e-30	2	11458	266.7	264.87	1	11247000
HGSGSGQSSSYSPYGSGSGWSSSR	24	Unmodified	_HGSGSGQSSSYSPYGSGSGWSSSR_			0	0	0	CON__Q86YZ3	CON__Q86YZ3	CON__Q86YZ3			MULTI-MSMS	CCE20220412_Halil_Aydin_hLACTB_hfx1	784	3	783.664	2347.97	1.3317	0.0010436	1.1447	0.00089706	2.4764	0.0019407	783.999	21.51	0.45637	21.51	21.252	21.709	0					82	16	8	0	0	0	3.5301e-24	3	11414	181.81	181.81	1	52283000
HGSGSGQSSSYSPYGSGSGWSSSR	24	Unmodified	_HGSGSGQSSSYSPYGSGSGWSSSR_			0	0	0	CON__Q86YZ3	CON__Q86YZ3	CON__Q86YZ3			MULTI-MSMS	CCE20220412_Halil_Aydin_hLACTB_hfx1	1175.5	2	1174.99	2347.97	2.3964	0.0028158	2.9426	0.0034576	5.3391	0.0062734	1175.5	21.456	0.42933	21.456	21.279	21.709	0					64	15	7	0	0	0	3.7395e-49	2	11427	326.18	326.18	1	24454000
HGSGSGQSSSYSPYGSGSGWSSSR	24	Unmodified	_HGSGSGQSSSYSPYGSGSGWSSSR_			0	0	0	CON__Q86YZ3	CON__Q86YZ3	CON__Q86YZ3			MULTI-MSMS	CCE20220412_Halil_Aydin_hLACTB_hfx2	783.999	3	783.664	2347.97	1.8111	0.0014193	0.28446	0.00022292	2.0956	0.0016422	783.998	21.52	0.5888	21.52	21.343	21.932	0					92	21	7	0	0	0	1.4631e-19	2	11455	163.18	163.18	1	45417000
HGSGSGQSSSYSPYGSGSGWSSSR	24	Unmodified	_HGSGSGQSSSYSPYGSGSGWSSSR_			0	0	0	CON__Q86YZ3	CON__Q86YZ3	CON__Q86YZ3			MULTI-MSMS	CCE20220412_Halil_Aydin_hLACTB_hfx2	1175.5	2	1174.99	2347.97	2.6214	0.0030801	2.5069	0.0029456	5.1283	0.0060257	1175.5	21.52	0.38052	21.52	21.343	21.724	0					65	13	8	0	0	0	2.1429e-23	2	11468	228.39	228.39	1	20183000
HGSSSGSSSHYGQHGSGSR	19	Unmodified	_HGSSSGSSSHYGQHGSGSR_			0	0	0	CON__Q86YZ3	CON__Q86YZ3	CON__Q86YZ3			MULTI-MSMS	CCE20220412_Halil_Aydin_hLACTB_hfx2	620.265	3	620.265	1857.77	-2.1018	-0.0013037	0.89117	0.00055276	-1.2107	-0.00075093	620.266	0.23832	0.15425	0.23832	0.17644	0.33069	0					16	5	4	0	0	0	6.201e-08	1	114	104.44	104.44	1	2316200
HGSSSGSSSSYGQHGSGSR	19	Unmodified	_HGSSSGSSSSYGQHGSGSR_			0	0	0	CON__Q86YZ3	CON__Q86YZ3	CON__Q86YZ3			MULTI-MSMS	CCE20220412_Halil_Aydin_hLACTB_hfx2	603.923	3	603.59	1807.75	-1.705	-0.0010291	-0.1932	-0.00011661	-1.8982	-0.0011457	603.589	0.26453	0.12973	0.26453	0.20097	0.33069	0					14	4	4	0	0	0	9.8989e-08	1	112	98.035	97.345	1	5624900
HGSSSGSSSSYGQHGSGSR	19	Unmodified	_HGSSSGSSSSYGQHGSGSR_			0	0	0	CON__Q86YZ3	CON__Q86YZ3	CON__Q86YZ3			MULTI-MSMS	CCE20220412_Halil_Aydin_hLACTB_hfx2	904.881	2	904.881	1807.75	-1.6043	-0.0014517	0.43853	0.00039682	-1.1658	-0.0010549	904.881	0.26453	0.18038	0.26453	0.20097	0.38134	0					21	6	5	0	0	0	1.3976e-52	1	121	268.59	266.27	1	7652000
QGSGSGQSPGHGQR	14	Unmodified	_QGSGSGQSPGHGQR_			0	0	0	CON__Q86YZ3	CON__Q86YZ3	CON__Q86YZ3			MSMS	CCE20220412_Halil_Aydin_hLACTB_hfx1	670.307	2	670.309	1338.6	NaN	NaN	NaN	NaN	NaN	NaN	NaN	0.12926	1	0.12926	-0.37074	0.62926	0								0	0	0	0.033789	1	57	58.274	53.309	1
QGSGSGQSPGHGQR	14	Unmodified	_QGSGSGQSPGHGQR_			0	0	0	CON__Q86YZ3	CON__Q86YZ3	CON__Q86YZ3			MSMS	CCE20220412_Halil_Aydin_hLACTB_hfx2	670.307	2	670.309	1338.6	NaN	NaN	NaN	NaN	NaN	NaN	NaN	0.15983	1	0.15983	-0.34017	0.65983	0								0	0	0	0.010159	1	68	66.267	61.278	1
QSLGHGQHGSGSGQSPSPSR	20	Unmodified	_QSLGHGQHGSGSGQSPSPSR_			0	0	0	CON__Q86YZ3	CON__Q86YZ3	CON__Q86YZ3			MULTI-MSMS	CCE20220412_Halil_Aydin_hLACTB_hfx1	650.305	3	649.972	1946.89	-1.3559	-0.00088131	-0.57668	-0.00037483	-1.9326	-0.0012561	650.306	0.4096	0.16655	0.4096	0.34749	0.51404	0					10	6	2	0	0	0	1.4358e-11	1	204	151.64	149.37	1	25508000
QSLGHGQHGSGSGQSPSPSR	20	Unmodified	_QSLGHGQHGSGSGQSPSPSR_			0	0	0	CON__Q86YZ3	CON__Q86YZ3	CON__Q86YZ3			MULTI-MSMS	CCE20220412_Halil_Aydin_hLACTB_hfx1	974.453	2	974.454	1946.89	-1.377	-0.0013418	-0.95282	-0.00092848	-2.3298	-0.0022703	974.455	0.41094	0.16655	0.41094	0.34749	0.51404	0					19	6	5	0	0	0	5.452e-24	1	205	239.87	230.08	1	23019000
QSLGHGQHGSGSGQSPSPSR	20	Unmodified	_QSLGHGQHGSGSGQSPSPSR_			0	0	0	CON__Q86YZ3	CON__Q86YZ3	CON__Q86YZ3			MULTI-MSMS	CCE20220412_Halil_Aydin_hLACTB_hfx2	974.953	2	974.454	1946.89	-1.7965	-0.0017506	-1.1867	-0.0011564	-2.9832	-0.002907	974.454	0.44105	0.1416	0.44105	0.38134	0.52295	0					18	5	5	0	0	0	3.1827e-24	1	207	264.03	250.02	1	20235000
QSLGHGQHGSGSGQSPSPSR	20	Unmodified	_QSLGHGQHGSGSGQSPSPSR_			0	0	0	CON__Q86YZ3	CON__Q86YZ3	CON__Q86YZ3			MULTI-MSMS	CCE20220412_Halil_Aydin_hLACTB_hfx2	650.304	3	649.972	1946.89	-1.5759	-0.0010243	-1.4065	-0.00091419	-2.9824	-0.0019385	650.306	0.44105	0.16459	0.44105	0.38134	0.54593	0					14	6	3	0	0	0	6.4987e-25	1	208	214.42	209.6	1	20349000
QSPSYGR	7	Unmodified	_QSPSYGR_			0	0	0	CON__Q86YZ3	CON__Q86YZ3	CON__Q86YZ3			MULTI-MSMS	CCE20220412_Halil_Aydin_hLACTB_hfx1	397.692	2	397.693	793.372	-1.6309	-0.0006486	0.79197	0.00031496	-0.83895	-0.00033364	397.693	0.45552	0.17833	0.45552	0.37252	0.55085	0					13	7	2	0	0	0	0.0095682	1	217	139.92	51.182	1	21112000
QSPSYGR	7	Unmodified	_QSPSYGR_			0	0	0	CON__Q86YZ3	CON__Q86YZ3	CON__Q86YZ3			MULTI-MSMS	CCE20220412_Halil_Aydin_hLACTB_hfx2	397.693	2	397.693	793.372	-2.098	-0.00083437	0.85123	0.00033853	-1.2468	-0.00049584	397.693	0.4642	0.14017	0.4642	0.40576	0.54593	0					13	5	4	0	0	0	0.0095682	1	228	139.92	138.41	1	16298000
SEQHGSSSGLSSSYGQHGSGSHQSSGHGR	29	Unmodified	_SEQHGSSSGLSSSYGQHGSGSHQSSGHGR_			0	0	0	CON__Q86YZ3	CON__Q86YZ3	CON__Q86YZ3			MULTI-MSMS	CCE20220412_Halil_Aydin_hLACTB_hfx2	957.412	3	957.079	2868.22	-1.8781	-0.0017975	0.62886	0.00060187	-1.2493	-0.0011956	957.414	0.48842	0.093648	0.48842	0.4293	0.52295	0					11	3	5	0	0	0	1.1571e-06	1	235	76.237	76.237	1	4073800
YGQQGSGSGQSPSR	14	Unmodified	_YGQQGSGSGQSPSR_			0	0	0	CON__Q86YZ3	CON__Q86YZ3	CON__Q86YZ3			MULTI-MSMS	CCE20220412_Halil_Aydin_hLACTB_hfx1	698.315	2	698.316	1394.62	-1.5629	-0.0010914	-1.1511	-0.00080381	-2.714	-0.0018952	699.317	0.36937	0.14738	0.36937	0.29602	0.4434	0					11	5	3	0	0	0	0.00036088	1	167	133.07	126.76	1	2863000
YGQQGSGSGQSPSR	14	Unmodified	_YGQQGSGSGQSPSR_			0	0	0	CON__Q86YZ3	CON__Q86YZ3	CON__Q86YZ3			MULTI-MSMS	CCE20220412_Halil_Aydin_hLACTB_hfx2	698.315	2	698.316	1394.62	-1.7178	-0.0011995	-0.4112	-0.00028715	-2.129	-0.0014867	698.316	0.36871	0.10127	0.36871	0.30449	0.40576	0					5	3	2	0	0	0	0.0022261	1	178	102.4	95.732	1	4120200
QVDLLSAEQMR	11	Oxidation (M)	_QVDLLSAEQM(Oxidation (M))R_	QVDLLSAEQM(1)R	QVDLLSAEQM(130)R	0	1	0	CON__Q7Z794	CON__Q7Z794	CON__Q7Z794			MULTI-MSMS	CCE20220412_Halil_Aydin_hLACTB_hfx1	653.328	2	653.327	1304.64	1.4609	0.00095442	0.94149	0.0006151	2.4023	0.0015695	653.327	29.551	0.26422	29.551	29.41	29.675	0					21	10	3	0	0	0	0.00033669	1	16116	134.25	106.04	1	2939000
QVDLLSAEQMR	11	Oxidation (M)	_QVDLLSAEQM(Oxidation (M))R_	QVDLLSAEQM(1)R	QVDLLSAEQM(120)R	0	1	0	CON__Q7Z794	CON__Q7Z794	CON__Q7Z794			MULTI-MSMS	CCE20220412_Halil_Aydin_hLACTB_hfx2	653.33	2	653.327	1304.64	1.2873	0.00084104	1.1624	0.00075941	2.4497	0.0016004	653.327	29.562	0.20296	29.562	29.432	29.635	0					16	7	3	0	0	0	0.00083055	1	16001	118.71	92.666	1	1948900
LQDLEEALQQSK	12	Unmodified	_LQDLEEALQQSK_			0	0	0	CON__Q7Z794	CON__Q7Z794	CON__Q7Z794			MULTI-MSMS	CCE20220412_Halil_Aydin_hLACTB_hfx2	701.365	2	701.365	1400.71	1.6357	0.0011472	-1.3142	-0.00092171	0.3215	0.00022549	701.364	34.417	0.19929	34.417	34.356	34.555	0					14	7	3	0	0	0	0.003545	1	18707	119.53	109.87	1	3567600
SLDLDSIIDAVR	12	Unmodified	_SLDLDSIIDAVR_			0	0	0	CON__Q7Z794	CON__Q7Z794	CON__Q7Z794			MSMS	CCE20220412_Halil_Aydin_hLACTB_hfx1	658.857	2	658.856	1315.7	NaN	NaN	NaN	NaN	NaN	NaN	NaN	51.809	1	51.809	51.309	52.309	0								0	0	0	0.033902	1	27648	74.162	69.55	1
TQYELIAQR	9	Unmodified	_TQYELIAQR_			0	0	0	CON__Q7Z794	CON__Q7Z794	CON__Q7Z794			MULTI-MSMS	CCE20220412_Halil_Aydin_hLACTB_hfx2	561.301	2	561.301	1120.59	0.1808	0.00010149	0.034216	1.9205e-05	0.21502	0.00012069	561.301	25.989	0.23695	25.989	25.867	26.104	0					19	9	3	0	0	0	0.023314	1	13946	91.069	17.808	1	3736500
VDTLTGEVNFLK	12	Unmodified	_VDTLTGEVNFLK_			0	0	0	CON__Q7Z794	CON__Q7Z794	CON__Q7Z794			MULTI-MSMS	CCE20220412_Halil_Aydin_hLACTB_hfx1	668.36	2	668.361	1334.71	1.267	0.00084681	-2.1189	-0.0014162	-0.85195	-0.00056941	668.36	43.377	0.24957	43.377	43.245	43.495	0					19	9	3	0	0	0	0.00085335	1	23450	136.63	99.291	1	4457000
VDTLTGEVNFLK	12	Unmodified	_VDTLTGEVNFLK_			0	0	0	CON__Q7Z794	CON__Q7Z794	CON__Q7Z794			MULTI-MSMS	CCE20220412_Halil_Aydin_hLACTB_hfx2	668.361	2	668.361	1334.71	1.2967	0.00086664	-2.2165	-0.0014814	-0.91986	-0.0006148	668.36	43.37	0.27498	43.37	43.243	43.518	0					23	10	3	0	0	0	2.3706e-06	1	23257	174.41	136.11	1	5440600
AEYEALAEQNRR	12	Unmodified	_AEYEALAEQNRR_			0	0	1	CON__Q7Z3Y8;CON__Q7Z3Z0	CON__Q7Z3Y8	CON__Q7Z3Y8			MULTI-MSMS	CCE20220412_Halil_Aydin_hLACTB_hfx1	725.359	2	725.358	1448.7	0.39429	0.000286	0.98249	0.00071266	1.3768	0.00099866	725.358	16.642	0.22071	16.642	16.516	16.737	0					21	8	3	0	0	0	0.0049048	1	8794	107.15	96.631	1	1788600
AEYEALAEQNRR	12	Unmodified	_AEYEALAEQNRR_			0	0	1	CON__Q7Z3Y8;CON__Q7Z3Z0	CON__Q7Z3Y8	CON__Q7Z3Y8			MULTI-MSMS	CCE20220412_Halil_Aydin_hLACTB_hfx2	483.907	3	483.908	1448.7	-0.12644	-6.1186e-05	-0.18496	-8.9501e-05	-0.3114	-0.00015069	483.907	16.856	0.27303	16.856	16.67	16.943	0					32	11	4	0	0	0	0.00035094	1	8888	117.98	109.25	1	4018500
DVSVTVGMDSR	11	Oxidation (M)	_DVSVTVGM(Oxidation (M))DSR_	DVSVTVGM(1)DSR	DVSVTVGM(73)DSR	0	1	0	CON__Q6KB66-1	CON__Q6KB66-1	CON__Q6KB66-1			MULTI-MSMS	CCE20220412_Halil_Aydin_hLACTB_hfx1	591.278	2	591.277	1180.54	1.598	0.00094489	0.30886	0.00018262	1.9069	0.0011275	591.277	21.725	0.3662	21.725	21.55	21.916	0					37	13	4	0	0	0	0.0060386	1	11520	72.643	69.072	1	2416500
DVSVTVGMDSR	11	Oxidation (M)	_DVSVTVGM(Oxidation (M))DSR_	DVSVTVGM(1)DSR	DVSVTVGM(110)DSR	0	1	0	CON__Q6KB66-1	CON__Q6KB66-1	CON__Q6KB66-1			MULTI-MSMS	CCE20220412_Halil_Aydin_hLACTB_hfx2	591.278	2	591.277	1180.54	1.112	0.00065752	-0.090021	-5.3227e-05	1.022	0.00060429	591.277	21.844	0.36769	21.844	21.615	21.983	0					34	13	4	0	0	0	0.0010391	1	11591	107.15	98.291	1	2294800
SLESFVELMK	10	Oxidation (M)	_SLESFVELM(Oxidation (M))K_	SLESFVELM(1)K	SLESFVELM(75)K	0	1	0	CON__Q6KB66-1	CON__Q6KB66-1	CON__Q6KB66-1			MULTI-MSMS	CCE20220412_Halil_Aydin_hLACTB_hfx1	599.806	2	599.805	1197.6	2.2254	0.0013348	-0.038564	-2.3131e-05	2.1869	0.0013117	599.805	39.549	0.42304	39.549	39.369	39.792	0					44	15	4	0	0	0	0.0074028	1	21482	75.378	72.219	1	2623400
SLESFVELMK	10	Oxidation (M)	_SLESFVELM(Oxidation (M))K_	SLESFVELM(1)K	SLESFVELM(91)K	0	1	0	CON__Q6KB66-1	CON__Q6KB66-1	CON__Q6KB66-1			MULTI-MSMS	CCE20220412_Halil_Aydin_hLACTB_hfx2	599.806	2	599.805	1197.6	1.173	0.00070357	1.0788	0.00064704	2.2517	0.0013506	599.805	39.507	0.47647	39.507	39.343	39.819	0					45	17	4	0	0	0	0.0022439	2	21333	90.657	85.668	1	2305700
YQELMNVK	8	Oxidation (M)	_YQELM(Oxidation (M))NVK_	YQELM(1)NVK	YQELM(75)NVK	0	1	0	CON__Q6KB66-1	CON__Q6KB66-1	CON__Q6KB66-1			MULTI-MSMS	CCE20220412_Halil_Aydin_hLACTB_hfx1	520.759	2	520.758	1039.5	0.54446	0.00028353	1.1725	0.00061058	1.7169	0.00089411	520.758	15.317	0.41163	15.317	15.155	15.567	0					33	15	4	0	0	0	0.017118	1	8093	75.243	72.389	1	3719400
YQELMNVK	8	Oxidation (M)	_YQELM(Oxidation (M))NVK_	YQELM(1)NVK	YQELM(80)NVK	0	1	0	CON__Q6KB66-1	CON__Q6KB66-1	CON__Q6KB66-1			MULTI-MSMS	CCE20220412_Halil_Aydin_hLACTB_hfx2	520.758	2	520.758	1039.5	0.69406	0.00036144	0.94462	0.00049192	1.6387	0.00085336	520.758	15.552	0.3773	15.552	15.308	15.685	0					31	15	3	0	0	0	0.014006	1	8185	80.229	74.058	1	3612900
YQELMNVK	8	Oxidation (M)	_YQELM(Oxidation (M))NVK_	YQELM(1)NVK	YQELM(94)NVK	0	1	0	CON__Q6KB66-1	CON__Q6KB66-1	CON__Q6KB66-1			MULTI-MSMS	CCE20220412_Halil_Aydin_hLACTB_hfx2	520.758	2	520.758	1039.5	0.85003	0.00044266	0.047991	2.4992e-05	0.89802	0.00046765	520.758	15.739	0.64214	15.739	15.286	15.928	0					29	11	4	0	0	0	0.0061743	1	8275	94.262	72.131	1	3824600
AQYDAVAAR	9	Unmodified	_AQYDAVAAR_			0	0	0	CON__Q6KB66-1	CON__Q6KB66-1	CON__Q6KB66-1			MULTI-MSMS	CCE20220412_Halil_Aydin_hLACTB_hfx1	482.746	2	482.746	963.477	-0.0025453	-1.2287e-06	-0.17645	-8.5178e-05	-0.17899	-8.6407e-05	482.746	9.6667	0.72328	9.6667	9.1838	9.9071	0					68	31	3	0	0	0	0.035526	1	4999	86.953	75.232	1	6715700
AQYDAVAAR	9	Unmodified	_AQYDAVAAR_			0	0	0	CON__Q6KB66-1	CON__Q6KB66-1	CON__Q6KB66-1			MSMS	CCE20220412_Halil_Aydin_hLACTB_hfx2	482.746	2	482.746	963.477	NaN	NaN	NaN	NaN	NaN	NaN	NaN	10.91	1	10.91	10.41	11.41	0								0	0	0	0.0024402	1	5624	112.37	92.893	1
AQYDAVAAR	9	Unmodified	_AQYDAVAAR_			0	0	0	CON__Q6KB66-1	CON__Q6KB66-1	CON__Q6KB66-1			MSMS	CCE20220412_Halil_Aydin_hLACTB_hfx2	482.746	2	482.746	963.477	NaN	NaN	NaN	NaN	NaN	NaN	NaN	11.012	1	11.012	10.512	11.512	0								0	0	0	0.011885	1	5676	100.45	86.779	1
GQLEANLLQVLEK	13	Unmodified	_GQLEANLLQVLEK_			0	0	0	CON__Q6KB66-1	CON__Q6KB66-1	CON__Q6KB66-1			MULTI-MSMS	CCE20220412_Halil_Aydin_hLACTB_hfx1	727.915	2	727.914	1453.81	0.12091	8.8013e-05	1.0582	0.00077028	1.1791	0.00085829	727.915	51.06	0.23229	51.06	50.976	51.208	0					25	9	5	0	0	0	1.1612e-10	1	27240	187.85	155.33	1	27139000
GQLEANLLQVLEK	13	Unmodified	_GQLEANLLQVLEK_			0	0	0	CON__Q6KB66-1	CON__Q6KB66-1	CON__Q6KB66-1			MULTI-MSMS	CCE20220412_Halil_Aydin_hLACTB_hfx2	727.915	2	727.914	1453.81	0.73175	0.00053265	0.71737	0.00052218	1.4491	0.0010548	727.915	51.051	0.21312	51.051	50.988	51.202	0					26	8	5	0	0	0	1.1237e-10	2	27032	188.27	146.73	1	21588000
IRYEDEISK	9	Unmodified	_IRYEDEISK_			0	0	1	CON__Q6KB66-1	CON__Q6KB66-1	CON__Q6KB66-1			MULTI-MSMS	CCE20220412_Halil_Aydin_hLACTB_hfx1	576.8	2	576.798	1151.58	0.1647	9.4996e-05	2.2749	0.0013121	2.4396	0.0014071	576.8	16.791	0.28826	16.791	16.64	16.928	0					33	11	4	0	0	0	0.00076982	2	8851	158.76	133.02	1	9770400
IRYEDEISK	9	Unmodified	_IRYEDEISK_			0	0	1	CON__Q6KB66-1	CON__Q6KB66-1	CON__Q6KB66-1			MULTI-MSMS	CCE20220412_Halil_Aydin_hLACTB_hfx1	384.868	3	384.868	1151.58	0.18757	7.2191e-05	-0.76761	-0.00029543	-0.58003	-0.00022324	384.868	16.751	0.24158	16.751	16.666	16.907	0					27	9	4	0	0	0	0.00071745	1	8859	133.23	119.51	1	4457400
IRYEDEISK	9	Unmodified	_IRYEDEISK_			0	0	1	CON__Q6KB66-1	CON__Q6KB66-1	CON__Q6KB66-1			MULTI-MSMS	CCE20220412_Halil_Aydin_hLACTB_hfx2	384.868	3	384.868	1151.58	-0.1722	-6.6275e-05	-0.47602	-0.0001832	-0.64822	-0.00024948	384.868	16.996	0.27284	16.996	16.877	17.15	0					37	12	4	0	0	0	0.00071745	2	8951	133.23	117.35	1	14003000
IRYEDEISK	9	Unmodified	_IRYEDEISK_			0	0	1	CON__Q6KB66-1	CON__Q6KB66-1	CON__Q6KB66-1			MULTI-MSMS	CCE20220412_Halil_Aydin_hLACTB_hfx2	576.799	2	576.798	1151.58	-0.19174	-0.00011059	0.99043	0.00057128	0.79869	0.00046068	576.799	16.994	0.27284	16.994	16.877	17.15	0					38	12	4	0	0	0	0.0071169	2	8954	136.57	102.77	1	21011000
LAQLEAALQQAK	12	Unmodified	_LAQLEAALQQAK_			0	0	0	CON__Q6KB66-1	CON__Q6KB66-1	CON__Q6KB66-1			MULTI-MSMS	CCE20220412_Halil_Aydin_hLACTB_hfx1	642.371	2	642.37	1282.72	1.8421	0.0011833	-0.9679	-0.00062175	0.87422	0.00056157	642.369	34.295	0.29695	34.295	34.136	34.433	0					30	11	4	0	0	0	2.5858e-14	2	18751	212.21	177.4	1	10871000
LAQLEAALQQAK	12	Unmodified	_LAQLEAALQQAK_			0	0	0	CON__Q6KB66-1	CON__Q6KB66-1	CON__Q6KB66-1			MULTI-MSMS	CCE20220412_Halil_Aydin_hLACTB_hfx2	642.371	2	642.37	1282.72	1.9033	0.0012226	-1.0227	-0.00065695	0.88064	0.0005657	642.369	34.277	0.32204	34.277	34.105	34.427	0					35	12	5	0	0	0	4.4015e-14	2	18585	205.09	170.29	1	10716000
LDPAVQQLK	9	Unmodified	_LDPAVQQLK_			0	0	0	CON__Q6KB66-1	CON__Q6KB66-1	CON__Q6KB66-1			MULTI-MSMS	CCE20220412_Halil_Aydin_hLACTB_hfx2	506.295	2	506.295	1010.58	-0.24893	-0.00012603	-0.34099	-0.00017264	-0.58992	-0.00029867	506.295	24.173	0.26043	24.173	24.033	24.293	0					25	13	3	0	0	0	0.033149	1	12879	87.754	76.243	1	7646900
NQLLETR	7	Unmodified	_NQLLETR_			0	0	0	CON__Q6KB66-1	CON__Q6KB66-1	CON__Q6KB66-1			MULTI-MSMS	CCE20220412_Halil_Aydin_hLACTB_hfx1	437.244	2	437.243	872.472	0.37909	0.00016576	0.78742	0.00034429	1.1665	0.00051005	437.243	15.372	0.40994	15.372	15.182	15.592	0					35	15	3	0	0	0	0.00059802	2	8141	157.99	129.46	1	9659300
NQLLETR	7	Unmodified	_NQLLETR_			0	0	0	CON__Q6KB66-1	CON__Q6KB66-1	CON__Q6KB66-1			MULTI-MSMS	CCE20220412_Halil_Aydin_hLACTB_hfx2	437.243	2	437.243	872.472	0.52654	0.00023022	-0.24064	-0.00010522	0.2859	0.00012501	437.243	15.552	0.40346	15.552	15.427	15.83	0					47	16	4	0	0	0	0.0021088	2	8206	154.46	128.35	1	18450000
SAEYGSSLQSSR	12	Unmodified	_SAEYGSSLQSSR_			0	0	0	CON__Q6KB66-1	CON__Q6KB66-1	CON__Q6KB66-1			MULTI-MSMS	CCE20220412_Halil_Aydin_hLACTB_hfx1	636.298	2	636.297	1270.58	0.59451	0.00037828	1.065	0.00067764	1.6595	0.0010559	636.297	10.53	0.76563	10.53	10.162	10.928	0					97	28	4	0	0	0	0.00010523	5	5460	155.06	153	1	6125600
SAEYGSSLQSSR	12	Unmodified	_SAEYGSSLQSSR_			0	0	0	CON__Q6KB66-1	CON__Q6KB66-1	CON__Q6KB66-1			MULTI-MSMS	CCE20220412_Halil_Aydin_hLACTB_hfx2	636.297	2	636.297	1270.58	-0.0098007	-6.2362e-06	0.3598	0.00022894	0.35	0.0002227	636.297	11.798	0.59397	11.798	11.531	12.125	0					77	22	5	0	0	0	1.6452e-05	4	6053	157.24	155.74	1	11488000
SEIADLNVR	9	Unmodified	_SEIADLNVR_			0	0	0	CON__Q6KB66-1	CON__Q6KB66-1	CON__Q6KB66-1			MULTI-MSMS	CCE20220412_Halil_Aydin_hLACTB_hfx1	508.772	2	508.772	1015.53	0.016153	8.2184e-06	0.90922	0.00046259	0.92537	0.0004708	508.773	27.488	0.43467	27.488	27.354	27.788	0					47	18	5	0	0	0	0.0085197	2	14875	122.13	98.156	1	16404000
SEIADLNVR	9	Unmodified	_SEIADLNVR_			0	0	0	CON__Q6KB66-1	CON__Q6KB66-1	CON__Q6KB66-1			MULTI-MSMS	CCE20220412_Halil_Aydin_hLACTB_hfx2	508.773	2	508.772	1015.53	0.44655	0.00022719	0.73932	0.00037615	1.1859	0.00060334	508.772	27.502	0.50504	27.502	27.321	27.826	0					43	21	3	0	0	0	0.017732	2	14862	96.253	78.217	1	10887000
SLEEAEAYSR	10	Unmodified	_SLEEAEAYSR_			0	0	0	CON__Q6KB66-1	CON__Q6KB66-1	CON__Q6KB66-1			MULTI-MSMS	CCE20220412_Halil_Aydin_hLACTB_hfx1	577.771	2	577.77	1153.53	0.88037	0.00050865	1.5206	0.00087853	2.4009	0.0013872	577.771	20.328	0.36142	20.328	20.166	20.527	0					34	13	4	0	0	0	0.0023493	2	10809	141.48	137.55	1	2609700
SLEEAEAYSR	10	Unmodified	_SLEEAEAYSR_			0	0	0	CON__Q6KB66-1	CON__Q6KB66-1	CON__Q6KB66-1			MULTI-MSMS	CCE20220412_Halil_Aydin_hLACTB_hfx2	577.771	2	577.77	1153.53	0.75244	0.00043474	1.2829	0.00074125	2.0354	0.001176	577.771	20.447	0.34336	20.447	20.254	20.597	0					33	12	4	0	0	0	0.0061924	2	10876	122.13	118.2	1	2309000
SLESFVELMK	10	Unmodified	_SLESFVELMK_			0	0	0	CON__Q6KB66-1	CON__Q6KB66-1	CON__Q6KB66-1			MULTI-MSMS	CCE20220412_Halil_Aydin_hLACTB_hfx1	591.808	2	591.807	1181.6	0.27786	0.00016444	0.74968	0.00044367	1.0275	0.00060811	591.808	50.088	0.24473	50.088	49.969	50.214	0					19	8	3	0	0	0	0.0097668	1	26720	97.431	94.424	1	2236700
SLESFVELMK	10	Unmodified	_SLESFVELMK_			0	0	0	CON__Q6KB66-1	CON__Q6KB66-1	CON__Q6KB66-1			MULTI-MSMS	CCE20220412_Halil_Aydin_hLACTB_hfx2	591.808	2	591.807	1181.6	0.72181	0.00042717	0.091642	5.4234e-05	0.81345	0.00048141	591.807	50.119	0.27251	50.119	49.969	50.242	0					26	9	4	0	0	0	0.0431	1	26526	76.827	74.961	1	2259700
TAEEQGELAFQDAK	14	Unmodified	_TAEEQGELAFQDAK_			0	0	0	CON__Q6KB66-1	CON__Q6KB66-1	CON__Q6KB66-1			MULTI-MSMS	CCE20220412_Halil_Aydin_hLACTB_hfx2	768.863	2	768.862	1535.71	0.83856	0.00064474	-0.79065	-0.0006079	0.047908	3.6835e-05	768.862	27.248	0.21233	27.248	27.129	27.342	0					21	9	3	0	0	0	5.4296e-11	1	14661	188.96	164.87	1	7531400
TIYEQELK	8	Unmodified	_TIYEQELK_			0	0	0	CON__Q6KB66-1	CON__Q6KB66-1	CON__Q6KB66-1			MULTI-MSMS	CCE20220412_Halil_Aydin_hLACTB_hfx1	512.271	2	512.271	1022.53	-0.012087	-6.1921e-06	0.13044	6.682e-05	0.11835	6.0628e-05	512.271	22.384	0.29464	22.384	22.246	22.541	0					28	11	4	0	0	0	0.019645	1	11885	119.17	100.79	1	6693000
VTVNPGLLVPLDVK	14	Unmodified	_VTVNPGLLVPLDVK_			0	0	0	CON__Q6KB66-1	CON__Q6KB66-1	CON__Q6KB66-1			MULTI-MSMS	CCE20220412_Halil_Aydin_hLACTB_hfx1	732.445	2	732.445	1462.88	0.11682	8.5565e-05	0.24634	0.00018043	0.36317	0.000266	732.446	50.797	0.20848	50.797	50.718	50.927	0					24	8	4	0	0	0	0.0045202	1	27101	88.803	87.712	1	15455000
VTVNPGLLVPLDVK	14	Unmodified	_VTVNPGLLVPLDVK_			0	0	0	CON__Q6KB66-1	CON__Q6KB66-1	CON__Q6KB66-1			MULTI-MSMS	CCE20220412_Halil_Aydin_hLACTB_hfx2	732.446	2	732.445	1462.88	0.72441	0.00053059	0.3121	0.00022859	1.0365	0.00075919	732.446	50.808	0.17028	50.808	50.721	50.892	0					15	6	3	0	0	0	0.0075995	1	26907	82.278	81.954	1	14339000
VVSTHEQIVR	10	Unmodified	_VVSTHEQIVR_			0	0	0	CON__Q61782	CON__Q61782	CON__Q61782			MULTI-MSMS	CCE20220412_Halil_Aydin_hLACTB_hfx1	389.887	3	389.888	1166.64	0.078979	3.0793e-05	0.10863	4.2355e-05	0.18761	7.3149e-05	389.888	11.565	0.6169	11.565	11.244	11.861	0					77	23	4	0	0	0	0.002507	1	5897	85.533	1.6646	1	32688000
NPDDPDTVDVIMHMLDRDHDR	21	2 Oxidation (M)	_NPDDPDTVDVIM(Oxidation (M))HM(Oxidation (M))LDRDHDR_	NPDDPDTVDVIM(1)HM(1)LDRDHDR	NPDDPDTVDVIM(69)HM(69)LDRDHDR	0	2	1	CON__Q5D862	CON__Q5D862	CON__Q5D862			MULTI-MSMS	CCE20220412_Halil_Aydin_hLACTB_hfx1	635.53	4	635.28	2537.09	1.4526	0.00092283	-1.7834	-0.001133	-0.33078	-0.00021014	635.278	33.304	0.29794	33.304	33.182	33.48	0					36	13	4	0	0	0	0.0002548	1	18302	69.148	65.933	1	8141300
NPDDPDTVDVIMHMLDRDHDR	21	Oxidation (M)	_NPDDPDTVDVIMHM(Oxidation (M))LDRDHDR_	NPDDPDTVDVIM(0.168)HM(0.832)LDRDHDR	NPDDPDTVDVIM(-6.9)HM(6.9)LDRDHDR	0	1	1	CON__Q5D862	CON__Q5D862	CON__Q5D862			MULTI-MSMS	CCE20220412_Halil_Aydin_hLACTB_hfx1	505.426	5	505.227	2521.1	-0.11154	-5.6355e-05	-1.7454	-0.00088184	-1.857	-0.00093819	505.426	40.453	0.26077	40.453	40.295	40.556	0					39	9	6	0	0	0	0.0039978	1	21928	48.656	44.923	2	4841000
NPDDPDTVDVIMHMLDRDHDR	21	Oxidation (M)	_NPDDPDTVDVIM(Oxidation (M))HMLDRDHDR_	NPDDPDTVDVIM(0.841)HM(0.159)LDRDHDR	NPDDPDTVDVIM(7.2)HM(-7.2)LDRDHDR	0	1	1	CON__Q5D862	CON__Q5D862	CON__Q5D862			MULTI-MSMS	CCE20220412_Halil_Aydin_hLACTB_hfx1	505.427	5	505.227	2521.1	0.47552	0.00024025	-0.28627	-0.00014463	0.18926	9.5617e-05	505.227	42.768	0.32506	42.768	42.595	42.92	0					43	11	6	0	0	0	0.0029452	1	23150	49.528	48.073	2	1806100
ASHFQSHSSER	11	Unmodified	_ASHFQSHSSER_			0	0	0	CON__Q5D862	CON__Q5D862	CON__Q5D862			MULTI-MSMS	CCE20220412_Halil_Aydin_hLACTB_hfx1	636.788	2	636.789	1271.56	-1.2114	-0.00077142	-1.0099	-0.00064309	-2.2213	-0.0014145	636.789	0.38498	0.098769	0.38498	0.32167	0.42044	0					6	3	2	0	0	0	0.02348	1	196	81.865	70.714	1	3743300
ELHPVLK	7	Unmodified	_ELHPVLK_			0	0	0	CON__Q5D862	CON__Q5D862	CON__Q5D862			MULTI-MSMS	CCE20220412_Halil_Aydin_hLACTB_hfx1	418.255	2	418.255	834.496	-0.59379	-0.00024836	0.16097	6.7328e-05	-0.43282	-0.00018103	418.255	12.366	0.61262	12.366	12.106	12.719	0					85	29	4	0	0	0	0.023514	2	6399	128.82	98.147	1	60976000
FSNSSSSNEFSK	12	Unmodified	_FSNSSSSNEFSK_			0	0	0	CON__Q5D862	CON__Q5D862	CON__Q5D862			MULTI-MSMS	CCE20220412_Halil_Aydin_hLACTB_hfx1	660.79	2	660.789	1319.56	0.28011	0.00018509	1.5701	0.0010375	1.8502	0.0012226	660.79	10.541	1.7452	10.541	10.115	11.861	0					199	66	6	0	0	0	1.2282e-16	8	5382	222.3	216.33	1	115520000
FSNSSSSNEFSK	12	Unmodified	_FSNSSSSNEFSK_			0	0	0	CON__Q5D862	CON__Q5D862	CON__Q5D862			MULTI-MSMS	CCE20220412_Halil_Aydin_hLACTB_hfx2	660.79	2	660.789	1319.56	-0.23626	-0.00015612	0.6496	0.00042925	0.41334	0.00027313	660.79	11.72	0.96323	11.72	11.353	12.316	0					164	37	6	0	0	0	6.1202e-21	8	6051	236.35	227.59	1	164410000
FSNSSSSNEFSK	12	Unmodified	_FSNSSSSNEFSK_			0	0	0	CON__Q5D862	CON__Q5D862	CON__Q5D862			MSMS	CCE20220412_Halil_Aydin_hLACTB_hfx2	660.788	2	660.789	1319.56	NaN	NaN	NaN	NaN	NaN	NaN	NaN	12.481	1	12.481	11.981	12.981	0								0	0	0	1.2908e-06	1	6439	145.46	135.17	1
GELKELLEK	9	Unmodified	_GELKELLEK_			0	0	1	CON__Q5D862	CON__Q5D862	CON__Q5D862			MULTI-MSMS	CCE20220412_Halil_Aydin_hLACTB_hfx1	529.808	2	529.808	1057.6	0.42934	0.00022747	0.074798	3.9628e-05	0.50414	0.0002671	529.808	24.95	0.27835	24.95	24.821	25.1	0					27	11	4	0	0	0	0.0033002	1	13346	143.03	80.488	1	8071900
GELKELLEK	9	Unmodified	_GELKELLEK_			0	0	1	CON__Q5D862	CON__Q5D862	CON__Q5D862			MULTI-MSMS	CCE20220412_Halil_Aydin_hLACTB_hfx2	529.809	2	529.808	1057.6	0.78442	0.00041559	-0.3948	-0.00020917	0.38962	0.00020642	529.808	24.975	0.2173	24.975	24.885	25.102	0					19	8	3	0	0	0	3.4714e-07	1	13345	185.81	69.088	1	6397700
HGSYGPAEYDYGHTGYGPSGGSR	23	Unmodified	_HGSYGPAEYDYGHTGYGPSGGSR_			0	0	0	CON__Q5D862	CON__Q5D862	CON__Q5D862			MULTI-MSMS	CCE20220412_Halil_Aydin_hLACTB_hfx1	791.671	3	791.337	2370.99	-0.31769	-0.0002514	0.95592	0.00075645	0.63823	0.00050505	791.672	22.645	0.21447	22.645	22.541	22.756	0					37	8	6	0	0	0	5.9975e-49	2	12002	257.75	257.54	1	23156000
HGSYGPAEYDYGHTGYGPSGGSR	23	Unmodified	_HGSYGPAEYDYGHTGYGPSGGSR_			0	0	0	CON__Q5D862	CON__Q5D862	CON__Q5D862			MULTI-MSMS	CCE20220412_Halil_Aydin_hLACTB_hfx1	1187	2	1186.5	2370.99	0.78633	0.00093299	1.627	0.0019304	2.4133	0.0028634	1187	22.619	0.17155	22.619	22.541	22.713	0					19	6	4	0	0	0	4.359e-09	1	12023	139.65	138.07	1	2058000
HGSYGPAEYDYGHTGYGPSGGSR	23	Unmodified	_HGSYGPAEYDYGHTGYGPSGGSR_			0	0	0	CON__Q5D862	CON__Q5D862	CON__Q5D862			MULTI-MSMS	CCE20220412_Halil_Aydin_hLACTB_hfx1	594.005	4	593.755	2370.99	-0.14324	-8.5048e-05	0.27472	0.00016312	0.13148	7.8067e-05	594.005	22.645	0.21796	22.645	22.517	22.735	0					30	8	5	0	0	0	2.0837e-18	1	12029	157.28	156.99	1	10313000
HGSYGPAEYDYGHTGYGPSGGSR	23	Unmodified	_HGSYGPAEYDYGHTGYGPSGGSR_			0	0	0	CON__Q5D862	CON__Q5D862	CON__Q5D862			MULTI-MSMS	CCE20220412_Halil_Aydin_hLACTB_hfx2	791.671	3	791.337	2370.99	0.16821	0.00013311	0.62893	0.00049769	0.79714	0.0006308	791.672	22.676	0.24618	22.676	22.552	22.798	0					41	9	6	0	0	0	5.1226e-31	2	12011	216.75	216.68	1	14698000
HGSYGPAEYDYGHTGYGPSGGSR	23	Unmodified	_HGSYGPAEYDYGHTGYGPSGGSR_			0	0	0	CON__Q5D862	CON__Q5D862	CON__Q5D862			MULTI-MSMS	CCE20220412_Halil_Aydin_hLACTB_hfx2	594.006	4	593.755	2370.99	0.25328	0.00015039	0.9645	0.00057267	1.2178	0.00072306	594.005	22.661	0.29249	22.661	22.506	22.798	0					35	11	5	0	0	0	3.831e-14	1	12033	127.58	127.05	1	5841900
NPDDPDTVDVIMHMLDRDHDR	21	Unmodified	_NPDDPDTVDVIMHMLDRDHDR_			0	0	1	CON__Q5D862	CON__Q5D862	CON__Q5D862			MULTI-MSMS	CCE20220412_Halil_Aydin_hLACTB_hfx1	502.228	5	502.028	2505.1	-0.3902	-0.00019589	0.46403	0.00023296	0.073827	3.7063e-05	502.229	49.443	0.27359	49.443	49.309	49.583	0					49	9	7	0	0	0	0.0033367	1	26424	49.973	48.989	1	2660400
NPDDPDTVDVIMHMLDRDHDR	21	Unmodified	_NPDDPDTVDVIMHMLDRDHDR_			0	0	1	CON__Q5D862	CON__Q5D862	CON__Q5D862			MULTI-MSMS	CCE20220412_Halil_Aydin_hLACTB_hfx1	627.284	4	627.283	2505.1	-0.38318	-0.00024036	1.0016	0.00062831	0.61846	0.00038795	627.784	49.448	0.30083	49.448	49.309	49.61	0					35	10	6	0	0	0	0.0072669	1	26440	48.112	45.499	1	1117200
NPDDPDTVDVIMHMLDRDHDR	21	Unmodified	_NPDDPDTVDVIMHMLDRDHDR_			0	0	1	CON__Q5D862	CON__Q5D862	CON__Q5D862			MULTI-MSMS	CCE20220412_Halil_Aydin_hLACTB_hfx2	627.534	4	627.283	2505.1	0.19423	0.00012183	0.88734	0.00055661	1.0816	0.00067845	627.534	49.466	0.27397	49.466	49.336	49.61	0					38	9	6	0	0	0	0.041434	1	26246	37.237	34.624	1	890900
SGQSSYGQHSSGSSQSSGYGQHGSR	25	Unmodified	_SGQSSYGQHSSGSSQSSGYGQHGSR_			0	0	0	CON__Q5D862	CON__Q5D862	CON__Q5D862			MULTI-MSMS	CCE20220412_Halil_Aydin_hLACTB_hfx1	834.353	3	834.02	2499.04	-1.2688	-0.0010582	-0.92446	-0.00077102	-2.1933	-0.0018292	834.354	0.38498	0.12173	0.38498	0.32167	0.4434	0					7	4	2	0	0	0	1.0481e-09	1	194	96.793	96.448	1	6734100
SHQSSYGQHGSGSSQSSGYGQHGSSSGQTFGFGQHR	36	Unmodified	_SHQSSYGQHGSGSSQSSGYGQHGSSSGQTFGFGQHR_			0	0	0	CON__Q5D862	CON__Q5D862	CON__Q5D862			MULTI-MSMS	CCE20220412_Halil_Aydin_hLACTB_hfx1	737.719	5	737.518	3682.56	0.53486	0.00039447	0.43868	0.00032353	0.97354	0.000718	737.719	15.193	0.40801	15.193	15.004	15.412	0					68	15	7	0	0	0	1.5037e-11	2	8037	95.323	87.454	1	13110000
SHQSSYGQHGSGSSQSSGYGQHGSSSGQTFGFGQHR	36	Unmodified	_SHQSSYGQHGSGSSQSSGYGQHGSSSGQTFGFGQHR_			0	0	0	CON__Q5D862	CON__Q5D862	CON__Q5D862			MULTI-MSMS	CCE20220412_Halil_Aydin_hLACTB_hfx1	922.15	4	921.646	3682.56	0.47416	0.00043701	1.3921	0.0012831	1.8663	0.0017201	921.898	15.178	0.27967	15.178	15.028	15.308	0					48	10	7	0	0	0	1.8504e-34	1	8002	161.32	124.09	1	7061300
SHQSSYGQHGSGSSQSSGYGQHGSSSGQTFGFGQHR	36	Unmodified	_SHQSSYGQHGSGSSQSSGYGQHGSSSGQTFGFGQHR_			0	0	0	CON__Q5D862	CON__Q5D862	CON__Q5D862			MULTI-MSMS	CCE20220412_Halil_Aydin_hLACTB_hfx2	737.719	5	737.518	3682.56	0.50317	0.0003711	0.14437	0.00010647	0.64754	0.00047757	737.719	15.296	0.3002	15.296	15.169	15.469	0					68	12	8	0	0	0	1.9877e-35	2	8017	176.18	164.32	1	69300000
SHQSSYGQHGSGSSQSSGYGQHGSSSGQTFGFGQHR	36	Unmodified	_SHQSSYGQHGSGSSQSSGYGQHGSSSGQTFGFGQHR_			0	0	0	CON__Q5D862	CON__Q5D862	CON__Q5D862			MULTI-MSMS	CCE20220412_Halil_Aydin_hLACTB_hfx2	614.934	6	614.767	3682.56	-0.22685	-0.00013946	-0.36323	-0.0002233	-0.59008	-0.00036276	614.934	15.284	0.23404	15.284	15.193	15.427	0					50	9	7	0	0	0	3.5026e-07	1	8033	73.657	69.621	1	11607000
SHQSSYGQHGSGSSQSSGYGQHGSSSGQTFGFGQHR	36	Unmodified	_SHQSSYGQHGSGSSQSSGYGQHGSSSGQTFGFGQHR_			0	0	0	CON__Q5D862	CON__Q5D862	CON__Q5D862			MULTI-MSMS	CCE20220412_Halil_Aydin_hLACTB_hfx2	921.897	4	921.646	3682.56	0.30277	0.00027904	1.3148	0.0012118	1.6176	0.0014908	922.149	15.296	0.23369	15.296	15.215	15.448	0					38	9	6	0	0	0	1.7808e-11	1	8037	99.269	76.571	1	10244000
SSGFAQHEYR	10	Unmodified	_SSGFAQHEYR_			0	0	0	CON__Q5D862	CON__Q5D862	CON__Q5D862			MULTI-MSMS	CCE20220412_Halil_Aydin_hLACTB_hfx1	591.27	2	591.27	1180.53	-0.46754	-0.00027644	-0.40232	-0.00023788	-0.86986	-0.00051432	591.27	1.3603	0.7229	1.3603	1.2175	1.9404	0					57	27	3	0	0	0	0.018148	1	841	76.827	67.964	1	1033000
SSGFAQHEYR	10	Unmodified	_SSGFAQHEYR_			0	0	0	CON__Q5D862	CON__Q5D862	CON__Q5D862			MULTI-MSMS	CCE20220412_Halil_Aydin_hLACTB_hfx2	591.27	2	591.27	1180.53	-0.71184	-0.00042089	0.2086	0.00012334	-0.50325	-0.00029755	591.27	3.393	0.57063	3.393	3.0188	3.5894	0					50	22	3	0	0	0	0.0082284	1	1730	107.79	100.57	1	1100800
SSSGQYSGFGQHGSGSGQSSGFGQHGTGSGQYSGFGQHESR	41	Unmodified	_SSSGQYSGFGQHGSGSGQSSGFGQHGTGSGQYSGFGQHESR_			0	0	0	CON__Q5D862	CON__Q5D862	CON__Q5D862			MULTI-MSMS	CCE20220412_Halil_Aydin_hLACTB_hfx1	1013.93	4	1013.43	4049.69	1.7915	0.0018156	0.2663	0.00026988	2.0578	0.0020855	1013.93	23.404	0.22203	23.404	23.301	23.523	0					26	8	6	0	0	0	0.0476	1	12478	16.075	12.636	1	6193400
SSSGQYSGFGQHGSGSGQSSGFGQHGTGSGQYSGFGQHESR	41	Unmodified	_SSSGQYSGFGQHGSGSGQSSGFGQHGTGSGQYSGFGQHESR_			0	0	0	CON__Q5D862	CON__Q5D862	CON__Q5D862			MULTI-MSMS	CCE20220412_Halil_Aydin_hLACTB_hfx2	1013.93	4	1013.43	4049.69	1.5099	0.0015301	0.12559	0.00012728	1.6355	0.0016574	1013.93	23.408	0.25103	23.408	23.321	23.573	0					25	9	6	0	0	0	0.022795	1	12440	26.19	19.28	1	4707800
SVVTVIDVFYK	11	Unmodified	_SVVTVIDVFYK_			0	0	0	CON__Q5D862	CON__Q5D862	CON__Q5D862			MULTI-MSMS	CCE20220412_Halil_Aydin_hLACTB_hfx1	635.359	2	635.358	1268.7	0.16896	0.00010735	0.87969	0.00055892	1.0487	0.00066627	635.359	50.887	0.30956	50.887	50.81	51.12	0					41	12	5	0	0	0	0.0038198	1	27148	125.56	125.56	1	51086000
SVVTVIDVFYK	11	Unmodified	_SVVTVIDVFYK_			0	0	0	CON__Q5D862	CON__Q5D862	CON__Q5D862			MULTI-MSMS	CCE20220412_Halil_Aydin_hLACTB_hfx2	635.359	2	635.358	1268.7	0.68602	0.00043587	0.62857	0.00039937	1.3146	0.00083524	635.358	50.9	0.51079	50.9	50.796	51.306	0					44	20	5	0	0	0	0.006145	2	26932	113.22	98.55	1	47787000
FGGGSGFGGGGFGGGSFGGGR	21	Unmodified	_FGGGSGFGGGGFGGGSFGGGR_			0	0	0	CON__Q3TTY5	CON__Q3TTY5	CON__Q3TTY5			MULTI-MSMS	CCE20220412_Halil_Aydin_hLACTB_hfx1	868.884	2	868.382	1734.75	0.74118	0.00064363	-0.50767	-0.00044085	0.23351	0.00020278	868.883	37.259	0.35246	37.259	37.035	37.388	0					30	14	3	0	0	0	0.00031098	1	20300	73.466	24.043	1	11935000
FGGGSGFGGGGFGGGSFGGGR	21	Unmodified	_FGGGSGFGGGGFGGGSFGGGR_			0	0	0	CON__Q3TTY5	CON__Q3TTY5	CON__Q3TTY5			MULTI-MSMS	CCE20220412_Halil_Aydin_hLACTB_hfx2	868.883	2	868.382	1734.75	0.073051	6.3436e-05	0.078254	6.7955e-05	0.15131	0.00013139	868.382	37.232	0.31253	37.232	37.056	37.369	0					31	12	3	0	0	0	0.00033685	1	20118	71.888	36.99	1	10854000
LQGEISHVK	9	Unmodified	_LQGEISHVK_			0	0	0	CON__Q3TTY5	CON__Q3TTY5	CON__Q3TTY5			MULTI-MSMS	CCE20220412_Halil_Aydin_hLACTB_hfx1	505.785	2	505.785	1009.56	-0.55041	-0.00027839	-0.96777	-0.00048948	-1.5182	-0.00076787	505.785	8.9857	0.43901	8.9857	8.7668	9.2058	0					44	18	3	0	0	0	0.0177	2	4553	96.331	67.819	1	8799000
RTSAENDFVTIK	12	Unmodified	_RTSAENDFVTIK_			0	0	1	CON__Q3TTY5	CON__Q3TTY5	CON__Q3TTY5			MULTI-MSMS	CCE20220412_Halil_Aydin_hLACTB_hfx1	690.859	2	690.86	1379.7	-0.21275	-0.00014698	-1.2276	-0.00084809	-1.4403	-0.00099507	690.858	24.228	0.24273	24.228	24.114	24.357	0					25	12	3	0	0	0	0.01495	1	12927	70.977	18.495	1	18693000
RTSAENDFVTIK	12	Unmodified	_RTSAENDFVTIK_			0	0	1	CON__Q3TTY5	CON__Q3TTY5	CON__Q3TTY5			MULTI-MSMS	CCE20220412_Halil_Aydin_hLACTB_hfx2	690.858	2	690.86	1379.7	-0.23581	-0.00016291	-0.64903	-0.00044839	-0.88484	-0.0006113	690.859	24.265	0.24267	24.265	24.147	24.39	0					29	12	3	0	0	0	0.0081793	1	12921	83.397	22.96	1	22251000
AQEREQIK	8	Unmodified	_AQEREQIK_			0	0	1	CON__Q14CN4-1;CON__Q6IME9;CON__P12035;CON__Q01546;CON__P35908v2;CON__P35908;CON__Q6NXH9	CON__Q14CN4-1;CON__P12035;CON__P35908v2	CON__P35908v2			MULTI-MSMS	CCE20220412_Halil_Aydin_hLACTB_hfx2	501.271	2	501.272	1000.53	-2.1299	-0.0010677	0.10335	5.1805e-05	-2.0266	-0.0010159	501.272	0.44105	0.11719	0.44105	0.40576	0.52295	0					10	4	3	0	0	0	0.03196	1	220	96.668	55.239	1	6039800
FLEQQNQVLETK	12	Unmodified	_FLEQQNQVLETK_			0	0	0	CON__Q14CN4-1;CON__Q6IME9	CON__Q14CN4-1	CON__Q14CN4-1			MULTI-MSMS	CCE20220412_Halil_Aydin_hLACTB_hfx1	738.895	2	738.888	1475.76	1.8281	0.0013508	3.453	0.0025514	5.2811	0.0039022	738.893	29.753	0.52676	29.753	29.59	30.116	0					60	21	6	0	0	0	4.1774e-06	1	16266	170.89	127.38	1	105990000
FLEQQNQVLETK	12	Unmodified	_FLEQQNQVLETK_			0	0	0	CON__Q14CN4-1;CON__Q6IME9	CON__Q14CN4-1	CON__Q14CN4-1			MULTI-MSMS	CCE20220412_Halil_Aydin_hLACTB_hfx1	738.888	2	738.888	1475.76	0.91187	0.00067377	-0.45955	-0.00033955	0.45233	0.00033422	738.888	30.183	0.31032	30.183	30.065	30.375	0					62	13	6	0	0	0	0.00077114	1	16485	138.66	108.92	1	214450000
FLEQQNQVLETK	12	Unmodified	_FLEQQNQVLETK_			0	0	0	CON__Q14CN4-1;CON__Q6IME9	CON__Q14CN4-1	CON__Q14CN4-1			MULTI-MSMS	CCE20220412_Halil_Aydin_hLACTB_hfx1	738.889	2	738.888	1475.76	0.54031	0.00039923	-0.33278	-0.00024589	0.20753	0.00015334	738.888	31.812	0.2122	31.812	31.701	31.913	0					28	8	4	0	0	0	0.026885	1	17410	73.985	28.848	1	29402000
FLEQQNQVLETK	12	Unmodified	_FLEQQNQVLETK_			0	0	0	CON__Q14CN4-1;CON__Q6IME9	CON__Q14CN4-1	CON__Q14CN4-1			MULTI-SECPEP	CCE20220412_Halil_Aydin_hLACTB_hfx1	738.359	2	738.888	1475.76	-0.21458	-0.00015855	-0.65316	-0.00048261	-0.86775	-0.00064117	738.888	30.818	0.23911	30.818	30.736	30.975	0					32	10	5	0	0	0	0.0090352	1	16840	87.258	60.369	1	34760000
FLEQQNQVLETK	12	Unmodified	_FLEQQNQVLETK_			0	0	0	CON__Q14CN4-1;CON__Q6IME9	CON__Q14CN4-1	CON__Q14CN4-1			MULTI-MSMS	CCE20220412_Halil_Aydin_hLACTB_hfx2	738.891	2	738.888	1475.76	0.95454	0.0007053	-0.45901	-0.00033916	0.49553	0.00036614	738.888	30.201	0.37201	30.201	30.018	30.39	0					59	15	5	0	0	0	0.0020969	2	16330	128.36	92.417	1	184140000
FLEQQNQVLETK	12	Unmodified	_FLEQQNQVLETK_			0	0	0	CON__Q14CN4-1;CON__Q6IME9	CON__Q14CN4-1	CON__Q14CN4-1			MULTI-MSMS	CCE20220412_Halil_Aydin_hLACTB_hfx2	738.897	2	738.888	1475.76	-0.10115	-7.4737e-05	0.64255	0.00047477	0.5414	0.00040003	738.891	30.826	0.33033	30.826	30.636	30.966	0					35	14	5	0	0	0	0.010907	1	16696	88.496	59.538	1	27036000
FLEQQNQVLETK	12	Unmodified	_FLEQQNQVLETK_			0	0	0	CON__Q14CN4-1;CON__Q6IME9	CON__Q14CN4-1	CON__Q14CN4-1			MULTI-MSMS	CCE20220412_Halil_Aydin_hLACTB_hfx2	738.889	2	738.888	1475.76	0.66139	0.00048869	-0.011704	-8.6481e-06	0.64969	0.00048004	738.888	31.804	0.24461	31.804	31.664	31.909	0					28	9	4	0	0	0	0.0071948	1	17281	91.867	47.549	1	21591000
FLEQQNQVLETK	12	Unmodified	_FLEQQNQVLETK_			0	0	0	CON__Q14CN4-1;CON__Q6IME9	CON__Q14CN4-1	CON__Q14CN4-1			MULTI-SECPEP	CCE20220412_Halil_Aydin_hLACTB_hfx2	738.361	2	738.888	1475.76	0.063868	4.7191e-05	0.8067	0.00059606	0.87057	0.00064325	738.889	30.614	0.20132	30.614	30.497	30.698	0					24	8	4	0	0	0	0.00049997	1	16595	114.97	71.686	1	20456000
ATMQNLNDR	9	Oxidation (M)	_ATM(Oxidation (M))QNLNDR_	ATM(1)QNLNDR	ATM(85)QNLNDR	0	1	0	CON__Q04695;CON__Q9C075;CON__Q99PS0	CON__Q04695;CON__Q9C075	CON__Q04695			MULTI-MSMS	CCE20220412_Halil_Aydin_hLACTB_hfx1	539.751	2	539.751	1077.49	-1.304	-0.00070382	0.84971	0.00045863	-0.45426	-0.00024519	539.751	0.45552	0.11325	0.45552	0.42044	0.53369	0					9	4	3	0	0	0	0.006751	1	236	84.743	74.329	1	4740800
ATMQNLNDR	9	Oxidation (M)	_ATM(Oxidation (M))QNLNDR_	ATM(1)QNLNDR	ATM(120)QNLNDR	0	1	0	CON__Q04695;CON__Q9C075;CON__Q99PS0	CON__Q04695;CON__Q9C075	CON__Q04695			MULTI-MSMS	CCE20220412_Halil_Aydin_hLACTB_hfx1	539.751	2	539.751	1077.49	-0.014414	-7.7801e-06	-0.050944	-2.7497e-05	-0.065358	-3.5277e-05	539.751	4.601	1.6758	4.601	3.4692	5.1451	0					161	65	3	0	0	0	0.0014663	11	2289	119.29	109.7	1	3494800
ATMQNLNDR	9	Oxidation (M)	_ATM(Oxidation (M))QNLNDR_	ATM(1)QNLNDR	ATM(84)QNLNDR	0	1	0	CON__Q04695;CON__Q9C075;CON__Q99PS0	CON__Q04695;CON__Q9C075	CON__Q04695			MULTI-MSMS	CCE20220412_Halil_Aydin_hLACTB_hfx2	539.75	2	539.751	1077.49	-1.7392	-0.00093874	0.3975	0.00021455	-1.3417	-0.00072419	539.751	0.48842	0.11663	0.48842	0.4293	0.54593	0					9	4	3	0	0	0	0.0068677	1	236	84.498	74.084	1	3226700
ATMQNLNDR	9	Oxidation (M)	_ATM(Oxidation (M))QNLNDR_	ATM(1)QNLNDR	ATM(130)QNLNDR	0	1	0	CON__Q04695;CON__Q9C075;CON__Q99PS0	CON__Q04695;CON__Q9C075	CON__Q04695			MULTI-MSMS	CCE20220412_Halil_Aydin_hLACTB_hfx2	539.751	2	539.751	1077.49	-0.40297	-0.0002175	0.14379	7.761e-05	-0.25918	-0.00013989	539.751	5.777	1.0983	5.777	5.4966	6.5949	0					99	42	3	0	0	0	0.0011758	7	3000	127.56	117.98	1	6218200
ATMQNLNDR	9	Unmodified	_ATMQNLNDR_			0	0	0	CON__Q04695;CON__Q9C075;CON__Q99PS0	CON__Q04695;CON__Q9C075	CON__Q04695			MULTI-MSMS	CCE20220412_Halil_Aydin_hLACTB_hfx1	531.753	2	531.753	1061.49	0.024856	1.3217e-05	0.51239	0.00027247	0.53725	0.00028568	531.754	4.5133	1.9401	4.5133	3.1263	5.0664	0					237	75	4	0	0	0	0.0097018	9	2341	116.73	109.9	1	5167600
ATMQNLNDR	9	Unmodified	_ATMQNLNDR_			0	0	0	CON__Q04695;CON__Q9C075;CON__Q99PS0	CON__Q04695;CON__Q9C075	CON__Q04695			MULTI-MSMS	CCE20220412_Halil_Aydin_hLACTB_hfx2	531.753	2	531.753	1061.49	-0.39942	-0.00021239	0.59302	0.00031534	0.19359	0.00010294	531.754	5.7808	1.3989	5.7808	5.2718	6.6708	0					149	54	4	0	0	0	0.007895	5	2892	124.98	116.9	1	18938000
LSVEADINGLR	11	Unmodified	_LSVEADINGLR_			0	0	0	CON__Q04695;CON__P19001	CON__Q04695	CON__Q04695			MULTI-MSMS	CCE20220412_Halil_Aydin_hLACTB_hfx2	593.826	2	593.825	1185.64	0.50693	0.00030103	0.85183	0.00050584	1.3588	0.00080686	593.825	36.448	0.34139	36.448	36.22	36.561	0					26	12	3	0	0	0	0.0070715	1	19695	96.331	72.176	1	1529900
LSVEADINGLRR	12	Unmodified	_LSVEADINGLRR_			0	0	1	CON__Q04695;CON__P19001	CON__Q04695	CON__Q04695			MULTI-MSMS	CCE20220412_Halil_Aydin_hLACTB_hfx1	448.252	3	448.253	1341.74	-0.73129	-0.0003278	-0.23797	-0.00010667	-0.96925	-0.00043447	448.253	30.681	0.35679	30.681	30.518	30.875	0					50	15	4	0	0	0	4.5363e-05	2	16723	145.55	121.3	1	46831000
LSVEADINGLRR	12	Unmodified	_LSVEADINGLRR_			0	0	1	CON__Q04695;CON__P19001	CON__Q04695	CON__Q04695			MULTI-MSMS	CCE20220412_Halil_Aydin_hLACTB_hfx2	448.587	3	448.253	1341.74	-0.44481	-0.00019939	-0.35979	-0.00016128	-0.8046	-0.00036066	448.253	30.677	0.38309	30.677	30.521	30.904	0					49	16	4	0	0	0	2.8843e-05	2	16597	149.96	127.63	1	38277000
TMQALEIELQSQLSMK	16	2 Oxidation (M)	_TM(Oxidation (M))QALEIELQSQLSM(Oxidation (M))K_	TM(1)QALEIELQSQLSM(1)K	TM(64)QALEIELQSQLSM(64)K	0	2	0	CON__Q04695	CON__Q04695	CON__Q04695			MULTI-MSMS	CCE20220412_Halil_Aydin_hLACTB_hfx1	941.97	2	941.468	1880.92	0.52297	0.00049236	0.83752	0.0007885	1.3605	0.0012809	941.47	41.59	1.0587	41.59	41.481	42.54	0					98	40	3	0	0	0	0.0037069	1	22588	63.537	57.691	1	9013600
TMQALEIELQSQLSMK	16	2 Oxidation (M)	_TM(Oxidation (M))QALEIELQSQLSM(Oxidation (M))K_	TM(1)QALEIELQSQLSM(1)K	TM(54)QALEIELQSQLSM(54)K	0	2	0	CON__Q04695	CON__Q04695	CON__Q04695			MULTI-MSMS	CCE20220412_Halil_Aydin_hLACTB_hfx2	941.969	2	941.468	1880.92	0.064785	6.0993e-05	0.75083	0.00070689	0.81562	0.00076788	941.97	41.545	0.94276	41.545	41.485	42.428	0					97	35	3	0	0	0	0.0083782	1	22418	53.528	47.683	1	8754100
ADLEMQIENLK	11	Oxidation (M)	_ADLEM(Oxidation (M))QIENLK_	ADLEM(1)QIENLK	ADLEM(140)QIENLK	0	1	0	CON__Q04695	CON__Q04695	CON__Q04695			MULTI-MSMS	CCE20220412_Halil_Aydin_hLACTB_hfx1	660.33	2	660.329	1318.64	0.5026	0.00033188	-0.15341	-0.0001013	0.34918	0.00023058	660.329	37.245	0.26315	37.245	37.079	37.342	0					17	10	2	0	0	0	0.00022769	1	20302	140.45	130.21	1	5673500
ADLEMQIENLK	11	Oxidation (M)	_ADLEM(Oxidation (M))QIENLK_	ADLEM(1)QIENLK	ADLEM(100)QIENLK	0	1	0	CON__Q04695	CON__Q04695	CON__Q04695			MULTI-MSMS	CCE20220412_Halil_Aydin_hLACTB_hfx1	660.329	2	660.329	1318.64	0.41225	0.00027222	-1.497	-0.00098849	-1.0847	-0.00071627	660.329	37.464	0.30041	37.464	37.317	37.618	0					32	12	3	0	0	0	0.001059	1	20429	104.89	91.622	1	10538000
ADLEMQIENLK	11	Oxidation (M)	_ADLEM(Oxidation (M))QIENLK_	ADLEM(1)QIENLK	ADLEM(140)QIENLK	0	1	0	CON__Q04695	CON__Q04695	CON__Q04695			MULTI-MSMS	CCE20220412_Halil_Aydin_hLACTB_hfx2	660.33	2	660.329	1318.64	0.21024	0.00013883	-0.14942	-9.8665e-05	0.060825	4.0165e-05	660.329	37.226	0.2186	37.226	37.082	37.301	0					15	8	2	0	0	0	0.00022769	1	20119	140.45	130.21	1	7028400
ADLEMQIENLK	11	Oxidation (M)	_ADLEM(Oxidation (M))QIENLK_	ADLEM(1)QIENLK	ADLEM(120)QIENLK	0	1	0	CON__Q04695	CON__Q04695	CON__Q04695			MULTI-MSMS	CCE20220412_Halil_Aydin_hLACTB_hfx2	660.329	2	660.329	1318.64	0.20011	0.00013214	0.2021	0.00013345	0.40221	0.00026559	660.329	37.428	0.33062	37.428	37.301	37.631	0					23	13	2	0	0	0	0.00081475	1	20237	119.21	108.98	1	9753600
GQVGGEINVEMDAAPGVDLSR	21	Oxidation (M)	_GQVGGEINVEM(Oxidation (M))DAAPGVDLSR_	GQVGGEINVEM(1)DAAPGVDLSR	GQVGGEINVEM(190)DAAPGVDLSR	0	1	0	CON__Q04695	CON__Q04695	CON__Q04695			MULTI-MSMS	CCE20220412_Halil_Aydin_hLACTB_hfx1	1066.01	2	1065.51	2129.01	2.1657	0.0023076	0.23206	0.00024726	2.3978	0.0025549	1066.01	38.649	1.1818	38.649	38.452	39.633	0					151	44	6	0	0	0	1.6288e-18	3	21049	188.59	178.54	1	29573000
GQVGGEINVEMDAAPGVDLSR	21	Oxidation (M)	_GQVGGEINVEM(Oxidation (M))DAAPGVDLSR_	GQVGGEINVEM(1)DAAPGVDLSR	GQVGGEINVEM(170)DAAPGVDLSR	0	1	0	CON__Q04695	CON__Q04695	CON__Q04695			MULTI-MSMS	CCE20220412_Halil_Aydin_hLACTB_hfx2	1066.01	2	1065.51	2129.01	2.0603	0.0021953	0.19038	0.00020286	2.2507	0.0023981	1066.01	38.598	1.2128	38.598	38.422	39.635	0					160	45	7	0	0	0	3.8186e-14	3	20856	169.09	163.6	1	27671000
TMQALEIELQSQLSMK	16	Oxidation (M)	_TMQALEIELQSQLSM(Oxidation (M))K_	TMQALEIELQSQLSM(1)K	TM(-73)QALEIELQSQLSM(73)K	0	1	0	CON__Q04695	CON__Q04695	CON__Q04695			MULTI-MSMS	CCE20220412_Halil_Aydin_hLACTB_hfx1	933.969	2	933.471	1864.93	-0.025426	-2.3735e-05	-1.973	-0.0018417	-1.9984	-0.0018655	933.97	48.577	0.70917	48.577	48.469	49.178	0					77	26	5	0	0	0	0.00050261	2	26031	72.958	66.717	2	7487700
TMQALEIELQSQLSMK	16	Oxidation (M)	_TMQALEIELQSQLSM(Oxidation (M))K_	TMQALEIELQSQLSM(1)K	TM(-56)QALEIELQSQLSM(56)K	0	1	0	CON__Q04695	CON__Q04695	CON__Q04695			MULTI-MSMS	CCE20220412_Halil_Aydin_hLACTB_hfx2	933.968	2	933.471	1864.93	0.47332	0.00044183	-1.7111	-0.0015972	-1.2378	-0.0011554	933.971	48.597	0.79018	48.597	48.412	49.202	0					78	29	5	0	0	0	0.011614	1	25844	56.205	49.964	2	8002100
ADLEMQIENLK	11	Unmodified	_ADLEMQIENLK_			0	0	0	CON__Q04695	CON__Q04695	CON__Q04695			MULTI-MSMS	CCE20220412_Halil_Aydin_hLACTB_hfx1	652.333	2	652.332	1302.65	2.3936	0.0015615	-0.61949	-0.00040411	1.7742	0.0011573	652.331	39.46	0.39674	39.46	39.317	39.714	0					37	14	4	0	0	0	0.0036248	2	21428	126.55	110.05	1	9106100
ADLEMQIENLK	11	Unmodified	_ADLEMQIENLK_			0	0	0	CON__Q04695	CON__Q04695	CON__Q04695			MULTI-MSMS	CCE20220412_Halil_Aydin_hLACTB_hfx2	652.333	2	652.332	1302.65	1.2924	0.00084307	0.42448	0.0002769	1.7169	0.00112	652.332	39.433	0.31738	39.433	39.291	39.608	0					34	11	4	0	0	0	0.00044918	1	21236	152.28	133.01	1	6248500
ALEEANTELEVK	12	Unmodified	_ALEEANTELEVK_			0	0	0	CON__Q04695	CON__Q04695	CON__Q04695			MULTI-MSMS	CCE20220412_Halil_Aydin_hLACTB_hfx1	673.346	2	673.346	1344.68	0.38599	0.0002599	-0.9099	-0.00061268	-0.52392	-0.00035278	673.345	27.905	0.61226	27.905	27.64	28.253	0					100	29	5	0	0	0	4.2144e-14	4	15213	205.83	191.15	1	410330000
ALEEANTELEVK	12	Unmodified	_ALEEANTELEVK_			0	0	0	CON__Q04695	CON__Q04695	CON__Q04695			MULTI-MSMS	CCE20220412_Halil_Aydin_hLACTB_hfx2	673.345	2	673.346	1344.68	0.22083	0.0001487	-0.61489	-0.00041403	-0.39405	-0.00026533	673.346	27.966	0.60305	27.966	27.676	28.279	0					92	28	5	0	0	0	1.4769e-09	3	15086	193.82	180.23	1	388070000
ASLEGNLAETENR	13	Unmodified	_ASLEGNLAETENR_			0	0	0	CON__Q04695	CON__Q04695	CON__Q04695			MULTI-MSMS	CCE20220412_Halil_Aydin_hLACTB_hfx1	702.342	2	702.342	1402.67	-0.98039	-0.00068857	0.69122	0.00048547	-0.28917	-0.0002031	702.342	24.069	0.74322	24.069	23.956	24.699	0					72	35	5	0	0	0	9.5579e-34	2	12871	265.36	233.04	1	208980000
ASLEGNLAETENR	13	Unmodified	_ASLEGNLAETENR_			0	0	0	CON__Q04695	CON__Q04695	CON__Q04695			MULTI-MSMS	CCE20220412_Halil_Aydin_hLACTB_hfx2	702.342	2	702.342	1402.67	0.10733	7.5385e-05	-0.50149	-0.00035222	-0.39415	-0.00027683	702.341	24.115	0.48961	24.115	23.858	24.348	0					62	24	5	0	0	0	1.0217e-54	2	12786	302.2	263.17	1	155750000
DAEDWFFSK	9	Unmodified	_DAEDWFFSK_			0	0	0	CON__Q04695	CON__Q04695	CON__Q04695			MULTI-MSMS	CCE20220412_Halil_Aydin_hLACTB_hfx1	572.752	2	572.751	1143.49	0.64929	0.00037188	1.0766	0.00061661	1.7259	0.0009885	572.752	46.102	0.62729	46.102	45.901	46.528	0					73	22	6	0	0	0	0.029607	1	24791	88.948	85.953	1	24943000
DAEDWFFSK	9	Unmodified	_DAEDWFFSK_			0	0	0	CON__Q04695	CON__Q04695	CON__Q04695			MULTI-MSMS	CCE20220412_Halil_Aydin_hLACTB_hfx2	572.752	2	572.751	1143.49	0.20611	0.00011805	1.5014	0.00085994	1.7075	0.00097799	572.752	46.092	0.63069	46.092	45.886	46.516	0					72	22	5	0	0	0	0.011256	2	24551	111.74	109.53	1	25169000
DYSQYYR	7	Unmodified	_DYSQYYR_			0	0	0	CON__Q04695	CON__Q04695	CON__Q04695			MULTI-MSMS	CCE20220412_Halil_Aydin_hLACTB_hfx1	497.717	2	497.717	993.419	-0.32836	-0.00016343	0.10613	5.2825e-05	-0.22223	-0.00011061	497.717	22.918	0.3143	22.918	22.756	23.07	0					47	13	5	0	0	0	0.035697	1	12208	121.68	116.83	1	56826000
DYSQYYR	7	Unmodified	_DYSQYYR_			0	0	0	CON__Q04695	CON__Q04695	CON__Q04695			MULTI-MSMS	CCE20220412_Halil_Aydin_hLACTB_hfx2	497.717	2	497.717	993.419	0.38413	0.00019119	0.19509	9.71e-05	0.57922	0.00028829	497.717	22.993	0.28047	22.993	22.845	23.125	0					41	11	5	0	0	0	0.0095193	1	12209	140.01	134.47	1	40098000
FETEQALR	8	Unmodified	_FETEQALR_			0	0	0	CON__Q04695	CON__Q04695	CON__Q04695			MULTI-MSMS	CCE20220412_Halil_Aydin_hLACTB_hfx1	497.255	2	497.254	992.493	1.0801	0.00053708	0.49643	0.00024685	1.5765	0.00078393	497.254	20.538	1.4168	20.538	20.292	21.709	0					126	54	5	0	0	0	0.00047959	1	10933	158.12	99.831	1	96720000
FETEQALR	8	Unmodified	_FETEQALR_			0	0	0	CON__Q04695	CON__Q04695	CON__Q04695			MULTI-MSMS	CCE20220412_Halil_Aydin_hLACTB_hfx2	497.255	2	497.254	992.493	0.59019	0.00029348	0.75713	0.00037648	1.3473	0.00066996	497.254	20.585	0.61382	20.585	20.357	20.971	0					76	22	5	0	0	0	0.0057106	1	10987	143	85.827	1	49288000
GSSGLGGGSSR	11	Unmodified	_GSSGLGGGSSR_			0	0	0	CON__Q04695	CON__Q04695	CON__Q04695			MULTI-MSMS	CCE20220412_Halil_Aydin_hLACTB_hfx2	461.222	2	461.223	920.431	-2.2092	-0.0010189	0.21562	9.9451e-05	-1.9936	-0.00091949	461.223	0.4642	0.1898	0.4642	0.35613	0.54593	0					12	7	2	0	0	0	0.0066917	1	223	103.26	99.402	1	6776000
ILTATVDNANILLQIDNAR	19	Unmodified	_ILTATVDNANILLQIDNAR_			0	0	0	CON__Q04695	CON__Q04695	CON__Q04695			MULTI-MSMS	CCE20220412_Halil_Aydin_hLACTB_hfx1	1035.08	2	1034.57	2067.13	0.5304	0.00054874	0.0038717	4.0056e-06	0.53427	0.00055275	1035.08	51.094	0.28371	51.094	50.999	51.283	0					36	11	5	0	0	0	3.0929e-17	1	27256	187.57	150.72	1	35239000
ILTATVDNANILLQIDNAR	19	Unmodified	_ILTATVDNANILLQIDNAR_			0	0	0	CON__Q04695	CON__Q04695	CON__Q04695			MULTI-MSMS	CCE20220412_Halil_Aydin_hLACTB_hfx2	1035.08	2	1034.57	2067.13	1.0153	0.0010504	-0.21197	-0.0002193	0.80335	0.00083112	1035.07	51.098	0.31843	51.098	51.013	51.332	0					34	12	5	0	0	0	1.0801e-12	1	27060	162.97	135.11	1	34936000
LLEGEDAHLTQYK	13	Unmodified	_LLEGEDAHLTQYK_			0	0	0	CON__Q04695	CON__Q04695	CON__Q04695			MULTI-MSMS	CCE20220412_Halil_Aydin_hLACTB_hfx1	506.26	3	506.26	1515.76	-0.02079	-1.0525e-05	0.25444	0.00012881	0.23365	0.00011829	506.26	27	0.41874	27	26.816	27.234	0					66	18	6	0	0	0	0.00028702	2	14612	98.531	91.557	1	121620000
LLEGEDAHLTQYK	13	Unmodified	_LLEGEDAHLTQYK_			0	0	0	CON__Q04695	CON__Q04695	CON__Q04695			MULTI-MSMS	CCE20220412_Halil_Aydin_hLACTB_hfx1	758.887	2	758.886	1515.76	0.56514	0.00042888	0.40037	0.00030384	0.96551	0.00073271	758.886	26.989	0.30834	26.989	26.84	27.149	0					53	13	6	0	0	0	0.00028644	2	14557	141.08	134.39	1	97198000
LLEGEDAHLTQYK	13	Unmodified	_LLEGEDAHLTQYK_			0	0	0	CON__Q04695	CON__Q04695	CON__Q04695			MULTI-MSMS	CCE20220412_Halil_Aydin_hLACTB_hfx2	506.259	3	506.26	1515.76	0.47018	0.00023803	-0.63215	-0.00032003	-0.16197	-8.1998e-05	506.259	27.016	0.38304	27.016	26.876	27.259	0					59	16	5	0	0	0	0.00020874	2	14505	98.942	93.479	1	96981000
LLEGEDAHLTQYK	13	Unmodified	_LLEGEDAHLTQYK_			0	0	0	CON__Q04695	CON__Q04695	CON__Q04695			MULTI-MSMS	CCE20220412_Halil_Aydin_hLACTB_hfx2	758.887	2	758.886	1515.76	0.72079	0.000547	-0.054897	-4.1661e-05	0.66589	0.00050534	758.886	27.021	0.31836	27.021	26.876	27.194	0					51	13	6	0	0	0	0.0020312	2	14506	121.68	112.72	1	73076000
QFTSSSSIK	9	Unmodified	_QFTSSSSIK_			0	0	0	CON__Q04695	CON__Q04695	CON__Q04695			MULTI-MSMS	CCE20220412_Halil_Aydin_hLACTB_hfx1	492.753	2	492.753	983.492	0.31472	0.00015508	-0.18168	-8.9525e-05	0.13304	6.5554e-05	492.753	9.3069	0.88575	9.3069	8.9525	9.8382	0					103	39	4	0	0	0	0.048962	1	4813	82.426	69.937	1	26693000
QFTSSSSIK	9	Unmodified	_QFTSSSSIK_			0	0	0	CON__Q04695	CON__Q04695	CON__Q04695			MULTI-MSMS	CCE20220412_Halil_Aydin_hLACTB_hfx2	492.752	2	492.753	983.492	-1.4002	-0.00068998	-0.39782	-0.00019603	-1.7981	-0.000886	492.753	9.8031	0.85874	9.8031	9.4672	10.326	0					96	37	3	0	0	0	0.022573	4	4988	91.318	78.829	1	26542000
RLLEGEDAHLTQYK	14	Unmodified	_RLLEGEDAHLTQYK_			0	0	1	CON__Q04695	CON__Q04695	CON__Q04695			MULTI-MSMS	CCE20220412_Halil_Aydin_hLACTB_hfx1	558.629	3	558.293	1671.86	0.79055	0.00044136	1.6229	0.00090604	2.4134	0.0013474	558.294	23.712	0.33253	23.712	23.498	23.83	0					38	12	5	0	0	0	7.6586e-08	1	12607	159.22	152.81	1	13504000
RLLEGEDAHLTQYK	14	Unmodified	_RLLEGEDAHLTQYK_			0	0	1	CON__Q04695	CON__Q04695	CON__Q04695			MULTI-SECPEP	CCE20220412_Halil_Aydin_hLACTB_hfx2	558.308	3	558.293	1671.86	1.549	0.00086478	0.73009	0.0004076	2.2791	0.0012724	558.294	23.765	0.23617	23.765	23.622	23.858	0					34	8	5	0	0	0	0.02592	1	12584	47.301	43.059	1	9232200
TIEELQNK	8	Unmodified	_TIEELQNK_			0	0	0	CON__Q04695	CON__Q04695	CON__Q04695			MULTI-MSMS	CCE20220412_Halil_Aydin_hLACTB_hfx1	487.762	2	487.761	973.508	-0.48958	-0.0002388	0.23631	0.00011526	-0.25327	-0.00012353	487.761	12.735	1.0496	12.735	12.386	13.436	0					158	46	4	0	0	0	0.0096548	8	6879	133.81	95.652	1	89317000
TIEELQNK	8	Unmodified	_TIEELQNK_			0	0	0	CON__Q04695	CON__Q04695	CON__Q04695			MULTI-MSMS	CCE20220412_Halil_Aydin_hLACTB_hfx2	487.762	2	487.761	973.508	-0.29981	-0.00014623	0.44013	0.00021468	0.14032	6.8443e-05	487.762	13.254	1.157	13.254	12.879	14.036	0					172	49	4	0	0	0	0.01223	9	6808	130.04	90.393	1	103700000
[truncated: 1,767 more rows]
[truncated: 10 more columns]

## Sheet: proteinGroups
Protein IDs	Majority protein IDs	Peptide counts (all)	Peptide counts (razor+unique)	Peptide counts (unique)	Protein names	Gene names	Fasta headers	Number of proteins	Peptides	Razor + unique peptides	Unique peptides	Sequence coverage [%]	Unique + razor sequence coverage [%]	Unique sequence coverage [%]	Mol. weight [kDa]	Sequence length	Sequence lengths	Q-value	Score	Intensity	MS/MS count	Peptide sequences	Only identified by site	Reverse	Potential contaminant	id	Peptide IDs	Peptide is razor	Mod. peptide IDs	Evidence IDs	MS/MS IDs	Best MS/MS	Oxidation (M) site IDs	Oxidation (M) site positions	Taxonomy IDs
[truncated: 84 more rows]
